# Supplementary material for: Spatial transcriptomics of the aging mouse brain reveals origins of inflammation in the white matter
Source: Nat Commun. 2025 Apr 4;16:3231. doi: 10.1038/s41467-025-58466-2 (PMC11971433; doi:10.1038/s41467-025-58466-2)
Supplement: Supplementary file 3 — Supplementary Data 1 [file 41467_2025_58466_MOESM3_ESM.xlsx]

## Sheet: spatial animal infomation
sample	tag#	sex	age(weeks)
Y1FA	PS00365	F	11
Y1FB	PS00365	F	11
Y2FA	PS00364	F	11
Y2FB	PS00364	F	11
Y1MB	PS01251	M	11
Y2MB	PS01249	M	11
Y1MA	PS01251	M	11
Y2MA	PS01249	M	11
M1FA	PS00390	F	57
M1FB	PS00390	F	57
M2FA	PS00389	F	57
M2FB	PS00389	F	57
M1MA	PS01245	M	58
M1MB	PS01245	M	58
M2MA	PS01244	M	58
M2MB	PS01244	M	58
O1FA	PS00563	F	125
O1FB	PS00563	F	125
O2FA	PS00564	F	125
O2FB	PS00564	F	125
O1MA	PS00059	M	127
O1MB	PS00059	M	127
O2MA	PS00057	M	127
O2MB	PS00057	M	127
Y3FA	CYC09890	F	14
Y4FA	CYC09889	F	14
Y5FA	CYC09891	F	14
Y3MA	CYC09885	M	14
Y4MA	CYC09884	M	14
Y5MA	PS01880	M	13
O3FA	PS01602	F	125
O4FA	PS01605	F	125
O5FA	PS01603	F	125
O3MA	CYC10007	M	127
O4MA	CYC10009	M	127
O5MA	CYC03047	M	126

## Sheet: spatial index
sample	index position	index_name	index(i7)	index2_workflow_b(i5)
M1MB	D5	SI-TT-D5	TGGTTCGGGT	CTCCTGCCAC
M2MB	E5	SI-TT-E5	CGCGGTAGGT	CAACATCCTG
Y1MB	F5	SI-TT-F5	CGGCTGGATG	GTGCTTATCA
Y2MB	G5	SI-TT-G5	ATAGGGCGAG	ACTCGATGCA
M1MA	D6	SI-TT-D6	CCCAGCTTCT	GTTTGGTGTC
M2MA	E6	SI-TT-E6	TTGAGAGTCA	CTACCAGGTT
Y1MA	F6	SI-TT-F6	TTGCCCGTGC	AATCTCACGC
Y2MA	G6	SI-TT-G6	GCGGGTAAGT	CTTAGTGCTA
M1FB	F2	SI-TT-F2	AAGGGCCGCA	GAGGAATCAG
O1MB	G2	SI-TT-G2	CATGTGGGTT	TAAAGGAATC
O1FB	H2	SI-TT-H2	TAGCATAGTG	GACAGAGCCG
O2MB	F3	SI-TT-F3	GAGAGGATAT	CCCATTTCAA
O1FA	H3	SI-TT-H3	CCCGTTCTCG	CCAATCCGTC
Y1FB	B4	SI-TT-B4	GTAGACGAAA	ACCACACTAG
O2FA	D4	SI-TT-D4	GCAGTATAGG	GTGCACGGAA
M2FB	B3	SI-TT-B3	CACGGTGAAT	TGTGACGAAC
Y1FA	E4	SI-TT-E4	AACCACGCAT	TAACCTGAAT
O2FB	D3	SI-TT-D3	CCTTCTAGAG	TCGTTGTATT
Y2FA	F1	SI-TT-F1	AAGATTGGAT	AAATCCCGCT
M1FA	H1	SI-TT-H1	ACAATGTGAA	TAACGGTACG
M2FA	D1	SI-TT-D1	TGCAATGTTC	TTCGACAAGC
O1MA	G3	SI-TT-G3	ATGACGTCGC	ATCCTGACCT
Y2FB	B5	SI-TT-B5	TCGGCTCTAC	AGACCATCGG
O2MA	C4	SI-TT-C4	TTCTCGATGA	GTGCCCGACA
Y3FA	A7	SI-TT-A7	TCCCAAGGGT	AAAGGTAGTA
Y3MA	B7	SI-TT-B7	GCCTTCGGTA	AAATCGTTGG
O3FA	C7	SI-TT-C7	CGCGCACTTA	AGAATACAGG
O3MA	D7	SI-TT-D7	CCTGTCAGGG	GTTACGGGCT
Y4FA	E7	SI-TT-E7	GTCCTTCGGC	CTGTGCATGA
Y4MA	F7	SI-TT-F7	AATGTATCCA	TAAGCTCATT
O4FA	G7	SI-TT-G7	GTTTCACGAT	TTTGGCCGAA
O4MA	H7	SI-TT-H7	ACCTCGAGCT	ATCGAACACA
Y5FA	A8	SI-TT-A8	CGAAGTATAC	CTCCAAGTTC
Y5MA	B8	SI-TT-B8	GCACTGAGAA	TTCACGCATA
O5FA	C8	SI-TT-C8	GCTACAAAGC	AGGGCACGTG
O5MA	D8	SI-TT-D8	CGCTGAAATC	GCAGACACCT

## Sheet: flow cytometry
Sample	tag#	sex	age(weeks)
Female-1	PS01408	F	110
Female-2	PS01409	F	110
Female-3	PS01410	F	110
Female-4	PS01411	F	110
Female-5	PS01412	F	110
average			110
Female-6	PS01414	F	14
Female-7	PS01419	F	14
Female-8	PS01420	F	14
Female-9	PS01421	F	14
Female-10	PS01422	F	14
average			14
Male-1	PS01460	M	102
Male-2	PS01459	M	102
Male-3	PS01458	M	102
Male-4	PS01462	M	102
Male-5	PS01461	M	102
average			102
Male-6	PS01467	M	16
Male-7	PS01466	M	16
Male-8	PS01464	M	16
Male-9	PS01465	M	16
Male-10	PS01463	M	16
average			16

## Sheet: IF
sample	tag#	sex	age(weeks)
Female-1	PS01387	F	85
Female-2	PS01631	F	86
Female-3	PS01634	F	86
Female-4	PS01636	F	16
Female-5	PS01637	F	16
Female-6	PS01389	F	12

## Sheet: MRI
sample	tag#	sex	age(weeks)
Female-1	PS 01527	F	12
Female-2	PS 01530	F	12
average			12
Female-3	PS 01523	F	103
Female-4	PS 01524	F	103
average			103

## Sheet: CUT&RUN
sample	tag#	sex	age(weeks)
Male_1	CUI00710	M	90
Male_2	CUI00711	M	90
Male_3	CUI00712	M	90
Male_4	CUI00713	M	90
Male_5	CUI00714	M	90
Male_6	CUI00715	M	90
Male_7	CUI00716	M	16
Male_8	CUI00717	M	16
Male_9	CUI00718	M	16
Male_10	CUI00719	M	16
Male_11	CUI00720	M	16
Male_12	CUI00721	M	16
Female_1	PS02088	F	14
Female_2	PS02089	F	14
Female_3	PS02090	F	14
Female_4	PS02091	F	14
Female_5	PS02092	F	14
Female_6	PS02095	F	14
Female_7	PS02096	F	88
Female_8	PS02097	F	88
Female_9	PS02098	F	88
Female_10	PS02099	F	88
Female_11	PS02100	F	88
Female_12	PS02101	F	88

## Sheet: antibodies for flow cytometry
name	company	catalog#	lot#	dilutions/1X10^6 cells
BUV395 Rat Anti-Mouse CD45	BD Biosciences	564279	1260773	0.2ug in 50ul volume
Pacific Blue™ anti-mouse Ly-6G/Ly-6C (Gr-1) Antibody	Biolegend	108430	B357063	0.5ug in 50ul volume
Brilliant Violet 510™ anti-mouse/human CD11b Antibody	Biolegend	101263	B360991	0.2ug in 50ul volume
Brilliant Violet 650™ anti-mouse Ly-6G Antibody	Biolegend	127641	B356208	0.2ug in 50ul volume
Brilliant Violet 605™ anti-mouse Ly-6C Antibody	Biolegend	128306	B266313	0.05ug in 50ul volume
APC anti-mouse CD115 (CSF-1R) Antibody	Biolegend	135510	B277119	0.2ug in 50ul volume
PE/Dazzle™ 594 anti-mouse CD183 (CXCR3) Antibody	Biolegend	126533	B316420	0.2ug in 50ul volume
MHC Class II I-Ab Monoclonal Antibody (AF6-120.1), FITC, eBioscience™	Invitrogen	11-5320-82	4339822	0.5ug in 50ul volume
BUV661 Rat Anti-Mouse F4/80	BD Biosciences	750643	1181668	0.2ug in 50ul volume

## Sheet: antibodies for IF
name	company	catalog#	lot#	dilutions
Iba1/AIF-1(E4O4W)XP rabbit mab	Cell Signaling Technology	17198S	3	1:100
Anti-GFAP antibody	Abcam	ab53554	GR3307240-3	1:1000
Recombinant Anti-Myelin Basic Protein antibody	Abcam	ab7349	1015269	1:5000
Purified anti-mouse/human Mac-2 (Galectin-3) Antibody	Biolegend	125402	B287667	1:1000
CNPase Antibody (G-6)	Santa cruz	sc-166063	C0812	1:1000
Goat anti-Rat IgG (H+L) Cross-Adsorbed Secondary Antibody, Alexa Fluor™ 488	Thermo Fisher	A11006	2480078	1:1000
Rabbit anti-Goat IgG (H+L) Cross-Adsorbed Secondary Antibody, Alexa Fluor™ 488	Thermo Fisher	A11078	2300934	1:1000
Goat anti-Rabbit IgG (H+L) Cross-Adsorbed Secondary Antibody, Alexa Fluor™ 568	Thermo Fisher	A11011	2379475	1:1000
Donkey anti-Mouse IgG (H+L) Highly Cross-Adsorbed Secondary Antibody, Alexa Fluor™ 568	Thermo Fisher	A10037	2420698	1:1000

## Sheet: antibodies for CUT&RUN
name	company	catalog#	lot#	amounts
C/EBP beta Antibody (H-7): sc-7962	Santa cruz	sc-7962	1623	1.5ug in 50ul volume
YY1 (D5D9Z) Rabbit mAb	Cell Signaling Technology	46395S	1	1.5ug in 50ul volume
Rabbit IgG, polyclonal - Isotype Control (ChIP Grade) (ab171870)	Abcam	ab171870	GR3353004-3	1.5ug in 50ul volume
