# Supplementary material for: Spatial transcriptomics of the aging mouse brain reveals origins of inflammation in the white matter
Source: Nat Commun. 2025 Apr 4;16:3231. doi: 10.1038/s41467-025-58466-2 (PMC11971433; doi:10.1038/s41467-025-58466-2)
Supplement: Supplementary file 4 — Supplementary Data 2 [file 41467_2025_58466_MOESM4_ESM.xlsx]

## Sheet: tissue
cohort 1
sample	hemisphere	tissue area coverage	% coverage	mean reads/spot	median genes per spot	number of reads	(after classification) tissue area coverage	(after classfication) % coverage	(after classfication) mean reads/spot	(after classfication) median genes per spot
M1FA	left	2927	58.54	42382	3237	124053158	2891	57.82	42910.1	3277.31
M1FB	left	3388	67.76	49666	4504	168269417	3024	60.48	55644.6	5046.15
M1MA	right	2954	59.08	43138	4226	127429580	2646	52.92	48159.3	4717.92
M1MB	right	3324	66.48	40843	4764	135760876	2742	54.84	49511.6	5775.18
M2FA	left	3187	63.74	36019	3475	114792502	3139	62.78	36569.8	3528.14
M2FB	left	3355	67.1	77833	5613	261130106	3061	61.22	85308.8	6152.11
M2MA	left	3231	64.62	46313	5141	149636247	3055	61.1	48980.8	5437.18
M2MB	left	3299	65.98	48306	5147	159361460	2606	52.12	61151.7	6515.71
O1FA	right	4992	99.84	14718	2542	73471552	2850	57	25779.5	4452.51
O1FB	right	2895	57.9	75514	4249	218613231	2448	48.96	89302.8	5024.86
O1MA	left	4992	99.84	20582	2588	102745302	2287	45.74	44925.8	5649.01
O1MB	left	4992	99.84	29549	3226	147506907	2250	45	65558.6	7157.42
O2FA	right	3031	60.62	40961	4091	124153246	2939	58.78	42243.4	4219.06
O2FB	right	4992	99.84	41771	4098	208521639	3154	63.08	66113.4	6486.12
O2MA	right	3376	67.52	61235	5058	206727972	2539	50.78	81421	6725.41
O2MB	right	3360	67.2	53389	5386	179387226	2853	57.06	62876.7	6343.13
Y1FA	right	3368	67.36	40884	3681	137696570	2795	55.9	49265.3	4435.64
Y1FB	left	4992	99.84	27446	3130	137008216	2739	54.78	50021.3	5704.62
Y1MA	right	3462	69.24	51196	4528	177241396	3213	64.26	55163.8	4878.91
Y1MB	right	3521	70.42	50859	5273	179074519	3083	61.66	58084.5	6022.13
Y2FA	right	3314	66.28	48906	2745	162073717	3161	63.22	51272.9	2877.86
Y2FB	left	3069	61.38	43242	3471	132710061	2994	59.88	44325.3	3557.95
Y2MA	right	2954	59.08	68894	4928	203514184	2660	53.2	76509.1	5472.67
Y2MB	left	3193	63.86	50228	5203	160378919	2869	57.38	55900.6	5790.58
average		3590.33	71.8067	45994.8	4179.33		2833.25	56.665	56125	5218.65
total spots		86168					67998
cohort 2
sample	hemisphere	tissue area coverage	% coverage	mean reads/spot	median genes per spot	number of reads	(after classification) tissue area coverage	(after classfication) % coverage	(after classfication) mean reads/spot	(after classfication) median genes per spot
Y1FA	right	3368	67.36	25737	3160	86681402	2996	59.92	28932.4	3552.36
Y1MB	right	3521	70.42	23321	4099	82113976	3105	62.1	26445.7	4648.17
Y2FB	left	3069	61.38	28482	3087	87410325	3023	60.46	28915.1	3133.97
Y2MB	left	3193	63.86	21549	3914	68805117	2856	57.12	24091.4	4375.84
O1FA	right	4992	99.84	9853	2098	49187552	2988	59.76	16461.7	3505.09
O1MB	left	3376	67.52	35090	4100	118462763	2782	55.64	42581.9	4975.41
O2FB	right	4992	99.84	21829	3312	108971548	3238	64.76	33654	5106.09
O2MB	right	3360	67.2	32757	4589	110062459	2758	55.16	39906.6	5590.66
Y5FA	right	3075	61.5	15828	3251	48670059	2727	54.54	17847.5	3665.87
Y5MA	right	4992	99.84	13686	2208	68319478	2550	51	26792	4322.48
O5FA	right	3326	66.52	21498	4162	71501605	3028	60.56	23613.5	4571.6
O5MA	left	3723	74.46	21337	3912	79436311	3189	63.78	24909.5	4567.07
Y4FA	right	4992	99.84	17512	3052	87419050	2747	54.94	31823.5	5546.26
Y4MA	right	3474	69.48	27445	4030	95345288	3005	60.1	31728.9	4658.98
O4FA	left	3465	69.3	34117	4534	118217007	2837	56.74	41669.7	5537.65
O4MA	right	2805	56.1	38944	4563	109237412	2596	51.92	42079.1	4930.36
Y3FA	left	3016	60.32	34454	4176	103913295	2680	53.6	38773.6	4699.56
Y3MA	left	4992	99.84	29291	3402	146222307	2553	51.06	57274.7	6652.09
O3FA	left	3326	66.52	32457	4234	107951236	3241	64.82	33308	4345.04
O3MA	right	4992	99.84	17935	2524	89531880	2994	59.88	29903.8	4208.35
average		3802.45	76.049	25156.1	3620.35		2894.65	57.893	32035.6	4629.65
total spots		76049					57893
