# Supplementary material for: Spatial transcriptomics of the aging mouse brain reveals origins of inflammation in the white matter
Source: Nat Commun. 2025 Apr 4;16:3231. doi: 10.1038/s41467-025-58466-2 (PMC11971433; doi:10.1038/s41467-025-58466-2)
Supplement: Supplementary file 5 — Supplementary Data 3 [file 41467_2025_58466_MOESM5_ESM.xlsx]

## Sheet: 10109 filtered mRNA list
gene ID
0610009B22Rik
0610009L18Rik
0610010F05Rik
0610010K14Rik
0610012G03Rik
0610030E20Rik
1110004F10Rik
1110008P14Rik
1110012L19Rik
1110017D15Rik
1110032A03Rik
1110032F04Rik
1110038B12Rik
1110038F14Rik
1110051M20Rik
1110059E24Rik
1110059G10Rik
1110065P20Rik
1190005I06Rik
1190007I07Rik
1300002E11Rik
1500004A13Rik
1500009C09Rik
1500009L16Rik
1500011B03Rik
1500026H17Rik
1600012H06Rik
1600014C10Rik
1600020E01Rik
1700001L19Rik
1700003E16Rik
1700007K13Rik
1700017B05Rik
1700019D03Rik
1700021F05Rik
1700023F06Rik
1700025G04Rik
1700030K09Rik
1700037H04Rik
1700047M11Rik
1700066M21Rik
1700086O06Rik
1700088E04Rik
1700094D03Rik
1700123O20Rik
1810013L24Rik
1810026B05Rik
1810030O07Rik
1810037I17Rik
1810055G02Rik
1810058I24Rik
2010001A14Rik
2010204K13Rik
2010300C02Rik
2010315B03Rik
2010320M18Rik
2210016F16Rik
2210016L21Rik
2210408F21Rik
2300009A05Rik
2310009A05Rik
2310009B15Rik
2310010J17Rik
2310011J03Rik
2310015A10Rik
2310022A10Rik
2310022B05Rik
2310033P09Rik
2310039H08Rik
2310057M21Rik
2310061I04Rik
2410002F23Rik
2410004B18Rik
2410006H16Rik
2410131K14Rik
2510002D24Rik
2510009E07Rik
2510039O18Rik
2610001J05Rik
2610002M06Rik
2610008E11Rik
2610021A01Rik
2610035D17Rik
2610044O15Rik8
2610301B20Rik
2610507B11Rik
2700062C07Rik
2700081O15Rik
2810001G20Rik
2810004N23Rik
2810013P06Rik
2810455O05Rik
2810468N07Rik
2900026A02Rik
2900040C04Rik
2900052N01Rik
2900060B14Rik
2900079G21Rik
2900093K20Rik
2900097C17Rik
3110039M20Rik
3110082I17Rik
3830406C13Rik
4833420G17Rik
4833439L19Rik
4921524J17Rik
4930402H24Rik
4930430F08Rik
4930452B06Rik
4930453N24Rik
4931406C07Rik
4931406P16Rik
4931428F04Rik
4932438A13Rik
4933431E20Rik
4933434E20Rik
4933439C10Rik
5031425E22Rik
5031439G07Rik
5330417C22Rik
5330438D12Rik
5430416N02Rik
5530601H04Rik
5730409E04Rik
5730455P16Rik
6030458C11Rik
6330403K07Rik
6330403L08Rik
6430548M08Rik
8030462N17Rik
8430429K09Rik
9130024F11Rik
9130401M01Rik
9330102E08Rik
9330151L19Rik
9330159F19Rik
9330182L06Rik
9530068E07Rik
9930021J03Rik
A230057D06Rik
A2m
A2ml1
A330009N23Rik
A330023F24Rik
A430005L14Rik
A830018L16Rik
A830036E02Rik
A830082K12Rik
A830082N09Rik
A930005H10Rik
Aaas
Aacs
Aagab
Aak1
Aamdc
Aamp
Aar2
Aars
Aars2
Aarsd1
Aasdhppt
Aatk
Abat
Abca1
Abca2
Abca3
Abca5
Abca7
Abca8a
Abca8b
Abcb10
Abcb1a
Abcb6
Abcb7
Abcb8
Abcb9
Abcc5
Abcc8
Abcd1
Abcd2
Abcd3
Abce1
Abcf1
Abcf2
Abcf3
Abcg1
Abcg2
Abcg4
Abhd10
Abhd11
Abhd12
Abhd12b
Abhd13
Abhd14a
Abhd14b
Abhd16a
Abhd17a
Abhd17b
Abhd17c
Abhd18
Abhd2
Abhd3
Abhd4
Abhd5
Abhd6
Abhd8
Abi1
Abi2
Abl1
Abl2
Ablim1
Ablim2
Ablim3
Abr
Abracl
Abraxas2
Abtb1
Abtb2
AC149090.1
AC156546.1
Acaa1a
Acaa2
Acaca
Acad11
Acad8
Acad9
Acadl
Acadm
Acads
Acadsb
Acadvl
Acap2
Acap3
Acat1
Acat2
Acbd3
Acbd4
Acbd5
Acbd6
Acd
Ace
Acer3
Ache
Acin1
Ackr1
Ackr3
Acly
Aco1
Aco2
Acot1
Acot11
Acot13
Acot2
Acot7
Acot8
Acot9
Acox1
Acox3
Acp1
Acp2
Acp6
Acsbg1
Acsf3
Acsl1
Acsl3
Acsl4
Acsl5
Acsl6
Acss1
Acss2
Acta1
Acta2
Actb
Actg1
Actl6a
Actl6b
Actn1
Actn2
Actn4
Actr10
Actr1a
Actr1b
Actr2
Actr3
Actr3b
Actr6
Actr8
Acvr1
Acvr1b
Acvr1c
Acvr2a
Acvrl1
Acy1
Acyp1
Acyp2
Adal
Adam10
Adam11
Adam15
Adam17
Adam19
Adam22
Adam23
Adam9
Adamts1
Adamts10
Adamts2
Adamtsl2
Adamtsl4
Adap1
Adar
Adarb1
Adarb2
Adck1
Adck2
Adck5
Adcy1
Adcy2
Adcy3
Adcy5
Adcy6
Adcy8
Adcyap1
Adcyap1r1
Add1
Add2
Add3
Adgra1
Adgra3
Adgrb1
Adgrb2
Adgrb3
Adgre5
Adgrf5
Adgrg1
Adgrl1
Adgrl2
Adgrl3
Adgrl4
Adh5
Adhfe1
Adi1
Adipor1
Adipor2
Adk
Adnp
Adnp2
Ado
Adora1
Adora2a
Adpgk
Adprh
Adprhl2
Adprm
Adra1b
Adra2a
Adra2c
Adrb1
Adrm1
Adsl
Adss
Adssl1
Aebp1
Aebp2
Aen
Afap1
Afap1l1
Afdn
Aff3
Aff4
Afg1l
Afg3l1
Afg3l2
Aftph
Aga
Agap1
Agap2
Agap3
Agfg1
Agfg2
Aggf1
Agk
Agl
Ago1
Ago2
Ago3
Agpat1
Agpat3
Agpat4
Agpat5
Agps
Agrn
Agt
Agtpbp1
Ahctf1
Ahcyl1
Ahcyl2
Ahdc1
Ahi1
Ahnak
Ahsa1
Ahsa2
AI413582
AI480526
AI504432
AI593442
AI597479
AI837181
AI854703
Aida
Aif1
Aif1l
Aifm1
Aifm3
Aig1
Aimp1
Aimp2
Aip
Ajap1
Ajm1
Ak1
Ak2
Ak3
Ak4
Ak5
Ak6
Akap1
Akap11
Akap12
Akap13
Akap17b
Akap5
Akap6
Akap7
Akap8
Akap8l
Akap9
Akirin1
Akirin2
Akr1a1
Akr1b10
Akr1b3
Akr1e1
Akr7a5
Akt1
Akt1s1
Akt2
Akt3
Aktip
Alad
Alas1
Alcam
Aldh18a1
Aldh1a1
Aldh1b1
Aldh1l1
Aldh2
Aldh3a2
Aldh4a1
Aldh5a1
Aldh6a1
Aldh7a1
Aldh9a1
Aldoa
Aldoc
Alg1
Alg10b
Alg11
Alg14
Alg2
Alg3
Alg5
Alg9
Alkbh3
Alkbh5
Alkbh6
Alkbh7
Alkbh8
Alpl
Alyref
Amacr
Ambra1
Amd1
Amdhd2
Amer2
Amer3
Amfr
Amigo1
Amigo2
Amn
Amn1
Amot
Amotl1
Amotl2
Ampd2
Ampd3
Amph
Amt
Amy1
Amz1
Amz2
Anapc1
Anapc10
Anapc11
Anapc13
Anapc15
Anapc16
Anapc2
Anapc4
Anapc5
Anapc7
Angel2
Angptl6
Ank
Ank1
Ank2
Ank3
Ankfy1
Ankhd1
Ankib1
Ankle2
Ankmy2
Ankra2
Ankrd10
Ankrd11
Ankrd12
Ankrd13a
Ankrd13b
Ankrd13c
Ankrd13d
Ankrd16
Ankrd17
Ankrd24
Ankrd27
Ankrd28
Ankrd29
Ankrd33b
Ankrd34a
Ankrd34b
Ankrd34c
Ankrd35
Ankrd37
Ankrd39
Ankrd40
Ankrd42
Ankrd45
Ankrd46
Ankrd49
Ankrd50
Ankrd54
Ankrd6
Ankrd63
Ankrd9
Anks1
Anks1b
Anks3
Ankzf1
Anln
Ano10
Ano3
Ano4
Ano8
Anp32a
Anp32b
Anp32e
Antxr1
Anxa11
Anxa2
Anxa3
Anxa5
Anxa6
Anxa7
Aopep
Ap1ar
Ap1b1
Ap1g1
Ap1m1
Ap1s1
Ap1s2
Ap2a1
Ap2a2
Ap2b1
Ap2m1
Ap2s1
Ap3b1
Ap3b2
Ap3d1
Ap3m1
Ap3m2
Ap3s1
Ap3s2
Ap4b1
Ap4s1
Ap5m1
Ap5s1
Ap5z1
Apaf1
Apba1
Apba2
Apbb1
Apbb2
Apbb3
Apc
Apc2
Apcdd1
Apeh
Apex1
Aph1a
Aph1b
Api5
Apip
Apln
Aplp1
Aplp2
Apmap
Apoc1
Apod
Apoe
Apoo
Apopt1
App
Appbp2
Appl1
Appl2
Aprt
Aptx
Aqp11
Aqp4
Aqr
Ar
Araf
Arap1
Arap2
Arc
Arcn1
Arel1
Arf1
Arf2
Arf3
Arf4
Arf5
Arf6
Arfgap1
Arfgap2
Arfgap3
Arfgef1
Arfgef2
Arfgef3
Arfip1
Arfip2
Arfrp1
Arglu1
Arhgap1
Arhgap10
Arhgap12
Arhgap15
Arhgap17
Arhgap20
Arhgap21
Arhgap23
Arhgap26
Arhgap27
Arhgap31
Arhgap32
Arhgap33
Arhgap35
Arhgap36
Arhgap39
Arhgap42
Arhgap44
Arhgap5
Arhgap6
Arhgdia
Arhgdib
Arhgdig
Arhgef1
Arhgef10
Arhgef10l
Arhgef11
Arhgef12
Arhgef15
Arhgef17
Arhgef18
Arhgef19
Arhgef2
Arhgef25
Arhgef26
Arhgef28
Arhgef3
Arhgef4
Arhgef40
Arhgef7
Arhgef9
Arid1a
Arid1b
Arid2
Arid4a
Arid4b
Arid5a
Arid5b
Arih1
Arih2
Arl1
Arl14ep
Arl15
Arl16
Arl2
Arl2bp
Arl3
Arl4a
Arl4c
Arl4d
Arl5a
Arl5b
Arl6
Arl6ip1
Arl6ip4
Arl6ip5
Arl6ip6
Arl8a
Arl8b
Armc1
Armc10
Armc5
Armc6
Armc8
Armc9
Armcx1
Armcx2
Armcx3
Armcx4
Armcx5
Armh3
Armh4
Armt1
Arnt
Arnt2
Arntl
Arpc1a
Arpc1b
Arpc2
Arpc3
Arpc4
Arpc5
Arpc5l
Arpp19
Arpp21
Arrb1
Arrb2
Arrdc2
Arrdc3
Arsa
Arsb
Arsg
Arvcf
Arx
Arxes1
Arxes2
As3mt
Asah1
Asah2
Asap1
Asap2
Asb1
Asb13
Asb3
Asb6
Asb7
Asb8
Ascc1
Ascc2
Ascc3
Asf1a
Ash1l
Ash2l
Asic1
Asic2
Asic4
Asl
Asna1
Asns
Asnsd1
Aspa
Asph
Asphd1
Asphd2
Aspscr1
Asrgl1
Ass1
Astn1
Asxl1
Asxl2
Atad1
Atad2b
Atad3a
Atat1
Atcay
Ate1
Atf1
Atf2
Atf4
Atf5
Atf6
Atf6b
Atf7
Atf7ip
Atg10
Atg101
Atg12
Atg13
Atg14
Atg16l1
Atg16l2
Atg2a
Atg2b
Atg3
Atg4b
Atg4c
Atg4d
Atg5
Atg7
Atg9a
Atic
Atl1
Atl2
Atl3
Atmin
Atn1
Atox1
Atp11a
Atp11b
Atp11c
Atp13a1
Atp13a2
Atp13a3
Atp1a1
Atp1a2
Atp1a3
Atp1b1
Atp1b2
Atp1b3
Atp2a2
Atp2b1
Atp2b2
Atp2b4
Atp2c1
Atp5a1
Atp5b
Atp5c1
Atp5d
Atp5e
Atp5f1
Atp5g1
Atp5g2
Atp5g3
Atp5h
Atp5j
Atp5j2
Atp5k
Atp5l
Atp5md
Atp5mpl
Atp5o
Atp6ap1
Atp6ap1l
Atp6ap2
Atp6v0a1
Atp6v0a2
Atp6v0b
Atp6v0c
Atp6v0d1
Atp6v0e
Atp6v0e2
Atp6v1a
Atp6v1b2
Atp6v1c1
Atp6v1d
Atp6v1e1
Atp6v1f
Atp6v1g1
Atp6v1g2
Atp6v1h
Atp8a1
Atp8a2
Atp8b2
Atp9a
Atp9b
Atpaf1
Atpaf2
Atpif1
Atraid
Atrip
Atrn
Atrnl1
Atrx
Atxn1
Atxn10
Atxn1l
Atxn2
Atxn2l
Atxn3
Atxn7
Atxn7l1
Atxn7l2
Atxn7l3
Atxn7l3b
AU022252
AU040320
Auh
Aup1
Aurkaip1
Auts2
Aven
Avl9
Avp
Avpi1
AW047730
AW209491
AW549877
AW551984
Axin1
Axin2
Axl
AY036118
Azi2
Azin1
Azin2
B230118H07Rik
B230209E15Rik
B230217C12Rik
B230219D22Rik
B230312C02Rik
B230334C09Rik
B230354K17Rik
B2m
B3galnt1
B3galt1
B3galt2
B3galt5
B3galt6
B3gat1
B3gat2
B3gat3
B3glct
B3gnt2
B4galnt1
B4galnt4
B4galt2
B4galt3
B4galt4
B4galt5
B4galt6
B4galt7
B4gat1
B630019K06Rik
B930095G15Rik
B9d1
B9d2
Baalc
Babam1
Babam2
Bace1
Bad
Bag1
Bag2
Bag3
Bag4
Bag5
Bag6
Bahcc1
Bahd1
Baiap2
Baiap3
Bak1
Banf1
Banp
Bap1
Basp1
Bax
Baz1b
Baz2a
Baz2b
Bbc3
Bbip1
Bbs1
Bbs2
Bbs4
Bbs5
Bbs7
Bbx
BC003965
BC004004
BC005537
BC005624
BC017158
BC029722
BC030500
BC031181
BC039966
BC051226
Bc1
Bcam
Bcan
Bcap29
Bcap31
Bcar1
Bcar3
Bcas1
Bcas2
Bcas3
Bcat1
Bccip
Bckdha
Bckdhb
Bckdk
Bcl10
Bcl11a
Bcl11b
Bcl2
Bcl2l1
Bcl2l13
Bcl2l2
Bcl6
Bcl7a
Bcl7b
Bcl7c
Bcl9
Bcl9l
Bclaf1
Bcor
Bcorl1
Bcr
Bcs1l
Bdh1
Bdnf
Bdp1
Bean1
Becn1
Begain
Bend5
Bend6
Bet1
Bet1l
Bex1
Bex2
Bex3
Bex4
Bfar
Bfsp2
Bgn
Bhlhb9
Bhlhe22
Bhlhe40
Bhlhe41
Bicd1
Bicd2
Bicdl1
Bicral
Bin1
Bin3
Birc2
Birc6
Bivm
Blcap
Blmh
Bloc1s1
Bloc1s2
Bloc1s4
Bloc1s5
Bloc1s6
Blvra
Blvrb
Blzf1
Bmerb1
Bmi1
Bmp1
Bmp2k
Bmp3
Bmp6
Bmp7
Bmpr1a
Bmpr1b
Bmpr2
Bms1
Bmt2
Bmyc
Bnip1
Bnip2
Bnip3
Bnip3l
Boc
Bod1
Bod1l
Bok
Bola1
Bola2
Bola3
Bop1
Borcs5
Borcs6
Borcs7
Borcs8
Bpgm
Bphl
Bpnt1
Bptf
Braf
Brap
Brcc3
Brd1
Brd2
Brd3
Brd3os
Brd4
Brd7
Brd8
Brd9
Brdt
Brf1
Brf2
Bri3
Bri3bp
Brinp1
Brinp2
Brinp3
Brip1os
Brix1
Brk1
Brms1
Brms1l
Brox
Brpf1
Brpf3
Brsk1
Brsk2
Brwd1
Bscl2
Bsdc1
Bsg
Bsn
Bst2
Btaf1
Btbd1
Btbd10
Btbd11
Btbd17
Btbd2
Btbd3
Btbd6
Btbd7
Btbd8
Btbd9
Btd
Btf3
Btf3l4
Btg1
Btg2
Btg3
Btrc
Bub3
Bud23
Bud31
Bysl
Bzw1
Bzw2
C030006K11Rik
C030017B01Rik
C130071C03Rik
C130074G19Rik
C1d
C1galt1
C1galt1c1
C1qa
C1qb
C1qbp
C1qc
C1ql1
C1ql2
C1ql3
C1qtnf12
C1qtnf4
C2cd2
C2cd2l
C2cd3
C2cd4c
C2cd5
C330007P06Rik
C330018D20Rik
C4b
C530008M17Rik
C77080
C78859
C87436
C9orf72
CAAA01118383.1
Cab39
Cab39l
Cabin1
Cables1
Cables2
Cabp1
Cabp7
Cacfd1
Cachd1
Cacna1a
Cacna1b
Cacna1c
Cacna1d
Cacna1e
Cacna1g
Cacna1h
Cacna1i
Cacna2d1
Cacna2d2
Cacna2d3
Cacnb1
Cacnb2
Cacnb3
Cacnb4
Cacng2
Cacng3
Cacng4
Cacng5
Cacng7
Cactin
Cacul1
Cacybp
Cad
Cadm1
Cadm2
Cadm3
Cadm4
Cadps
Cadps2
Calb1
Calb2
Calcoco1
Cald1
Calm1
Calm2
Calm3
Calml4
Caln1
Calr
Calu
Caly
Camk1
Camk1d
Camk1g
Camk2a
Camk2b
Camk2d
Camk2g
Camk2n1
Camk2n2
Camk4
Camkk1
Camkk2
Camkv
Caml
Camsap1
Camsap2
Camsap3
Camta1
Camta2
Cand1
Cant1
Canx
Cap1
Cap2
Capn1
Capn10
Capn15
Capn2
Capn5
Capn7
Capns1
Caprin1
Capza1
Capza2
Capzb
Car10
Car11
Car12
Car14
Car2
Car4
Car7
Card19
Carhsp1
Carm1
Carmil1
Carmil2
Carmil3
Carnmt1
Carns1
Cars
Cars2
Cartpt
Casc3
Casc4
Casd1
Cask
Caskin1
Caskin2
Casp9
Cast
Castor2
Cat
Catsperz
Cav1
Cav2
Cavin1
Cavin2
Cavin3
Cbarp
Cbfa2t2
Cbfa2t3
Cbfb
Cbl
Cblb
Cbll1
Cbln1
Cbln2
Cbln4
Cbr1
Cbr4
Cbs
Cbx1
Cbx3
Cbx4
Cbx5
Cbx6
Cbx7
Cby1
Cc2d1a
Cc2d1b
Cc2d2a
Ccar1
Ccar2
Ccdc106
Ccdc107
Ccdc112
Ccdc115
Ccdc12
Ccdc124
Ccdc126
Ccdc127
Ccdc130
Ccdc136
Ccdc137
Ccdc141
Ccdc148
Ccdc149
Ccdc153
Ccdc157
Ccdc167
Ccdc174
Ccdc177
Ccdc181
Ccdc184
Ccdc186
Ccdc22
Ccdc25
Ccdc28a
Ccdc28b
Ccdc3
Ccdc30
Ccdc32
Ccdc34
Ccdc43
Ccdc47
Ccdc50
Ccdc58
Ccdc59
Ccdc6
Ccdc61
Ccdc66
Ccdc71
Ccdc71l
Ccdc74a
Ccdc82
Ccdc85a
Ccdc85b
Ccdc85c
Ccdc86
Ccdc88a
Ccdc88c
Ccdc9
Ccdc90b
Ccdc91
Ccdc92
Ccdc92b
Ccdc97
Cck
Cckbr
Ccl27a
Ccm2
Ccn2
Ccn3
Ccnc
Ccnd1
Ccnd2
Ccnd3
Ccndbp1
Ccne1
Ccng1
Ccng2
Ccnh
Ccni
Ccnk
Ccnl1
Ccnl2
Ccnq
Ccnt1
Ccnt2
Ccny
Ccp110
Ccpg1
Ccpg1os
Ccs
Ccsap
Ccser2
Cct2
Cct3
Cct4
Cct5
Cct6a
Cct7
Cct8
Ccz1
Cd151
Cd164
Cd200
Cd24a
Cd2ap
Cd2bp2
Cd302
Cd320
Cd34
Cd3eap
Cd47
Cd52
Cd59a
Cd63
Cd68
Cd74
Cd81
Cd82
Cd83
Cd9
Cd99l2
Cda
Cdadc1
Cdan1
Cdc123
Cdc16
Cdc23
Cdc25b
Cdc26
Cdc27
Cdc34
Cdc37
Cdc37l1
Cdc40
Cdc42
Cdc42bpa
Cdc42bpb
Cdc42ep1
Cdc42ep2
Cdc42ep3
Cdc42ep4
Cdc42se1
Cdc42se2
Cdc5l
Cdc73
Cdh10
Cdh11
Cdh13
Cdh19
Cdh2
Cdh20
Cdh22
Cdh4
Cdh6
Cdh7
Cdh8
Cdh9
Cdip1
Cdipt
Cdk10
Cdk11b
Cdk13
Cdk14
Cdk16
Cdk17
Cdk18
Cdk19
Cdk20
Cdk2ap1
Cdk2ap2
Cdk4
Cdk5
Cdk5r1
Cdk5r2
Cdk5rap2
Cdk5rap3
Cdk7
Cdk8
Cdk9
Cdkl2
Cdkl4
Cdkl5
Cdkn1a
Cdkn1b
Cdkn1c
Cdkn2aip
Cdkn2aipnl
Cdkn2d
Cdo1
Cdpf1
Cdr1os
Cdr2
Cdr2l
Cds1
Cds2
Cdv3
Cdyl
Cebpb
Cebpd
Cebpg
Cebpz
Cebpzos
Celf1
Celf2
Celf3
Celf4
Celf5
Celf6
Celsr2
Celsr3
Cend1
Cenpb
Cenpc1
Cenpt
Cenpv
Cenpw
Cenpx
Cep104
Cep120
Cep131
Cep164
Cep170
Cep170b
Cep19
Cep250
Cep290
Cep295
Cep350
Cep57
Cep63
Cep68
Cep70
Cep83
Cep83os
Cep85l
Cep89
Cep97
Cept1
Cerk
Cers2
Cers4
Cers5
Cers6
Cetn2
Cetn3
Cetn4
Cfap126
Cfap20
Cfap298
Cfap36
Cfap410
Cfap69
Cfap97
Cfdp1
Cfh
Cfl1
Cfl2
Cflar
Cggbp1
Cgref1
Cgrrf1
Chac1
Chac2
Chadl
Champ1
Chchd1
Chchd10
Chchd2
Chchd3
Chchd4
Chchd5
Chchd6
Chchd7
Chd1
Chd2
Chd3
Chd4
Chd5
Chd6
Chd7
Chd8
Chd9
Cherp
Chfr
Chga
Chgb
Chic1
Chic2
Chid1
Chil1
Chka
Chkb
Chl1
Chm
Chml
Chmp1a
Chmp1b
Chmp2a
Chmp2b
Chmp3
Chmp4b
Chmp5
Chmp6
Chmp7
Chn1
Chn2
Chordc1
Chp1
Chpf
Chpf2
Chpt1
Chrac1
Chrd
Chrm1
Chrm3
Chrna4
Chrnb2
Chst1
Chst10
Chst11
Chst12
Chst15
Chst2
Chst8
Chtop
Chuk
Churc1
Ciao1
Ciao2a
Ciao2b
Ciao3
Ciapin1
Ciart
Cib1
Cib2
Cic
Cinp
Cipc
Cir1
Cirbp
Cisd1
Cisd2
Cisd3
Cit
Cited1
Cited2
Cited4
Ciz1
Ckap4
Ckap5
Ckb
Ckmt1
Clasp1
Clasp2
Clasrp
Clba1
Clcc1
Clcn2
Clcn3
Clcn4
Clcn5
Clcn6
Clcn7
Cldn10
Cldn11
Cldn12
Cldn5
Cldnd1
Clec16a
Clec2l
Clic1
Clic4
Clic6
Clint1
Clip1
Clip2
Clip3
Clip4
Clk1
Clk2
Clk3
Clk4
Clmn
Clmp
Cln3
Cln5
Cln6
Cln8
Clns1a
Clock
Clpb
Clpp
Clptm1
Clptm1l
Clpx
Clstn1
Clstn2
Clstn3
Clta
Cltb
Cltc
Clu
Cluap1
Cluh
Clvs1
Clvs2
Clybl
Cmas
Cmbl
Cmc1
Cmc2
Cmc4
Cmip
Cmpk1
Cmpk2
Cmss1
Cmtm3
Cmtm4
Cmtm5
Cmtm6
Cmtr1
Cnbp
Cndp2
Cnep1r1
Cnih1
Cnih2
Cnih3
Cnih4
Cnksr2
Cnksr3
Cnn3
Cnnm1
Cnnm2
Cnnm3
Cnot1
Cnot10
Cnot11
Cnot2
Cnot3
Cnot4
Cnot6
Cnot6l
Cnot7
Cnot8
Cnot9
Cnp
Cnppd1
Cnpy2
Cnpy3
Cnr1
Cnrip1
Cnst
Cntfr
Cntn1
Cntn2
Cntn3
Cntn4
Cntn6
Cntnap1
Cntnap2
Cntnap4
Cntnap5a
Coa3
Coa5
Coa6
Coa7
Coasy
Cobl
Coch
Cog1
Cog2
Cog3
Cog4
Cog5
Cog6
Cog7
Cog8
Coil
Col11a1
Col11a2
Col16a1
Col1a2
Col23a1
Col25a1
Col4a1
Col4a2
Col4a3bp
Col6a1
Col9a3
Colgalt1
Commd1
Commd10
Commd2
Commd3
Commd4
Commd6
Commd7
Commd8
Commd9
Comt
Comtd1
Cop1
Copa
Copb1
Copb2
Cope
Copg1
Copg2
Coprs
Cops2
Cops3
Cops4
Cops5
Cops6
Cops7a
Cops7b
Cops8
Cops9
Copz1
Coq10a
Coq10b
Coq2
Coq3
Coq4
Coq5
Coq6
Coq7
Coq8a
Coq8b
Coq9
Coro1a
Coro1c
Coro2a
Coro2b
Coro6
Coro7
Cort
Cotl1
Cox10
Cox11
Cox14
Cox15
Cox16
Cox17
Cox18
Cox19
Cox20
Cox4i1
Cox5a
Cox5b
Cox6a1
Cox6a2
Cox6b1
Cox6b2
Cox6c
Cox7a1
Cox7a2
Cox7a2l
Cox7b
Cox7c
Cox8a
Cox8b
Cpd
Cpe
Cpeb1
Cpeb2
Cpeb3
Cpeb4
Cplane1
Cplx1
Cplx2
Cplx3
Cpm
Cpne1
Cpne2
Cpne3
Cpne4
Cpne5
Cpne6
Cpne7
Cpne8
Cpne9
Cpox
Cpped1
Cpq
Cpsf1
Cpsf2
Cpsf3
Cpsf4
Cpsf6
Cpsf7
Cpt1a
Cpt1c
Cpt2
Cptp
Cr1l
Cramp1l
Crat
Crbn
Crcp
Creb1
Creb3
Creb3l2
Creb5
Crebbp
Crebl2
Crebrf
Crebzf
Creg1
Creg2
Creld1
Creld2
Crem
Crh
Crhbp
Crhr1
Crim1
Crip1
Crip2
Cript
Crk
Crkl
Crlf1
Crlf2
Crls1
Crmp1
Crnkl1
Crocc
Crot
Crtac1
Crtc1
Crtc3
Cry1
Cry2
Cryab
Cryl1
Crym
Cryz
Cryzl1
Cryzl2
Cs
Csad
Csdc2
Csde1
Cse1l
Csf1
Csf1r
Csf2ra
Csgalnact1
Csgalnact2
Csk
Csmd1
Csmd2
Csmd3
Csnk1a1
Csnk1d
Csnk1e
Csnk1g1
Csnk1g2
Csnk1g3
Csnk2a1
Csnk2a2
Csnk2b
Cspg4
Cspg5
Cspp1
Csrnp2
Csrnp3
[truncated: 8,110 more rows]

## Sheet: 9317 filtered mRNA list
gene ID
0610009B22Rik
0610009L18Rik
0610010F05Rik
0610010K14Rik
0610012G03Rik
1110004F10Rik
1110008P14Rik
1110012L19Rik
1110032A03Rik
1110032F04Rik
1110038B12Rik
1110038F14Rik
1110051M20Rik
1110059E24Rik
1110059G10Rik
1110065P20Rik
1190005I06Rik
1190007I07Rik
1500004A13Rik
1500009C09Rik
1500009L16Rik
1500011B03Rik
1600012H06Rik
1600014C10Rik
1600020E01Rik
1700001L19Rik
1700003E16Rik
1700017B05Rik
1700019D03Rik
1700021F05Rik
1700023F06Rik
1700025G04Rik
1700037H04Rik
1700047M11Rik
1700066M21Rik
1700094D03Rik
1700123O20Rik
1810013L24Rik
1810026B05Rik
1810030O07Rik
1810037I17Rik
1810055G02Rik
1810058I24Rik
2010204K13Rik
2010300C02Rik
2010315B03Rik
2010320M18Rik
2210016F16Rik
2210016L21Rik
2210408F21Rik
2300009A05Rik
2310009A05Rik
2310009B15Rik
2310010J17Rik
2310011J03Rik
2310022A10Rik
2310022B05Rik
2310033P09Rik
2310039H08Rik
2310057M21Rik
2310061I04Rik
2410002F23Rik
2410004B18Rik
2410006H16Rik
2410131K14Rik
2510002D24Rik
2510009E07Rik
2510039O18Rik
2610001J05Rik
2610002M06Rik
2610008E11Rik
2610044O15Rik8
2610301B20Rik
2610507B11Rik
2700062C07Rik
2700081O15Rik
2810001G20Rik
2810004N23Rik
2810013P06Rik
2810455O05Rik
2810468N07Rik
2900026A02Rik
2900052N01Rik
2900060B14Rik
2900079G21Rik
2900093K20Rik
2900097C17Rik
3110039M20Rik
3830406C13Rik
4833420G17Rik
4833439L19Rik
4921524J17Rik
4930402H24Rik
4930430F08Rik
4930453N24Rik
4931406C07Rik
4931406P16Rik
4931428F04Rik
4932438A13Rik
4933431E20Rik
4933434E20Rik
4933439C10Rik
5031425E22Rik
5031439G07Rik
5330417C22Rik
5530601H04Rik
5730409E04Rik
5730455P16Rik
6030458C11Rik
6330403K07Rik
6330403L08Rik
6430548M08Rik
8030462N17Rik
9130024F11Rik
9130401M01Rik
9330102E08Rik
9330159F19Rik
9330182L06Rik
9530068E07Rik
9930021J03Rik
A2m
A2ml1
A330009N23Rik
A330023F24Rik
A430005L14Rik
A830018L16Rik
A830036E02Rik
A930005H10Rik
Aacs
Aagab
Aak1
Aamdc
Aamp
Aar2
Aars
Aars2
Aarsd1
Aasdhppt
Aatk
Abat
Abca1
Abca2
Abca3
Abca5
Abca7
Abca8a
Abcb10
Abcb1a
Abcb6
Abcb7
Abcb8
Abcb9
Abcc5
Abcc8
Abcd2
Abcd3
Abce1
Abcf1
Abcf2
Abcf3
Abcg1
Abcg2
Abcg4
Abhd10
Abhd11
Abhd12
Abhd12b
Abhd13
Abhd14a
Abhd14b
Abhd16a
Abhd17a
Abhd17b
Abhd17c
Abhd2
Abhd3
Abhd4
Abhd5
Abhd6
Abhd8
Abi1
Abi2
Abl1
Abl2
Ablim1
Ablim2
Ablim3
Abr
Abracl
Abraxas2
Abtb1
AC149090.1
AC156546.1
Acaa1a
Acaa2
Acaca
Acad11
Acad8
Acad9
Acadl
Acadm
Acadsb
Acadvl
Acap2
Acap3
Acat1
Acat2
Acbd3
Acbd4
Acbd5
Acbd6
Acd
Ace
Acer3
Ache
Acin1
Ackr1
Acly
Aco1
Aco2
Acot1
Acot11
Acot13
Acot2
Acot7
Acot8
Acot9
Acox1
Acox3
Acp1
Acp2
Acsbg1
Acsf3
Acsl1
Acsl3
Acsl4
Acsl5
Acsl6
Acss1
Acss2
Acta1
Acta2
Actb
Actg1
Actl6b
Actn1
Actn4
Actr10
Actr1a
Actr1b
Actr2
Actr3
Actr3b
Actr6
Actr8
Acvr1
Acvr1b
Acvr1c
Acvr2a
Acvrl1
Acyp1
Acyp2
Adam10
Adam11
Adam15
Adam22
Adam23
Adam9
Adamtsl4
Adap1
Adar
Adarb1
Adarb2
Adck1
Adck2
Adck5
Adcy1
Adcy2
Adcy3
Adcy5
Adcy6
Adcy8
Adcyap1
Adcyap1r1
Add1
Add2
Add3
Adgra1
Adgrb1
Adgrb2
Adgrb3
Adgrf5
Adgrg1
Adgrl1
Adgrl2
Adgrl3
Adgrl4
Adh5
Adhfe1
Adi1
Adipor1
Adipor2
Adk
Adnp
Adnp2
Ado
Adora1
Adora2a
Adpgk
Adprh
Adprhl2
Adprm
Adra1b
Adra2a
Adra2c
Adrb1
Adrm1
Adsl
Adss
Adssl1
Aebp1
Aebp2
Aen
Afap1
Afap1l1
Afdn
Aff3
Aff4
Afg1l
Afg3l1
Afg3l2
Aftph
Agap1
Agap2
Agap3
Agfg1
Agfg2
Aggf1
Agk
Agl
Ago1
Ago2
Ago3
Agpat1
Agpat3
Agpat4
Agpat5
Agps
Agrn
Agt
Agtpbp1
Ahctf1
Ahcyl1
Ahcyl2
Ahdc1
Ahi1
Ahnak
Ahsa1
Ahsa2
AI413582
AI480526
AI504432
AI593442
AI597479
AI837181
AI854703
Aida
Aif1
Aifm1
Aifm3
Aig1
Aimp1
Aimp2
Aip
Ajap1
Ajm1
Ak1
Ak2
Ak3
Ak4
Ak5
Ak6
Akap1
Akap11
Akap12
Akap13
Akap17b
Akap5
Akap6
Akap7
Akap8
Akap8l
Akap9
Akirin1
Akirin2
Akr1a1
Akr1b10
Akr1b3
Akr1e1
Akr7a5
Akt1
Akt1s1
Akt2
Akt3
Aktip
Alad
Alas1
Alcam
Aldh18a1
Aldh1a1
Aldh1l1
Aldh2
Aldh3a2
Aldh4a1
Aldh5a1
Aldh6a1
Aldh7a1
Aldh9a1
Aldoa
Aldoc
Alg1
Alg10b
Alg11
Alg14
Alg2
Alg5
Alg9
Alkbh3
Alkbh5
Alkbh6
Alkbh7
Alkbh8
Alyref
Ambra1
Amd1
Amdhd2
Amer2
Amer3
Amfr
Amigo1
Amigo2
Amn
Amn1
Amot
Amotl1
Amotl2
Ampd2
Ampd3
Amph
Amy1
Amz2
Anapc1
Anapc10
Anapc11
Anapc13
Anapc15
Anapc16
Anapc2
Anapc4
Anapc5
Anapc7
Angel2
Angptl6
Ank
Ank1
Ank2
Ank3
Ankfy1
Ankhd1
Ankib1
Ankle2
Ankmy2
Ankra2
Ankrd10
Ankrd11
Ankrd12
Ankrd13a
Ankrd13b
Ankrd13c
Ankrd13d
Ankrd16
Ankrd17
Ankrd24
Ankrd27
Ankrd28
Ankrd29
Ankrd33b
Ankrd34a
Ankrd34b
Ankrd34c
Ankrd35
Ankrd39
Ankrd40
Ankrd45
Ankrd46
Ankrd49
Ankrd50
Ankrd54
Ankrd6
Ankrd63
Ankrd9
Anks1
Anks1b
Anks3
Ankzf1
Anln
Ano10
Ano3
Ano4
Ano8
Anp32a
Anp32b
Anp32e
Anxa11
Anxa2
Anxa3
Anxa5
Anxa6
Anxa7
Aopep
Ap1ar
Ap1b1
Ap1g1
Ap1m1
Ap1s1
Ap1s2
Ap2a1
Ap2a2
Ap2b1
Ap2m1
Ap2s1
Ap3b1
Ap3b2
Ap3d1
Ap3m1
Ap3m2
Ap3s1
Ap3s2
Ap4b1
Ap4s1
Ap5m1
Ap5s1
Ap5z1
Apba1
Apba2
Apbb1
Apbb2
Apbb3
Apc
Apc2
Apcdd1
Apeh
Apex1
Aph1a
Aph1b
Api5
Apip
Apln
Aplp1
Aplp2
Apmap
Apod
Apoe
Apoo
Apopt1
App
Appbp2
Appl1
Appl2
Aprt
Aptx
Aqp11
Aqp4
Aqr
Ar
Araf
Arap2
Arc
Arcn1
Arel1
Arf1
Arf2
Arf3
Arf4
Arf5
Arf6
Arfgap1
Arfgap2
Arfgap3
Arfgef1
Arfgef2
Arfgef3
Arfip1
Arfip2
Arfrp1
Arglu1
Arhgap1
Arhgap12
Arhgap15
Arhgap20
Arhgap21
Arhgap23
Arhgap26
Arhgap32
Arhgap33
Arhgap35
Arhgap36
Arhgap39
Arhgap44
Arhgap5
Arhgap6
Arhgdia
Arhgdig
Arhgef1
Arhgef10
Arhgef10l
Arhgef11
Arhgef12
Arhgef15
Arhgef17
Arhgef18
Arhgef2
Arhgef25
Arhgef26
Arhgef28
Arhgef3
Arhgef4
Arhgef40
Arhgef7
Arhgef9
Arid1a
Arid1b
Arid2
Arid4a
Arid4b
Arid5b
Arih1
Arih2
Arl1
Arl14ep
Arl15
Arl16
Arl2
Arl2bp
Arl3
Arl4a
Arl4c
Arl4d
Arl5a
Arl5b
Arl6
Arl6ip1
Arl6ip4
Arl6ip5
Arl8a
Arl8b
Armc1
Armc10
Armc5
Armc6
Armc8
Armc9
Armcx1
Armcx2
Armcx3
Armcx4
Armcx5
Armh3
Armh4
Armt1
Arnt2
Arntl
Arpc1a
Arpc1b
Arpc2
Arpc3
Arpc4
Arpc5
Arpc5l
Arpp19
Arpp21
Arrb1
Arrb2
Arrdc2
Arrdc3
Arsa
Arsb
Arsg
Arvcf
Arx
Arxes1
Arxes2
As3mt
Asah1
Asah2
Asap1
Asap2
Asb1
Asb13
Asb6
Asb7
Asb8
Ascc1
Ascc2
Ascc3
Asf1a
Ash1l
Ash2l
Asic1
Asic2
Asic4
Asl
Asna1
Asns
Asnsd1
Aspa
Asph
Asphd1
Asphd2
Aspscr1
Asrgl1
Ass1
Astn1
Asxl1
Asxl2
Atad1
Atad3a
Atat1
Atcay
Ate1
Atf2
Atf4
Atf5
Atf6
Atf6b
Atf7ip
Atg10
Atg101
Atg12
Atg13
Atg14
Atg16l1
Atg16l2
Atg2a
Atg2b
Atg3
Atg4b
Atg4c
Atg4d
Atg5
Atg7
Atg9a
Atl1
Atl2
Atl3
Atmin
Atn1
Atox1
Atp11a
Atp11b
Atp13a1
Atp13a2
Atp13a3
Atp1a1
Atp1a2
Atp1a3
Atp1b1
Atp1b2
Atp1b3
Atp2a2
Atp2b1
Atp2b2
Atp2b4
Atp2c1
Atp5a1
Atp5b
Atp5c1
Atp5d
Atp5e
Atp5f1
Atp5g1
Atp5g2
Atp5g3
Atp5h
Atp5j
Atp5j2
Atp5k
Atp5l
Atp5md
Atp5mpl
Atp5o
Atp6ap1
Atp6ap1l
Atp6ap2
Atp6v0a1
Atp6v0a2
Atp6v0b
Atp6v0c
Atp6v0d1
Atp6v0e
Atp6v0e2
Atp6v1a
Atp6v1b2
Atp6v1c1
Atp6v1d
Atp6v1e1
Atp6v1f
Atp6v1g1
Atp6v1g2
Atp6v1h
Atp8a1
Atp8a2
Atp8b2
Atp9a
Atp9b
Atpaf1
Atpaf2
Atpif1
Atraid
Atrip
Atrn
Atrnl1
Atrx
Atxn1
Atxn10
Atxn1l
Atxn2
Atxn2l
Atxn7l1
Atxn7l3
Atxn7l3b
AU022252
AU040320
Auh
Aup1
Aurkaip1
Auts2
Aven
Avl9
Avp
Avpi1
AW047730
AW209491
AW549877
AW551984
Axin1
Axl
Azi2
Azin1
B230118H07Rik
B230209E15Rik
B230217C12Rik
B230219D22Rik
B230334C09Rik
B230354K17Rik
B2m
B3galnt1
B3galt1
B3galt2
B3galt5
B3galt6
B3gat1
B3gat2
B3gat3
B3glct
B3gnt2
B4galnt1
B4galnt4
B4galt2
B4galt3
B4galt4
B4galt5
B4galt6
B4galt7
B4gat1
B630019K06Rik
B930095G15Rik
B9d1
B9d2
Baalc
Babam1
Babam2
Bace1
Bad
Bag1
Bag4
Bag5
Bag6
Bahd1
Baiap2
Baiap3
Banf1
Banp
Bap1
Basp1
Bax
Baz1b
Baz2a
Baz2b
Bbip1
Bbs1
Bbs2
Bbs4
Bbs5
Bbs7
Bbx
BC003965
BC004004
BC005537
BC005561
BC005624
BC017158
BC029722
BC031181
Bc1
Bcam
Bcan
Bcap29
Bcap31
Bcar1
Bcar3
Bcas1
Bcas2
Bcas3
Bcat1
Bccip
Bckdha
Bckdhb
Bckdk
Bcl11a
Bcl11b
Bcl2
Bcl2l1
Bcl2l13
Bcl2l2
Bcl6
Bcl7a
Bcl7b
Bcl7c
Bcl9
Bclaf1
Bcor
Bcr
Bcs1l
Bdh1
Bdnf
Bdp1
Becn1
Begain
Bend5
Bend6
Bet1
Bet1l
Bex1
Bex2
Bex3
Bex4
Bfar
Bgn
Bhlhb9
Bhlhe22
Bhlhe40
Bhlhe41
Bicd1
Bicd2
Bicdl1
Bicral
Bin1
Birc2
Birc6
Blcap
Blmh
Bloc1s1
Bloc1s2
Bloc1s4
Bloc1s5
Bloc1s6
Blvra
Blvrb
Blzf1
Bmerb1
Bmi1
Bmp1
Bmp2k
Bmp3
Bmpr1a
Bmpr2
Bms1
Bmt2
Bmyc
Bnip1
Bnip2
Bnip3
Bnip3l
Boc
Bod1
Bod1l
Bok
Bola1
Bola2
Bola3
Bop1
Borcs5
Borcs6
Borcs7
Borcs8
Bpgm
Bphl
Bpnt1
Bptf
Braf
Brap
Brcc3
Brd1
Brd2
Brd3
Brd3os
Brd4
Brd7
Brd8
Brd9
Brdt
Brf1
Brf2
Bri3
Bri3bp
Brinp1
Brinp2
Brinp3
Brix1
Brk1
Brms1
Brms1l
Brox
Brpf1
Brpf3
Brsk1
Brsk2
Brwd1
Bscl2
Bsdc1
Bsg
Bsn
Bst2
Btbd1
Btbd10
Btbd11
Btbd17
Btbd2
Btbd3
Btbd6
Btbd7
Btbd8
Btbd9
Btf3
Btf3l4
Btg1
Btg2
Btg3
Btrc
Bub3
Bud23
Bud31
Bysl
Bzw1
Bzw2
C030006K11Rik
C030017B01Rik
C130071C03Rik
C130074G19Rik
C1d
C1galt1c1
C1qa
C1qb
C1qbp
C1qc
C1ql1
C1ql2
C1ql3
C1qtnf12
C1qtnf4
C2cd2l
C2cd3
C2cd4c
C2cd5
C330007P06Rik
C4b
C530008M17Rik
C78859
C87436
C9orf72
Cab39
Cab39l
Cabin1
Cables1
Cables2
Cabp1
Cabp7
Cacfd1
Cachd1
Cacna1a
Cacna1b
Cacna1c
Cacna1d
Cacna1e
Cacna1g
Cacna1h
Cacna1i
Cacna2d1
Cacna2d2
Cacna2d3
Cacnb1
Cacnb2
Cacnb3
Cacnb4
Cacng2
Cacng3
Cacng4
Cacng5
Cacng7
Cactin
Cacul1
Cacybp
Cadm1
Cadm2
Cadm3
Cadm4
Cadps
Cadps2
Calb1
Calb2
Calcoco1
Cald1
Calm1
Calm2
Calm3
Calml4
Caln1
Calr
Calu
Caly
Camk1
Camk1d
Camk1g
Camk2a
Camk2b
Camk2d
Camk2g
Camk2n1
Camk2n2
Camkk1
Camkk2
Camkv
Caml
Camsap1
Camsap2
Camsap3
Camta1
Camta2
Cand1
Cant1
Canx
Cap1
Cap2
Capn1
Capn10
Capn15
Capn2
Capn5
Capn7
Capns1
Caprin1
Capza1
Capza2
Capzb
Car10
Car11
Car12
Car14
Car2
Car4
Car7
Card19
Carhsp1
Carm1
Carmil1
Carmil2
Carmil3
Carnmt1
Cars
Cars2
Cartpt
Casc3
Casc4
Casd1
Cask
Caskin1
Caskin2
Casp9
Cast
Castor2
Cat
Cav2
Cavin1
Cavin3
Cbarp
Cbfa2t2
Cbfa2t3
Cbfb
Cbl
Cblb
Cbll1
Cbln1
Cbln2
Cbln4
Cbr1
Cbr4
Cbs
Cbx1
Cbx3
Cbx4
Cbx5
Cbx6
Cbx7
Cby1
Cc2d1a
Cc2d1b
Cc2d2a
Ccar1
Ccar2
Ccdc106
Ccdc107
Ccdc115
Ccdc12
Ccdc124
Ccdc127
Ccdc136
Ccdc137
Ccdc149
Ccdc153
Ccdc167
Ccdc174
Ccdc177
Ccdc181
Ccdc184
Ccdc186
Ccdc22
Ccdc25
Ccdc28a
Ccdc28b
Ccdc3
Ccdc32
Ccdc34
Ccdc43
Ccdc47
Ccdc50
Ccdc58
Ccdc59
Ccdc6
Ccdc71
Ccdc71l
Ccdc74a
Ccdc82
Ccdc85a
Ccdc85b
Ccdc85c
Ccdc88a
Ccdc88c
Ccdc9
Ccdc90b
Ccdc91
Ccdc92
Ccdc92b
Ccdc97
Cck
Cckbr
Ccl27a
Ccm2
Ccn2
Ccn3
Ccnc
Ccnd1
Ccnd2
Ccnd3
Ccndbp1
Ccne1
Ccng1
Ccng2
Ccnh
Ccni
Ccnk
Ccnl1
Ccnl2
Ccnq
Ccnt1
Ccnt2
Ccny
Ccp110
Ccpg1
Ccs
Ccsap
Ccser2
Cct2
Cct3
Cct4
Cct5
Cct6a
Cct7
Cct8
Ccz1
Cd151
Cd164
Cd200
Cd24a
Cd2ap
Cd2bp2
Cd302
Cd320
Cd34
Cd3eap
Cd47
Cd52
Cd59a
Cd63
Cd68
Cd74
Cd81
Cd82
Cd83
Cd9
Cd99l2
Cdadc1
Cdan1
Cdc123
Cdc16
Cdc23
Cdc25b
Cdc26
Cdc27
Cdc34
Cdc37
Cdc37l1
Cdc40
Cdc42
Cdc42bpa
Cdc42bpb
Cdc42ep1
Cdc42ep2
Cdc42ep3
Cdc42ep4
Cdc42se1
Cdc42se2
Cdc5l
Cdc73
Cdh10
Cdh11
Cdh13
Cdh2
Cdh20
Cdh22
Cdh4
Cdh6
Cdh7
Cdh8
Cdh9
Cdip1
Cdipt
Cdk10
Cdk11b
Cdk13
Cdk14
Cdk16
Cdk17
Cdk18
Cdk19
Cdk2ap1
Cdk2ap2
Cdk4
Cdk5
Cdk5r1
Cdk5r2
Cdk5rap2
Cdk5rap3
Cdk8
Cdk9
Cdkl2
Cdkl5
Cdkn1b
Cdkn1c
Cdkn2aip
Cdkn2aipnl
Cdkn2d
Cdo1
Cdpf1
Cdr1os
Cdr2
Cdr2l
Cds1
Cds2
Cdv3
Cebpb
Cebpd
Cebpg
Cebpz
Cebpzos
Celf1
Celf2
Celf3
Celf4
Celf5
Celf6
Celsr2
Celsr3
Cend1
Cenpb
Cenpc1
Cenpv
Cenpx
Cep104
Cep120
Cep131
Cep170
Cep170b
Cep19
Cep250
Cep290
Cep350
Cep57
Cep63
Cep70
Cep83
Cep83os
Cep97
Cept1
Cerk
Cers2
Cers4
Cers5
Cers6
Cetn2
Cetn3
Cetn4
Cfap20
Cfap298
Cfap36
Cfap410
Cfap69
Cfap97
Cfdp1
Cfh
Cfl1
Cfl2
Cggbp1
Cgref1
Cgrrf1
Chac2
Chadl
Champ1
Chchd1
Chchd10
Chchd2
Chchd3
Chchd4
Chchd5
Chchd6
Chchd7
Chd2
Chd3
Chd4
Chd5
Chd6
Chd7
Chd8
Chd9
Cherp
Chfr
Chga
Chgb
Chic1
Chic2
Chid1
Chil1
Chka
Chkb
Chl1
Chm
Chml
Chmp1a
Chmp1b
Chmp2a
Chmp2b
Chmp3
Chmp4b
Chmp5
Chmp6
Chmp7
Chn1
Chn2
Chordc1
Chp1
Chpf
Chpf2
Chpt1
Chrac1
Chrd
Chrm1
Chrm3
Chrna4
Chrnb2
Chst1
Chst10
Chst11
Chst12
Chst15
Chst2
Chst8
Chtop
Chuk
Churc1
Ciao1
Ciao2a
Ciao2b
Ciao3
Ciapin1
Ciart
Cib1
Cib2
Cic
Cinp
Cipc
Cir1
Cirbp
Cisd1
Cisd2
Cisd3
Cit
Cited1
Cited2
Cited4
Ciz1
Ckap4
Ckap5
Ckb
Ckmt1
Clasp1
Clasp2
Clasrp
Clba1
Clcc1
Clcn2
Clcn3
Clcn4
Clcn5
Clcn6
Clcn7
Cldn10
Cldn11
Cldn12
Cldn5
Cldnd1
Clec16a
Clec2l
Clic1
Clic4
Clic6
Clint1
Clip1
Clip2
Clip3
Clip4
Clk1
Clk2
Clk3
Clk4
Clmn
Clmp
Cln5
Cln8
Clns1a
Clock
Clpb
Clpp
Clptm1
Clptm1l
Clpx
Clstn1
Clstn2
Clstn3
Clta
Cltb
Cltc
Clu
Cluap1
Cluh
Clvs1
Clvs2
Clybl
Cmas
Cmbl
Cmc1
Cmc2
Cmip
Cmpk1
Cmpk2
Cmss1
Cmtm4
Cmtm5
Cmtm6
Cmtr1
Cnbp
Cndp2
Cnep1r1
Cnih1
Cnih2
Cnih3
Cnih4
Cnksr2
Cnn3
Cnnm1
Cnnm2
Cnnm3
Cnot1
Cnot10
Cnot11
Cnot2
Cnot3
Cnot4
Cnot6
Cnot6l
Cnot7
Cnot8
Cnot9
Cnp
Cnppd1
Cnpy2
Cnpy3
Cnr1
Cnrip1
Cnst
Cntfr
Cntn1
Cntn2
Cntn4
Cntn6
Cntnap1
Cntnap2
Cntnap4
Cntnap5a
Coa3
Coa5
Coa6
Coa7
Coasy
Cobl
Coch
Cog1
Cog2
Cog3
Cog4
Cog5
Cog6
Cog7
Cog8
Coil
Col16a1
Col1a2
Col25a1
Col4a1
Col4a2
Col4a3bp
Col6a1
Col9a3
Colgalt1
Commd1
Commd10
Commd2
Commd3
Commd4
Commd6
Commd7
Commd8
Commd9
Comt
Comtd1
Cop1
Copa
Copb1
Copb2
Cope
Copg1
Copg2
Coprs
Cops2
Cops3
Cops4
Cops5
Cops6
Cops7a
Cops8
Cops9
Copz1
Coq10a
Coq10b
Coq2
Coq3
Coq4
Coq5
Coq6
Coq7
Coq8a
Coq8b
Coq9
Coro1a
Coro1c
Coro2a
Coro2b
Coro6
Coro7
Cort
Cotl1
Cox10
Cox11
Cox14
Cox16
Cox17
Cox18
Cox19
Cox20
Cox4i1
Cox5a
Cox5b
Cox6a1
Cox6a2
Cox6b1
Cox6c
Cox7a2
Cox7a2l
Cox7b
Cox7c
Cox8a
Cox8b
Cpd
Cpe
Cpeb1
Cpeb2
Cpeb3
Cpeb4
Cplane1
Cplx1
Cplx2
Cplx3
Cpm
Cpne1
Cpne2
Cpne4
Cpne5
Cpne6
Cpne7
Cpne8
Cpne9
Cpox
Cpped1
Cpq
Cpsf1
Cpsf2
Cpsf3
Cpsf6
Cpsf7
Cpt1a
Cpt1c
Cptp
Cramp1l
Crat
Crbn
Crcp
Creb1
Creb3
Crebbp
Crebl2
Crebrf
Crebzf
Creg1
Creg2
Creld1
Creld2
Crem
Crhbp
Crhr1
Crim1
Crip1
Crip2
Cript
Crk
Crkl
Crlf1
Crlf2
Crls1
Crmp1
Crocc
Crot
Crtac1
Crtc1
Cry1
Cry2
Cryab
Cryl1
Crym
Cryz
Cryzl1
Cs
Csad
Csdc2
Csde1
Cse1l
Csf1
Csf1r
Csf2ra
Csgalnact1
Csk
Csmd1
Csmd2
Csmd3
Csnk1a1
Csnk1d
Csnk1e
Csnk1g1
Csnk1g2
Csnk1g3
Csnk2a1
Csnk2a2
Csnk2b
Cspg4
Cspg5
Cspp1
Csrnp2
Csrnp3
Csrp1
Cst3
Cst6
Cstb
Cstf1
Cstf2
Cstf2t
Cstf3
Ctbp1
Ctbp2
Ctc1
Ctcf
Ctdnep1
Ctdp1
Ctdsp1
Ctdsp2
Ctdspl
Cthrc1
Ctif
Ctla2a
Ctnna1
Ctnna2
Ctnnal1
Ctnnb1
Ctnnbip1
Ctnnbl1
Ctnnd1
Ctnnd2
Ctps
Ctps2
Ctr9
Ctsa
Ctsb
Ctsd
Ctsf
Ctsh
Ctsl
Ctso
Ctss
Ctsz
Cttn
Cttnbp2
Cttnbp2nl
Ctu2
Ctxn1
Ctxn2
Ctxn3
Cuedc1
Cuedc2
Cul1
Cul2
Cul3
Cul4a
Cul5
Cul7
Cul9
Cuta
Cux1
Cux2
Cwc15
Cwc22
Cwc27
Cwf19l2
Cx3cl1
Cx3cr1
Cxadr
Cxcl12
Cxcl14
Cxxc1
Cxxc4
Cxxc5
Cyb561
Cyb561d1
Cyb561d2
Cyb5a
Cyb5b
Cyb5r1
Cyb5r3
Cyb5r4
Cyba
Cybc1
Cyc1
Cycs
Cyfip1
Cyfip2
Cygb
Cyhr1
Cyld
Cyp20a1
Cyp26b1
Cyp2d22
Cyp2j6
Cyp2j9
Cyp46a1
Cyp4f15
Cyp4x1
Cyp51
Cyp7b1
Cystm1
Cyth1
Cyth2
Cyth3
Czib
D030056L22Rik
D10Wsu102e
D16Ertd472e
D1Ertd622e
D230025D16Rik
D330023K18Rik
D430019H16Rik
D430041D05Rik
D5Ertd579e
D630045J12Rik
D6Wsu163e
D730003I15Rik
D8Ertd738e
D930016D06Rik
Daam1
Daam2
Dab1
Dab2ip
Dact2
Dact3
Dad1
Dag1
Dagla
Daglb
Dalrd3
Dancr
Dand5
Dap3
Dapk1
Dapk3
Dars
Dars2
Daxx
Dazap1
Dazap2
Dbi
Dbn1
Dbndd1
Dbndd2
Dbnl
Dbp
Dbpht2
Dbt
Dbx2
Dcaf1
Dcaf10
Dcaf11
Dcaf12
Dcaf12l1
Dcaf13
Dcaf15
Dcaf17
Dcaf4
Dcaf5
Dcaf6
Dcaf7
Dcaf8
Dcakd
Dcbld2
Dcc
[truncated: 7,318 more rows]
