# Supplementary material for: Spatial transcriptomics of the aging mouse brain reveals origins of inflammation in the white matter
Source: Nat Commun. 2025 Apr 4;16:3231. doi: 10.1038/s41467-025-58466-2 (PMC11971433; doi:10.1038/s41467-025-58466-2)
Supplement: Supplementary file 6 — Supplementary Data 4 [file 41467_2025_58466_MOESM6_ESM.xlsx]

## Sheet: bulk (old vs. young up)
gene ID
A2m
Lyz2
Ctsd
Ctss
Ctsz
Lgals3bp
Lgals3
Cyba
Klk6
Itgb5
Il33
Ifitm3
H2-D1
Ifi27
Etnppl
Fcer1g
Hbb-bs
Hba-a2
Fth1
Ftl1
Fxyd1
Hba-a1
Hapln2
Gfap
H2-K1
Hexb
Neat1
Mpeg1
B2m
AC149090.1
Abca8a
Vim
Aif1
Anln
Tyrobp
Tspo
Trf
Trem2
Apod
Apoe
Tmem176b
Tmem176a
Spp1
Gpnmb
Serpina3n
C1qa
C1qb
C1qc
C4b
S100a6
Cd52
Cd63
Cd68
S100a4
Laptm5
Ly86
Pcdhb9
Dbndd2
Hbb-bt
Psmb8
Ifi27l2a
Igfbp5
Fcgr3
Nupr1
Ctsh
Srebf1
Man2b1
Vwf
Tppp3
Lgi4
Anxa5
Itih3
Nkx6-2
Crip1
Grn
Cd9
Cyp2d22
Fah
D730003I15Rik
Bst2
Pld4
Msn
Erbin
Csf1
Vamp8
Cd74
Zfp36l2
Mvp
Phyhd1
Cebpd
Cx3cr1
Avp
Tnfrsf1a
Slc14a1
Chil1
Pbxip1
Mgst1
Ephx1
Apoc1
Uap1l1
Anxa3
Anxa2
Fxyd5
Cyth4
Sult1a1
Ptpn18
Unc93b1
Galnt6
Pcsk6
Tcirg1
Gngt2
Dcxr
Clic1
Tmem119
Sec14l5
Vsir
Ifit3
Plek
Rnase4
S100a11
Plin3
Pdlim4
Olfml3
Ifitm2
Efemp1
Rftn1
Hspb1
Srgn
Gpt
Serping1
Aebp1
Fcrls
Arhgdib
Vwa5a
Ntn5
Tgm2
Plce1
Tagln2
Bag3
Hipk2
Rasgrp3
Sncg
Pdpn
Plpp2
Sfrp5
Pitx2
Ctxn3
Gng8
Gm5741

## Sheet: bulk (old vs. young down)
gene ID
Gh
Fabp7
Gpr17
Nrep
Ncan
Gm42418
Opcml
Pmch
Gpr88
Tnfrsf25
Klf10
Snhg14
Dio2
Erh
Ttr
Cdr1os
Gpx8
Myl4
2900060B14Rik
Gpr26
Mia
Fat3
2900040C04Rik
St6gal2
Arhgap36
Kl
Ecrg4
Kcnj13
Pomc
Gal

## Sheet: isocortex (old vs. young up)
gene ID
C4b
AC149090.1
Lyz2
Neat1
Apod
Gfap
Hba-a1
Sparc
Serpina3n
Etnppl
C1qa
Hba-a2
Hbb-bs
Tyrobp
Hbb-bt
Ctsz
Vim
C1qb
H2-K1
H2-D1
Itih3
Ifi27
Trf
C1qc
Ctss
Ifitm3
S100a4
Cd52
S100a6
Ly6a
B230209E15Rik
Pcdhb9
Ankrd35
Ass1
Hapln2
Wwox
Srebf1
Lgals3bp
Cyba
Ppp1r14a
Vwf
Anln
Ntn5
Cd68
Itgb5
Ifitm2
Psmb8
Cyp2d22
Tspo
Sult1a1
Tmem176a
Syt2
Fcer1g
Abca8a
Klk6
Crip1
Mpeg1
Trem2
Kazald1
Ifi27l2a
Nupr1
D730003I15Rik
1190005I06Rik
Aif1
Cmip
Bst2
Esyt1
Lgals3
Gpnmb
Ifit3
Apoc1
Spp1
Avp
A2m
Rftn1
Anxa2
S100a11
Eps8l2
Cd74
Cox8b
Lbhd2
Sfrp5

## Sheet: isocortex (old vs. young down)
gene ID
Gh
Fabp7
Klf10
Tnfrsf25
Marcksl1
Nrep
Ttr
Ncan
Pmch
Gpr17
Dnajb5
Gpr88
Nr4a3
Dio2
Myl4
Robo3
2900060B14Rik
Dusp6
Gm42418
Gadd45a
Rimklb
Spata2l
Myh7
Ccdc153
Ighm
Lsm11
Adam19
Nectin3
Calb1
Atp6ap1l
Erh
Frzb
Cdkn1a
Gpr26
Slit2
Lrrc7
Sema5a
Fat3
Gpx8
Hcrt
Gm12940
Folr1
Tpbg
Pcdh20
Kl
Cdr1os
Slc29a4
Apcdd1
Ecrg4
Ptpro
Calml4
Rem2
Zdhhc21
Sox4
Car12
2900040C04Rik
Snhg14
Clic6
AC156546.1
Lrrc10b
Kcnj13

## Sheet: hypothal (old vs. young up)
gene ID
Lyz2
C4b
Serpina3n
Gfap
Apoe
Tyrobp
C1qa
AC149090.1
C1qb
C1qc
Ctsz
Neat1
Ctss
Cd52
Ftl1
Hba-a1
Gpnmb
Trem2
Apod
A2m
2900052N01Rik
H2-D1
Ptgds
S100a6
Fcer1g
Mpeg1
Ighm
Hbb-bs
Abca8a
Hba-a2
H2-K1
Lgals3
B2m
Cd68
Ifi27
Ctsd
Cyba
Lgals3bp
Vim
Hapln2
Apoc1
Ifi27l2a
Itih3
Ifitm3
Rbm3
Psmb8
Etnppl
Anln
Tspo
Vwf
Hbb-bt
Tmem176a
Tmem176b
Pcdhb9
Bst2
Ly86
Hopx
Aif1
Man2b1
Pitx2
Fxyd1
Phyhd1
Fcgr3
Sncg
Ctsh
Vamp8
Lgi4
Chil1
D730003I15Rik
Uap1l1
Fxyd5
Ezr
Avp
Laptm5
Ifit3
Cd74
Crip1
Ier3
S100a4
Maob
Slc14a1
Lgals1
Sult1a1
BC039966
Pld4
Gm28050
Nupr1
Cxcl12
Trappc6a
2310010J17Rik
Pou3f1
Prelp
Ptpn18
Tnfrsf1a
Anxa2
Ctxn3
Msn
Lpl
Ctla2a
Mvp
Unc93b1
Clic1
Cebpd
Necab2
Ifitm2
Anxa3
Tgm2
Mafb
Plek
Gm10076
Serping1
Cyth4
Plk5
Hspb8
B230209E15Rik
Ccdc3
Clic6
Il10rb
Fcrls
Gngt2
Sema3b
Tac1
Bmp7
Aebp1
Arhgdib
Gng8
Lefty1
Fmod
Slc6a13
Pcolce
Robo3
Cox8b

## Sheet: hypothal (old vs. young down)
gene ID
mt-Atp8
Gh
Hcrt
Gm42418
Gpr17
Fabp7
Sst
Ncan
Fos
Egr1
Pmch
Snhg14
Gpr88
Rasgrp1
Serinc5
Prkcd
Arhgap36
Zdbf2
Cdr1os
AI593442
Rora
Clmn
Ramp3
Grin2b
Agpat1
Ildr2
Npy
B230334C09Rik
Adarb2
Ptpn3
Gabra4
Csrnp2
Tnnt1
Dio2
Gpx8
Arc
Mycl
Cdh6
Zfp804a
Rorb
Gramd3
2900060B14Rik
Kcnq1ot1
Esrrg
Lrrc7
Gabrd
Trpc3
Lef1
Coch
C1ql2
Gal
Hectd2
Synpo2
Peak1
Gjc1
Rgs14
Akap5
Zfp280c
Acvr1c
Cplx3
Dlx6os1
Fosb
Tbr1

## Sheet: thalamus (old vs. young up)
gene ID
Gfap
Serpina3n
Lyz2
C4b
AC149090.1
Apoe
Tyrobp
C1qa
C1qb
Pvalb
Neat1
C1qc
Apod
Ctss
Ctsz
Ftl1
H2-D1
Cd52
Ctsd
Hba-a1
Hbb-bs
Trem2
Clu
S100a6
A2m
Hba-a2
Cd68
Mpeg1
Gpnmb
Fcer1g
B2m
H2-K1
Gstm1
Vim
Hopx
Cyba
Itih3
Lgals3
Tmem176a
Agt
2900052N01Rik
Lgals3bp
Hapln2
Hexb
Anln
Ppp1r14a
Abca8a
Hbb-bt
Ly86
Tmem176b
Pcdhb9
Tppp3
Chil1
Ifi27
Fxyd1
Itgb5
Ctsh
Lgi4
Laptm5
Lgals1
Tspo
Man2b1
Crip1
Vwf
Spp1
Ifitm3
Aif1
Ighm
Nupr1
Phyhd1
Ifi27l2a
Pcsk6
Uap1l1
Cd74
Arpc1b
Fcgr3
Cyp2d22
Tnfrsf1a
Pld4
Msn
Bst2
1190005I06Rik
Snhg3
Avp
Fxyd5
Zfp36l2
Anxa3
Vamp8
Ppp1r1b
D730003I15Rik
Apoc1
Scrg1
Tns1
Slc14a1
Dcxr
Csf1
Ephx1
Pou3f1
Syt2
Plin3
Mgp
Cyth4
Mvp
Blvrb
Ctxn3
Tmem125
S100a4
Pdlim4
Ezr
Unc93b1
Anxa2
Gngt2
Clic1
Tmem144
Psmb8
Plce1
Lypd6b
Tgm2
Flna
Ptpn18
Mafb
Ankrd39
Arhgdib
Tgfbr2
Ctsc
Sorbs3
Ptgs1
Tcirg1
Ifitm2
Bag3
Lpcat2
Alkbh3
Ifit3
Scara3
Pdlim1
Sfrp5
Xaf1
Gm2115
Lypd6
Nfkb2
Cox8b
S100a11
Khk
Serping1
Gadd45b
Prelp
Spsb1
Grp
Clic6
Mri1
Rhbdf1
Lefty1
Aebp1
Lbp
Ttr
Six3

## Sheet: thalamus (old vs. young down)
gene ID
Gh
mt-Atp8
Fabp7
Nrep
Ncan
Egr1
Gpr88
Gpr17
Gm42418
Sertm1
Igsf1
Epha5
Plppr5
Sox4
Hectd2
Npnt
Cenpw
Tnfrsf25
Galntl6
Fat3
Trhde
2900060B14Rik
Fstl5
Kit
Lamc2
Zdbf2
Synpr
Rras2
Tcerg1l
Dsp
Ndnf
Mas1
Gpr26
Crlf1
Ints10

## Sheet: OLF.CTXsp (old vs. young up)
gene ID
C4b
AC149090.1
Gfap
Lyz2
Apoe
C1qa
Neat1
Apod
C1qb
Tyrobp
S100a6
Serpina3n
Ctss
Ctsz
C1qc
Etnppl
H2-K1
Vim
Lgals3bp
Gpnmb
Cd52
Hba-a1
H2-D1
Mpeg1
Tmem176a
Trem2
Hba-a2
Hbb-bs
Fcer1g
Cyba
Smoc1
Tmem176b
S100a4
Avp
Pcdhb9
Itih3
Laptm5
Cd68
Itgb5
Spp1
Tspo
Cyp4f15
Klk6
A2m
Trh
Sult1a1
Ifi27l2a
Otof
Psmb8
Lgals3
Mgst1
Vwf
Ifitm3
Fcgr3
Crip1
Pld4
Bst2
Aif1
Anln
Zfp423
Ly86
Hbb-bt
Hapln2
Rreb1
Gstk1
Nupr1
Abca8a
Slc14a1
Eng
D730003I15Rik
Mvp
Apoc1
Tcirg1
Cyth4
Msn
Cartpt
Unc93b1
Ntn5
Ifit3
Siglech
Cd74
Esyt1
AY036118

## Sheet: OLF.CTXsp (old vs .young down)
gene ID
Gh
Nrep
Neurod6
Opcml
Fibcd1
Mia
Tnfrsf25
Fos
Ecrg4
Slit2
Trbc2
Bc1
9130024F11Rik
Nr4a2
Gpr17
Cdh11
Satb2
2900040C04Rik
Thbs4
Plcxd2
Kcnq1ot1
Ttr
Satb1
Olfm3
Sema3e
Hs3st2
Sox8
Strip2
2900060B14Rik
Syndig1
Nectin3
Kl
Scn4b
Klf10
Ccn2
Fat3
Calml4
Lrrc17
Lbp
Tatdn1
Gpx8
Gnb4
Scn1a
Folr1
Olfml2b
Cdh6
Dynlrb2
Sdk2
Adcyap1
Lsm12
Ovol2
Rgs9
Kcnj13
Trpc4
Cd24a
Clic6
Otx2
Opn3
Rem2
Lct

[truncated: 6 more sheets: fiber trac (old vs. young up), fiber trac (old vs. young down), hippo (old vs. young up), hippo (old vs. young down), striatCNU (old vs. young up), striatCNU (old vs. young down)]
