# Supplementary material for: Spatial transcriptomics of the aging mouse brain reveals origins of inflammation in the white matter
Source: Nat Commun. 2025 Apr 4;16:3231. doi: 10.1038/s41467-025-58466-2 (PMC11971433; doi:10.1038/s41467-025-58466-2)
Supplement: Supplementary file 7 — Supplementary Data 5 [file 41467_2025_58466_MOESM7_ESM.xlsx]

## Sheet: unique DARs
gene ID	fiber tract_fold change	striatum/CNU_fold change	hippocampus_fold change	isocortex_fold change	OLF.CTXsp_fold change	hypothalamus_fold change	thalamus_fold change
Abca1	0.253132
Abcd1	0.196958
Abhd12b	0.209327
Acvrl1	0.221564
Adam11	0.248177
Adipor2	0.183407
Ahnak	0.333164
Ankrd12	0.223502
Anxa5	0.261601
Atf5	0.198181
Aven	0.270988
Axl	0.311073
Bhlhe41	0.223481
Cacng5	0.194098
Cadps2	0.249625
Ccnd1	0.269637
Cd151	0.273441
Cd34	0.232275
Cd63	0.258979
Cd83	0.309318
Cdk5rap2	0.184401
Cebpb	0.305883
Cited1	0.209189
Clba1	0.181173
Cmbl	0.250588
Col16a1	0.233907
Coro1a	0.180051
Cox6a2	0.223284
Cox7a1	0.183934
Cpne8	0.177675
Creg1	0.268505
Crlf1	0.194891
Cryzl2	0.223994
Csf1r	0.225436
Cst3	0.197269
Ctdspl	0.184977
Ctsa	0.207303
Ctsb	0.313568
Cx3cr1	0.400462
Cxcl14	0.20516
Cyb5r1	0.249146
Cyb5r3	0.263925
Dhrs1	0.339731
Dnajc1	0.274987
Ecm1	0.327276
Eif4e3	0.178627
Eif5b	0.179409
Fam133b	0.197298
Fam189a2	0.198443
Fam20c	0.230274
Fam53b	0.176596
Fgfrl1	0.180708
Flnb	0.204096
Fos	0.200049
Fosl2	0.183172
Fth1	0.186973
Fxyd7	0.194543
Gab2	0.249387
Gadd45a	0.373008
Galnt6	0.192386
Ggact	0.200373
Gns	0.19771
Gpr146	0.193865
Gpr34	0.329078
Gpx1	0.23703
Gpx3	0.568333
Grn	0.355129
Gstm6	0.261151
Gusb	0.251297
H2-DMa	0.298634
Hbegf	0.232417
Hexa	0.359836
Hhatl	0.182388
Hmgcll1	0.192566
Hspb1	0.455131
Htatip2	0.232748
Ifngr1	0.233058
Igf1	0.597159
Itih5	0.230764
Itpkb	0.216656
Itpr2	0.227162
Junb	0.225166
Kcns1	0.342469
Kif3a	0.205801
Klf6	0.248459
Klhdc8a	0.299304
Lbh	0.368631
Lmna	0.270212
Lmo2	0.19139
Lst1	0.194736
Mertk	0.244112
Mfap3l	0.228854
Mmgt2	0.217835
Mrgpre	0.185782
Msrb1	0.288601
Mt1	0.214932
Mylip	0.206369
Myo1e	0.203113
Naglu	0.258177
Nbl1	0.235404
Ndst1	0.209587
Nek6	0.314402
Net1	0.322082
Nfe2l2	0.18491
Nol3	0.339829
Ntpcr	0.204616
Ogdhl	0.271602
Olfml3	0.289929
P2rx4	0.197265
Pabpc1	0.286524
Pamr1	0.228148
Pbxip1	0.296157
Pdgfa	0.217411
Pdpn	0.385843
Pkib	0.301024
Pkp4	0.213668
Plcd4	0.213214
Plekho1	0.190949
Plpp2	0.17641
Plxnb2	0.185111
Pold4	0.178303
Ppp1r18	0.185877
Prcp	0.222633
Prss23	0.205099
Pura	0.181474
Rbfox1	0.179126
Rgs10	0.198296
Rgs19	0.179804
Rnase4	0.395536
Rock1	0.190818
Rrbp1	0.197106
Rxrg	0.324012
S100a10	0.230663
S100a13	0.179998
Sash1	0.184006
Sat1	0.18375
Sbno2	0.320781
Scaper	0.176944
Scpep1	0.190039
Sdc4	0.214329
Selplg	0.191448
Serpinb6a	0.184385
Shisa5	0.23774
Skap2	0.228228
Slc22a4	0.198992
Slc25a10	0.227043
Slc39a14	0.204856
Slc44a2	0.208894
Slc46a1	0.218109
Slc7a2	0.189143
Soat1	0.187265
Sox9	0.185671
Srgn	0.291952
Strn3	0.319878
Sun2	0.189668
Taf3	0.185165
Tagln2	0.297265
Tapbp	0.214288
Tgfbr1	0.239307
Tgfbr3	0.186439
Timp2	0.230834
Tle3	0.280291
Tmem86a	0.26301
Tnfsf12	0.184454
Trib1	0.204753
Trpv2	0.195169
Ubash3b	0.188123
Ucp2	0.199757
Vsir	0.328704
Vwa1	0.264264
Vwa5a	0.268567
Wdr81	0.179069
Zbtb20	0.268368
Zc3h6	0.316681
Zfhx3	0.22604
Zfp703	0.218027
Zyx	0.177179
1110038B12Rik		0.2011
Ankrd49		0.177554
B4galt7		0.189681
Cav1		0.270323
Ccdc86		0.202477
Cpne7		0.212454
Dlk1		0.251537
Enpp6		0.185454
Entpd2		0.285481
Gpld1		0.219521
H2-T22		0.204401
Matn4		0.19301
Nat9		0.196718
Ngb		0.217582
Nrde2		0.177459
Nrf1		0.1822
Osbpl7		0.187295
Paqr6		0.291669
Pth1r		0.343543
Retsat		0.210998
Rps6ka1		0.270586
Samd14		0.191195
Smyd4		0.182183
Sult2b1		0.198809
Tbc1d1		0.178791
Tuba8		0.184044
Zcchc24		0.233337
Zfp846		0.183641
Adamtsl4			0.181496
Adgre5			0.18009
Alpl			0.185653
Bcam			0.207216
Bmp6			0.198092
Cdh19			0.214315
Cmtm3			0.190602
Erbin			0.202655
Ermn			0.179111
Gm5741			0.279056
Igfbp6			0.187419
Nkx6-2			0.258657
Padi2			0.177172
Pmp22			0.18423
Sec14l5			0.185709
Ankrd35				0.214901
Ass1				0.21997
Eps8l2				0.206604
Kazald1				0.184995
Ly6a				0.199716
Wwox				0.241804
Cyp4f15					0.229697
Eng					0.178261
Otof					0.180269
Trh					0.221099
Zfp423					0.181115
2310010J17Rik						0.189808
BC039966						0.178851
Bmp7						0.194043
Cxcl12						0.179822
Fmod						0.273234
Gm10076						0.254671
Gm28050						0.20157
Gng8						0.301716
Maob						0.188113
Necab2						0.192429
Pitx2						0.300922
Plk5						0.192867
Ptgds						0.233185
Rbm3						0.224606
Robo3						0.17622
Sema3b						0.257229
Slc6a13						0.180133
Tac1						0.18438
Trappc6a						0.185047
Alkbh3							0.179645
Ankrd39							0.182562
Arpc1b							0.208776
Flna							0.206885
Gadd45b							0.180097
Gm2115							0.194011
Grp							0.195353
Khk							0.183605
Lbp							0.190786
Lpcat2							0.190916
Lypd6							0.210358
Lypd6b							0.239527
Mgp							0.204046
Mri1							0.179688
Pcsk6							0.212549
Pdlim1							0.184203
Ppp1r1b							0.183081
Pvalb							0.469086
Scara3							0.232803
Snhg3							0.178336
Sorbs3							0.185261
Spsb1							0.225399
Tmem125							0.199509
Tmem144							0.20358
Tns1							0.200857
Ttr							0.212754
Xaf1							0.225542
Abhd5	-0.190454
Arhgap33	-0.182168
Armh4	-0.237577
Bex4	-0.189021
Birc2	-0.187286
C530008M17Rik	-0.216598
Cacna2d3	-0.190573
Camk4	-0.194864
Car4	-0.271906
Ccp110	-0.177849
Cdh10	-0.201321
Cdh9	-0.28629
Cdkn1b	-0.210343
Chadl	-0.201989
Cnih2	-0.177692
Cort	-0.270182
Cpne7	-0.219835
Crh	-0.227916
Crhbp	-0.193052
Ctps	-0.247573
Cyp51	-0.206663
Desi1	-0.185131
Dipk2a	-0.189265
Dleu7	-0.187893
Dlx1	-0.329907
Efhd1	-0.181122
Elfn1	-0.262404
Eml1	-0.18108
Erbb4	-0.219858
Erg28	-0.182718
Fam13c	-0.185146
Fam155a	-0.239514
Fam181b	-0.178937
Fbxl2	-0.182377
Fbxo27	-0.183559
Fgf14	-0.184874
Fxyd6	-0.182607
Fyn	-0.226893
Gabrg1	-0.204984
Glmn	-0.195727
Gm13889	-0.225469
Gm17750	-0.22238
Gm6145	-0.212951
Gria4	-0.192952
Grid1	-0.189848
Gstp1	-0.225495
H2afx	-0.223453
Hdac9	-0.17766
Hes5	-0.236545
Hist3h2ba	-0.20203
Hmgcr	-0.200231
Hmgcs1	-0.241481
Hmgn2	-0.246109
Hook1	-0.19566
Hspa1a	-0.217209
Hspa1b	-0.235056
Idi1	-0.217252
Ints6	-0.178939
Itm2a	-0.262004
Jcad	-0.317678
Kdm6b	-0.180826
Klhl28	-0.215033
Klhl8	-0.185028
Lamb1	-0.272486
Large1	-0.178561
Lhx1os	-0.198233
Lims2	-0.235476
Lrrc55	-0.18152
Lrrtm2	-0.185555
Mal	-0.217621
Mcam	-0.191237
Metrnl	-0.196506
Mlip	-0.180333
Mpzl1	-0.268042
mt-Nd2	-0.182732
Myoc	-0.24233
Nalcn	-0.177945
Necab1	-0.200908
Nell1	-0.199483
Nptx2	-0.196005
Nrarp	-0.402154
Nrsn1	-0.253291
Pantr1	-0.203888
Phf6	-0.214286
Pi4kb	-0.200648
Pik3r3	-0.186998
Pkdcc	-0.186452
Polr3e	-0.206173
Ppm1e	-0.176194
Ppp1r14c	-0.209818
Prom1	-0.283361
Ptn	-0.196649
Rab27b	-0.181804
Rab33a	-0.316968
Ralyl	-0.189131
Reln	-0.282279
Sacs	-0.264575
Sbk1	-0.224356
Sema6a	-0.263679
Sh3gl3	-0.304301
Shd	-0.21671
Shisal1	-0.176736
Slc18a2	-0.200069
Slc25a38	-0.177461
Slc38a2	-0.215164
Slc6a11	-0.178189
Slc7a10	-0.21894
Smco3	-0.184224
Sp9	-0.283547
Sstr2	-0.288862
Sstr3	-0.211163
Tmeff1	-0.1878
Tmeff2	-0.234654
Tmem141	-0.224578
Tnik	-0.191572
Tnr	-0.198564
Trpc6	-0.231241
Tspan2	-0.203794
Ttc9	-0.220406
Ust	-0.306379
Vbp1	-0.195521
Vstm2a	-0.212656
Wfdc18	-0.240895
Ypel1	-0.211837
Zfp763	-0.177187
Zfp983	-0.182877
1700007K13Rik		-0.367046
1700094D03Rik		-0.289804
Ace		-0.573766
Ccdc28b		-0.204257
Cfap126		-0.350108
Coq10b		-0.201467
Csrp2		-0.364842
Cul4b		-0.339443
Dab2		-0.440991
Emx1		-0.29114
Enpp2		-0.397414
Fam183b		-0.32999
Fmod		-0.375369
Fosl2		-0.199326
Gadd45b		-0.246181
Igfbp2		-0.621063
Lrrc51		-0.257242
Mex3c		-0.187617
Mgp		-0.325774
Pcolce		-0.47076
Pip5k1b		-0.340596
Prkcq		-0.190878
Rab3ip		-0.179023
Rdh5		-0.426313
Rgs4		-0.213292
Rsph1		-0.443798
Sema3b		-0.526487
Serf1		-0.189255
Slc13a4		-0.730792
Slc22a8		-0.303776
Slc6a20a		-0.356462
Srd5a1		-0.279028
Stk39		-0.190809
Tbc1d9		-0.268647
Tbk1		-0.207364
Tgfb2		-0.271347
Tm4sf1		-0.259681
Tmem212		-0.423748
Zfp944		-0.247442
Fras1			-0.238447
Gm19410			-0.19607
Grp			-0.245012
Mrvi1			-0.192317
Nek1			-0.180514
Patj			-0.179664
Rgs16			-0.195499
Shox2			-0.213486
Slc17a6			-0.221405
Slc7a3			-0.182883
St6gal2			-0.338524
Zdhhc22			-0.205092
AC156546.1				-0.17962
Adam19				-0.204503
Apcdd1				-0.177486
Atp6ap1l				-0.199432
Calb1				-0.18676
Cdkn1a				-0.191573
Dnajb5				-0.220194
Dusp6				-0.191606
Gadd45a				-0.280008
Ighm				-0.207092
Lrrc10b				-0.209835
Myh7				-0.231518
Myl4				-0.229332
Pcdh20				-0.187984
Ptpro				-0.185072
Spata2l				-0.1766
Tpbg				-0.201962
Zdhhc21				-0.185348
9130024F11Rik					-0.27714
Bc1					-0.198905
Ccn2					-0.200098
Cdh11					-0.213318
Fibcd1					-0.484127
Hs3st2					-0.204925
Lct					-0.176374
Lrrc17					-0.183526
Lsm12					-0.191376
Neurod6					-0.239097
Nr4a2					-0.210842
Olfml2b					-0.207918
Ovol2					-0.201834
Plcxd2					-0.224971
Rgs9					-0.203179
Satb1					-0.202239
Satb2					-0.234379
Scn1a					-0.180062
Scn4b					-0.335355
Sdk2					-0.193506
Sema3e					-0.252626
Sox8					-0.256633
Strip2					-0.246773
Syndig1					-0.230441
Tatdn1					-0.190585
Thbs4					-0.323143
Trbc2					-0.38581
Trpc4					-0.177747
Acvr1c						-0.215341
Adarb2						-0.231511
Agpat1						-0.183362
AI593442						-0.191868
Akap5						-0.193394
Arc						-0.182678
Arhgap36						-0.234275
B230334C09Rik						-0.25172
C1ql2						-0.197378
Clmn						-0.192128
Cplx3						-0.256931
Esrrg						-0.191046
Fosb						-0.207378
Gabra4						-0.179815
Gabrd						-0.201281
Gal						-0.209317
Gjc1						-0.221097
Grin2b						-0.206096
Ildr2						-0.195695
Lef1						-0.197498
Peak1						-0.188529
Prkcd						-0.200824
Ptpn3						-0.182728
Ramp3						-0.235661
Rasgrp1						-0.195588
Rgs14						-0.22294
Rora						-0.222605
Rorb						-0.177665
Synpo2						-0.210294
Tbr1						-0.246621
Trpc3						-0.242425
Zfp804a						-0.249432
Cenpw							-0.220533
Crlf1							-0.205922
Epha5							-0.209516
Fstl5							-0.183266
Ints10							-0.178779
Lamc2							-0.176868
Mas1							-0.176784
Ndnf							-0.212384
Npnt							-0.224053
Sertm1							-0.232299
Tcerg1l							-0.220314
Trhde							-0.217676

## Sheet: shared DARs
gene ID	fiber tract_fold change	striatum/CNU_fold change	hippocampus_fold change	isocortex_fold change	OLF.CTXsp_fold change	hypothalamus_fold change	thalamus_fold change
A2m	0.79382	0.182651	0.430106	0.287909	0.509492	0.575284	0.559857
Abca8a	0.420902	0.449739	0.209836	0.317378	0.238716	0.397374	0.325016
AC149090.1	0.310095	0.392946	0.332305	0.431222	0.362735	0.342385	0.363991
Aif1	0.552965	0.271797	0.242192	0.197112	0.20016	0.284386	0.301264
Apoc1	0.279514	0.284051	0.278322	0.302829	0.201044	0.285405	0.228154
Apod	0.634767	0.571349	0.544205	0.433963	0.333956	0.290682	0.334144
Avp	0.237209	0.443181	0.402445	0.361517	0.324616	0.879072	0.520671
C1qa	0.756177	0.467498	0.358834	0.304859	0.33441	0.452972	0.502319
C1qb	0.666695	0.377833	0.332312	0.259211	0.295814	0.4359	0.472538
C1qc	0.638964	0.385783	0.3229	0.240581	0.274886	0.405915	0.45234
C4b	1.20968	1.03469	0.928088	1.10468	0.843432	0.911113	1.15049
Cd52	0.780643	0.643251	0.49128	0.40168	0.474496	0.624571	0.69798
Cd68	0.880637	0.277361	0.329082	0.281954	0.247074	0.559807	0.680945
Crip1	0.296587	0.201969	0.196237	0.192607	0.187253	0.189513	0.273269
Ctss	0.515142	0.365992	0.291662	0.204826	0.270805	0.342306	0.392282
Ctsz	0.576481	0.303986	0.283369	0.250153	0.290213	0.400417	0.413717
Cyba	0.609957	0.445676	0.34595	0.287998	0.306168	0.40804	0.429235
Fcer1g	0.506472	0.31298	0.229755	0.186869	0.232588	0.403966	0.424993
Gfap	0.592681	0.768527	0.502881	0.593276	0.410489	0.537026	0.847132
Gpnmb	1.26565	0.81503	0.471001	0.343429	0.600085	0.940333	0.873162
H2-D1	0.418177	0.310917	0.235716	0.221343	0.229814	0.286625	0.38798
H2-K1	0.392497	0.32271	0.295952	0.280912	0.280291	0.278479	0.32854
Lgals3	1.05077	0.347432	0.556326	0.402543	0.465801	0.725159	0.789452
Lgals3bp	0.559177	0.212229	0.282738	0.25616	0.305762	0.328929	0.316382
Lyz2	1.2372	0.827415	0.572966	0.725331	0.68517	0.92059	0.939582
Mpeg1	0.719517	0.388338	0.319562	0.244627	0.318807	0.447171	0.483506
Neat1	0.533185	0.314653	0.406137	0.392387	0.404189	0.354321	0.36383
Nupr1	0.553499	0.296427	0.256336	0.177048	0.187876	0.280983	0.339312
Pcdhb9	0.293833	0.29991	0.348828	0.276434	0.257038	0.313949	0.308246
Psmb8	0.456284	0.375312	0.296401	0.336813	0.337679	0.372442	0.280168
S100a4	1.00386	0.82668	0.634403	0.500896	0.35274	0.353789	0.323372
S100a6	0.741834	0.557983	0.500287	0.207583	0.28566	0.390905	0.471867
Serpina3n	1.49265	1.23949	0.366983	0.557336	0.426643	0.659301	1.08657
Tmem176a	0.460299	0.28008	0.380959	0.218393	0.257283	0.249967	0.374833
Trem2	0.697387	0.411948	0.270225	0.203343	0.284583	0.439686	0.475368
Tyrobp	0.698743	0.378978	0.33141	0.293141	0.310903	0.478526	0.547731
Vim	0.858919	0.540926	0.505948	0.361162	0.317525	0.318549	0.427613
Vwf	0.343142	0.272884	0.293589	0.26317	0.26454	0.415027	0.318758
Etnppl	0.360935	0.480486	0.345985	0.420655	0.384604	0.197077
Itgb5	0.38877	0.239643	0.201971	0.188512	0.178679		0.232925
Spp1	0.941156	0.29743	0.443318	0.189244	0.296278		0.509158
Apoe	0.517195	0.260365	0.18441		0.20131	0.220835	0.200693
Fcgr3	0.466885	0.347275	0.258191		0.240716	0.249368	0.25888
Laptm5	0.477159	0.235531	0.221261		0.21485	0.201964	0.25324
Mvp	0.376262	0.275152	0.222224		0.217689	0.224478	0.256224
Pld4	0.356178	0.219792	0.22571		0.255663	0.271898	0.318355
Slc14a1	0.265152	0.311032	0.19598		0.207568	0.214015	0.189427
Tmem176b	0.34317	0.214095	0.279054		0.179157	0.196611	0.250788
Anln	0.184138	0.259403		0.226588	0.228571	0.214406	0.291701
Cd74	0.613874		0.369	0.197389	0.206876	0.319148	0.437345
D730003I15Rik	0.200317		0.247011	0.184222	0.219852	0.205456	0.236192
Hba-a1	0.219705		0.40353	0.441786	0.26875	0.341517	0.511747
Ifitm3	0.378523		0.352915	0.300226	0.203377	0.362588	0.219738
Tspo	0.480421		0.360908	0.300605	0.276522	0.353908	0.345347
Hapln2		0.249674	0.237103	0.240825	0.190341	0.208861	0.239914
Ifi27l2a		0.203553	0.463632	0.258146	0.350895	0.488869	0.385983
Itih3		0.187998	0.28934	0.309818	0.194224	0.188879	0.256459
B230209E15Rik	0.310516	0.348299	0.213103	0.312967		0.179196
Klk6	0.613701	0.528495	0.70683	0.390874	0.364749
Anxa3	0.396998	0.228563	0.179062			0.183946	0.255304
Chil1	0.357296	0.364949	0.239531			0.245536	0.326826
Ctsd	0.583958	0.228101	0.180132			0.191752	0.293646
Ptpn18	0.442839	0.194247	0.179806			0.259139	0.241233
Cyth4	0.443594	0.295113			0.209313	0.222148	0.266663
Ly86	0.430968	0.386923			0.197938	0.242242	0.35411
Bst2	0.230117			0.216921	0.298402	0.391047	0.341879
Sult1a1		0.193804	0.186135	0.202973	0.223899	0.206559
Hba-a2			0.338662	0.367201	0.208881	0.267264	0.463399
Hbb-bs			0.372812	0.39535	0.266454	0.393049	0.447178
Hbb-bt			0.363354	0.362605	0.200134	0.289132	0.398752
Anxa2	0.362647		0.271071	0.188501		0.236738	0.245035
Msn	0.355129		0.23165		0.208508	0.196711	0.303824
Unc93b1	0.301689		0.201605		0.178601	0.196311	0.222735
Cmip	0.353061	0.347642	0.260567	0.235439
Trf	0.277047	0.222248	0.299612	0.222405
Mgst1	0.27089	0.22518	0.17768		0.213373
Cyp2d22	0.264892	0.217295		0.176928			0.198177
Sfrp5	0.434624	0.209247		0.205435			0.195676
Ntn5		0.30621	0.247292	0.224719	0.286655
Tcirg1	0.292039		0.231733		0.193278		0.176647
Ifi27			0.189682	0.198862		0.275754	0.237118
Ifitm2			0.178122	0.238509		0.217372	0.200442
Ifit3				0.198987	0.238007	0.302866	0.209135
Nfkb2	0.185807	0.185796	0.21789				0.182395
B2m	0.358968	0.236213				0.189976	0.258571
Lefty1	0.327813	0.311902				0.188174	0.211212
Lgi4	0.342212	0.28291				0.213439	0.244524
Aebp1	0.281832		0.213396			0.212437	0.179665
Ctsh	0.480156		0.262878			0.283592	0.313659
Fxyd1	0.41871		0.219018			0.177352	0.22501
Fxyd5	0.446987		0.192258			0.244484	0.204097
Gngt2	0.429625		0.18662			0.187051	0.238238
Man2b1	0.430634		0.183776			0.195191	0.198056
Tnfrsf1a	0.400867		0.204736			0.196013	0.238535
Vamp8	0.224646		0.18126			0.225092	0.222369
Efemp1	0.238219	0.180752	0.217698
Il33	0.185784	0.195294	0.227208
Cebpd	0.54614	0.234538				0.238075
Lpl	0.597369	0.19419				0.289666
Cartpt	0.213256	0.292444			0.436811
Smoc1	0.220607	0.21237			0.294599
Bag3	0.189466	0.250528					0.185745
Csf1	0.335663	0.258696					0.221999
Hexb	0.373501	0.189589					0.212277
Ptgs1	0.207948	0.312409					0.223024
Tppp3	0.23502		0.203618				0.196144
Plek	0.457838		0.122447			0.203077
Arhgdib	0.360045		0.139561			0.17897	0.244954
Clic1	0.251119		0.0973403			0.235425	0.212989
Ftl1	0.258279		0.0999297			0.194833	0.255611
Lgals1	0.318439		0.0925038			0.19869	0.257471
Mafb	0.409007		0.0832683			0.235623	0.253641
Phyhd1	0.303679		0.137904			0.227613	0.191448
Pou3f1	0.221516		0.0898101			0.197443	0.259801
Serping1	0.402992		0.0808561			0.284248	0.24761
Tgm2	0.217286		0.0691084			0.254243	0.249728
Uap1l1	0.299336		0.159023			0.225349	0.26572
Hopx	0.203584					0.187281	0.323455
S100a11	0.441735			0.192562			0.230971
Rftn1		0.259773	0.196628	0.219343
Ighm			0.26601			0.502144	0.269703
Prelp			0.218688			0.193547	0.183589
Ppp1r14a			0.201775	0.179765			0.180586
Cox8b				0.223189		0.239257	0.360604
Ccdc3	0.324826		0.0523246			0.286999
Fcrls	0.518408		0.0338599			0.18504
Hspb8	0.191914		0.0767216			0.179834
Il10rb	0.278383		0.0649138			0.179486
Ctla2a			0.204119			0.220768	0.0766435
Ier3			0.196819			0.203419	0.120537
Pcolce			0.193078			0.211064	0.16063
Sncg			0.275717			0.194732	0.160499
Aldh1l1	0.206736	0.262098
C1ql3	0.273954	0.316013
Cotl1	0.25575	0.190193
Crlf2	0.458165	0.184951
Fah	0.227222	0.218241
Fam107a	0.244709	0.179174
Glg1	0.32718	0.194136
Hipk2	0.431006	0.435111
Igfbp5	0.280862	0.24746
Klk8	0.318709	0.308888
Plvap	0.357382	0.183274
Prdx6	0.31166	0.180775
Rasgrp3	0.176788	0.236686
Rflnb	0.246153	0.185978
S100b	0.201481	0.196331
Stat3	0.323462	0.20872
Cd9	0.200697		0.205155
Kcna1	0.344732		0.189326
Nos1ap	0.259719		0.206073
Stab1	0.2795		0.210554
Tmem119	0.225443		0.20171
Tspan4	0.300844		0.216574
Lbhd2	0.203783			0.194841
Blvrb	0.219449						0.189793
Clu	0.222792						0.186568
Ctsc	0.239806						0.184834
Dcxr	0.22947						0.232636
Ephx1	0.238627						0.191296
Gstm1	0.196443						0.192237
Pdlim4	0.253718						0.20037
Plce1	0.2985						0.210252
Six3	0.189996						0.243945
Tgfbr2	0.319548						0.177432
Zfp36l2	0.240477						0.17879
Sparc		0.247752		0.253937
AY036118		0.316365			0.23927
Gstk1		0.17879			0.179708
Rreb1		0.215999			0.180249
Agt		0.256384					0.206345
Plin3		0.22612					0.213742
Rhbdf1		0.197809					0.21108
Scrg1		0.207788					0.188139
Srebf1			0.216905	0.179124
2900052N01Rik						0.32729	0.264999
Clic6						0.23031	0.24932
Ctxn3						0.237586	0.339619
Ezr						0.231935	0.192778
1190005I06Rik				0.183507			0.217951
Syt2				0.181554			0.27053
Siglech			0.185683		0.196948
Esyt1				0.226336	0.179218
Gh	-1.24047	-1.00901	-0.600521	-0.65251	-1.20067	-1.82374	-1.08824
Gpx8	-0.279686	-0.386741	-0.304333	-0.202169	-0.219796	-0.190148
Nrep	-0.300857	-0.243928	-0.192387	-0.229799	-0.383078		-0.262926
Fabp7	-0.185356	-0.253731	-0.240496	-0.295745		-0.25905	-0.32
Gpr17	-0.485722		-0.348833	-0.347468	-0.253645	-0.402437	-0.344563
Pmch	-0.330151	-0.482735	-0.303909	-0.305349		-0.31134
Tnfrsf25	-0.186731	-0.239525		-0.339152	-0.266262		-0.223394
Ncan	-0.218912		-0.191368	-0.215424		-0.233566	-0.229618
2900040C04Rik	-0.367512	-0.623314		-0.222702	-0.411269
Clic6	-0.276687	-0.455819		-0.262722	-0.211938
Ecrg4	-0.206288	-0.810593		-0.280377	-0.355244
Kcnj13	-0.346577	-0.641982		-0.204042	-0.241806
Kl	-0.316504	-0.778577		-0.279762	-0.316057
Ttr	-0.199431	-0.825652		-0.32751	-0.29067
2900060B14Rik				-0.422184	-0.229269	-0.304725	-0.320836
Dio2	-0.197932	-0.236445		-0.229804		-0.23427
Gm12940	-0.184193	-0.236842	-0.18152	-0.20321
Hcrt		-0.307744	-0.193899	-0.196097		-0.225002
Gpr88			-0.244828	-0.236793		-0.423532	-0.268134
Marcksl1	-0.233479	-0.197122		-0.285044
Calml4		-0.547		-0.294932	-0.270769
Folr1		-0.54449		-0.284204	-0.24739
Cd24a		-0.329636	-0.241773		-0.203135
Cnksr3	-0.244654	-0.319571	-0.186126
Tmem163	-0.413306	-0.205208	-0.247026
Mia	-0.179003	-0.582599			-0.362481
Rras2	-0.315832	-0.343535					-0.182988
Car12	-0.194175		-0.180785	-0.206971
Erh	-0.328486		-0.214054	-0.217453
Gpr26	-0.230562			-0.180221			-0.225258
mt-Atp8	-0.23391					-0.192632	-0.251901
Fat3				-0.196471	-0.214488		-0.193103
Gm42418				-0.222993		-0.339782	-0.265749
Cbln2	-0.230046	-0.232559
Hacd1	-0.254401	-0.221853
Hsd11b1	-0.191709	-0.323837
Igf2	-0.197541	-0.642851
Kank1	-0.276039	-0.20184
Msx1	-0.212381	-0.455965
Nudt4	-0.20922	-0.217295
Rasl10a	-0.190401	-0.206741
Sostdc1	-0.274148	-0.621915
Frzb	-0.176592			-0.177305
Lsm11	-0.184287			-0.198354
Robo3	-0.177247			-0.235757
Sema5a	-0.208252			-0.202143
Dcx	-0.209536		-0.198978
Kcna4	-0.221822		-0.195218
Sox11	-0.23383		-0.340135
Csrnp2	-0.207149					-0.196565
Dlx6os1	-0.243166					-0.22208
Gramd3	-0.223812					-0.1813
Mycl	-0.292111					-0.19584
Npy	-0.197658					-0.257819
Serinc5	-0.314692					-0.184625
Sst	-0.232498					-0.228899
Zfp280c	-0.182839					-0.180596
Adcyap1	-0.187902				-0.187471
Olfm3	-0.181058				-0.208652
Opcml	-0.220951				-0.198323
Galntl6	-0.249608						-0.224655
Kit	-0.273586						-0.311644
Plppr5	-0.186308						-0.195228
Synpr	-0.222146						-0.186308
Ccdc153		-0.505159		-0.302314
Nr4a3		-0.215812		-0.226311
Slc29a4		-0.536953		-0.220386
Dynlrb2		-0.407437			-0.233546
Lbp		-0.660934			-0.250288
Otx2		-0.529045			-0.182188
Coch		-0.214979				-0.184626
Dsp		-0.395134					-0.19656
Igsf1		-0.268603					-0.190057
Rimklb			-0.209222	-0.202436
Gnb4			-0.429984		-0.188435
Opn3			-0.243051		-0.185482
Tnnt1			-0.308155			-0.194879
Zdbf2			-0.192093			-0.188409	-0.187583
Klf10				-0.297769	-0.184611
Nectin3				-0.211109	-0.223331
Rem2				-0.197517	-0.17913
Slit2				-0.186078	-0.236208
Cdr1os				-0.331232		-0.24775
Lrrc7				-0.191859		-0.199419
Snhg14				-0.17885		-0.275481
Sox4				-0.207325			-0.218287
Cdh6					-0.211337	-0.213726
Fos					-0.179232	-0.282407
Kcnq1ot1					-0.187611	-0.270527
Egr1						-0.235773	-0.222614
Hectd2						-0.225789	-0.195095

## Sheet: 39 shared (all 7 regions)
gene ID	fiber tract_fold change	striatum/CNU_fold change	hippocampus_fold change	isocortex_fold change	OLF.CTXsp_fold change	hypothalamus_fold change	thalamus_fold change
A2m	6.22042	1.52283	2.69219	1.94048	3.23215	3.76083	3.62959
Abca8a	2.63573	2.81669	1.6212	2.07672	1.73267	2.49674	2.11357
AC149090.1	2.04218	2.47142	2.14934	2.69912	2.30534	2.19981	2.31202
Aif1	3.57244	1.86981	1.7466	1.57439	1.58548	1.9248	2.00108
Apoc1	1.90333	1.92332	1.89811	2.0083	1.58871	1.92933	1.69104
Apod	4.31288	3.72691	3.5011	2.71621	2.15753	1.95291	2.15846
Avp	1.72667	2.77448	2.52607	2.29889	2.11162	7.56959	3.31643
C1qa	5.70397	2.93425	2.28472	2.01771	2.15978	2.83774	3.17921
C1qb	4.64189	2.38689	2.14938	1.8164	1.97612	2.72835	2.96851
C1qc	4.35476	2.43099	2.10329	1.74013	1.88315	2.54633	2.83361
C4b	16.2063	10.8317	8.47398	12.7258	6.9732	8.14916	14.1413
Cd52	6.03452	4.39796	3.09941	2.52162	2.98192	4.2128	4.98861
Cd68	7.5969	1.89392	2.13345	1.91405	1.76634	3.62917	4.79673
Crip1	1.97964	1.59209	1.57122	1.55814	1.53905	1.54708	1.87616
Ctss	3.27448	2.3227	1.95732	1.6026	1.86554	2.19941	2.46764
Ctsz	3.77122	2.01366	1.9203	1.77891	1.9508	2.5143	2.59249
Cyba	4.0734	2.79046	2.21794	1.94088	2.0238	2.55882	2.6868
Fcer1g	3.20976	2.0558	1.69728	1.53769	1.70839	2.53493	2.66068
Gfap	3.91454	5.86849	3.18332	3.91991	2.57329	3.4437	7.03286
Gpnmb	18.4351	6.53176	2.95802	2.2051	3.98185	8.71632	7.46728
H2-D1	2.61925	2.04605	1.72074	1.66473	1.69752	1.93475	2.44332
H2-K1	2.46886	2.10238	1.97675	1.90947	1.90674	1.8988	2.13079
Lgals3	11.2402	2.22552	3.60019	2.52664	2.92281	5.31078	6.15818
Lgals3bp	3.6239	1.63015	1.91751	1.80368	2.02191	2.1327	2.07196
Lyz2	17.2664	6.72071	3.74081	5.3129	4.84361	8.32895	8.70125
Mpeg1	5.24224	2.44533	2.08719	1.75641	2.08357	2.80008	3.04443
Neat1	3.41338	2.06373	2.54763	2.46824	2.53623	2.26111	2.31116
Nupr1	3.57684	1.97891	1.80442	1.50331	1.54126	1.90978	2.1843
Pcdhb9	1.96713	1.99485	2.23269	1.88988	1.80733	2.06039	2.03351
Psmb8	2.85946	2.37308	1.97879	2.17177	2.1761	2.35745	1.9062
S100a4	10.0892	6.70935	4.30927	3.16881	2.25289	2.25834	2.10558
S100a6	5.51866	3.61395	3.16437	1.61281	1.93046	2.45983	2.96392
Serpina3n	31.0919	17.3578	2.328	3.60857	2.67081	4.56353	12.2059
Tmem176a	2.88602	1.90581	2.40413	1.65346	1.80835	1.77814	2.37046
Trem2	4.98181	2.58195	1.86305	1.59714	1.92568	2.75224	2.98792
Tyrobp	4.99739	2.39319	2.14492	1.964	2.04599	3.00972	3.52965
Vim	7.22635	3.47477	3.20588	2.29701	2.07742	2.08233	2.67678
Vwf	2.20365	1.87449	1.96602	1.83303	1.83882	2.60032	2.08333
Gh	-1.24047	-1.00901	-0.600521	-0.65251	-1.20067	-1.82374	-1.08824

## Sheet: 73 shared (5 regions)
gene ID	fiber tract_fold change	striatum/CNU_fold change	hippocampus_fold change	isocortex_fold change	OLF.CTXsp_fold change	hypothalamus_fold change	thalamus_fold change
Serpina3n	31.0919	17.3578	2.328	3.60857	2.67081	4.56353	12.2059
Gpnmb	18.4351	6.53176	2.95802	2.2051	3.98185	8.71632	7.46728
Lyz2	17.2664	6.72071	3.74081	5.3129	4.84361	8.32895	8.70125
Lgals3	11.2402	2.22552	3.60019	2.52664	2.92281	5.31078	6.15818
S100a4	10.0892	6.70935	4.30927	3.16881	2.25289	2.25834	2.10558
Spp1	8.73286	1.98349	2.77535	1.54612	1.97824	1.34952	3.22967
Cd68	7.5969	1.89392	2.13345	1.91405	1.76634	3.62917	4.79673
Vim	7.22635	3.47477	3.20588	2.29701	2.07742	2.08233	2.67678
A2m	6.22042	1.52283	2.69219	1.94048	3.23215	3.76083	3.62959
C1qa	5.70397	2.93425	2.28472	2.01771	2.15978	2.83774	3.17921
S100a6	5.51866	3.61395	3.16437	1.61281	1.93046	2.45983	2.96392
Mpeg1	5.24224	2.44533	2.08719	1.75641	2.08357	2.80008	3.04443
Tyrobp	4.99739	2.39319	2.14492	1.964	2.04599	3.00972	3.52965
Trem2	4.98181	2.58195	1.86305	1.59714	1.92568	2.75224	2.98792
C1qb	4.64189	2.38689	2.14938	1.8164	1.97612	2.72835	2.96851
C1qc	4.35476	2.43099	2.10329	1.74013	1.88315	2.54633	2.83361
Cd74	4.1103	1.04886	2.33884	1.57539	1.61018	2.0852	2.73744
Cyba	4.0734	2.79046	2.21794	1.94088	2.0238	2.55882	2.6868
Ctsd	3.8367	1.69083	1.51402	1.29048	1.31912	1.55508	1.96628
Ctsz	3.77122	2.01366	1.9203	1.77891	1.9508	2.5143	2.59249
Lgals3bp	3.6239	1.63015	1.91751	1.80368	2.02191	2.1327	2.07196
Nupr1	3.57684	1.97891	1.80442	1.50331	1.54126	1.90978	2.1843
Aif1	3.57244	1.86981	1.7466	1.57439	1.58548	1.9248	2.00108
Neat1	3.41338	2.06373	2.54763	2.46824	2.53623	2.26111	2.31116
Apoe	3.28999	1.82123	1.52901	1.4124	1.58968	1.66278	1.58743
Ctss	3.27448	2.3227	1.95732	1.6026	1.86554	2.19941	2.46764
Fcer1g	3.20976	2.0558	1.69728	1.53769	1.70839	2.53493	2.66068
Tspo	3.02288	1.48955	2.29566	1.99805	1.89026	2.25896	2.21487
Laptm5	3.00026	1.72001	1.66441	1.27764	1.64002	1.59208	1.7916
Fcgr3	2.93012	2.22472	1.81214	1.44018	1.74067	1.77569	1.81501
Tmem176a	2.88602	1.90581	2.40413	1.65346	1.80835	1.77814	2.37046
Psmb8	2.85946	2.37308	1.97879	2.17177	2.1761	2.35745	1.9062
Cyth4	2.77711	1.97294	1.22571	1.37722	1.61925	1.66782	1.84783
Ptpn18	2.77229	1.56404	1.51288	1.26058	1.29513	1.8161	1.74274
H2-D1	2.61925	2.04605	1.72074	1.66473	1.69752	1.93475	2.44332
Anxa3	2.49458	1.69263	1.5103	1.2615	1.17138	1.52738	1.80013
H2-K1	2.46886	2.10238	1.97675	1.90947	1.90674	1.8988	2.13079
Itgb5	2.44777	1.73637	1.5921	1.54352	1.50896	1.49307	1.70972
Mvp	2.37827	1.88431	1.66811	1.48313	1.65078	1.67679	1.80395
Anxa2	2.30488	1.19799	1.86668	1.54348	1.31593	1.7248	1.75806
Pld4	2.2708	1.65879	1.68155	1.48941	1.80162	1.87024	2.0814
Msn	2.26532	1.40499	1.70471	1.45361	1.61625	1.57294	2.01291
Tmem176b	2.20379	1.63717	1.90131	1.47892	1.51063	1.57257	1.78151
Unc93b1	2.00304	1.3106	1.59076	1.174	1.50869	1.57149	1.67007
Crip1	1.97964	1.59209	1.57122	1.55814	1.53905	1.54708	1.87616
Cd52	6.03452	4.39796	3.09941	2.52162	2.98192	4.2128	4.98861
C4b	16.2063	10.8317	8.47398	12.7258	6.9732	8.14916	14.1413
Apod	4.31288	3.72691	3.5011	2.71621	2.15753	1.95291	2.15846
Ly86	2.69754	2.43738	1.2942	1.31116	1.57738	1.7468	2.26001
Abca8a	2.63573	2.81669	1.6212	2.07672	1.73267	2.49674	2.11357
Ifitm3	2.39069	1.34905	2.2538	1.9963	1.59726	2.30456	1.65859
Chil1	2.27665	2.31712	1.73593	1.48647	1.36509	1.7601	2.12239
B230209E15Rik	2.04416	2.22997	1.63344	2.05574	1.20145	1.51076	1.06183
Klk6	4.10867	3.37672	5.09131	2.45966	2.31605	0.988339	1.46151
Slc14a1	1.84141	2.04659	1.57029	1.41828	1.61275	1.63687	1.54677
Vwf	2.20365	1.87449	1.96602	1.83303	1.83882	2.60032	2.08333
Apoc1	1.90333	1.92332	1.89811	2.0083	1.58871	1.92933	1.69104
Pcdhb9	1.96713	1.99485	2.23269	1.88988	1.80733	2.06039	2.03351
Gfap	3.91454	5.86849	3.18332	3.91991	2.57329	3.4437	7.03286
Etnppl	2.29581	3.02333	2.21812	2.63424	2.4244	1.57426	1.38461
Bst2	1.6987	1.04524	1.21332	1.64786	1.98793	2.46063	2.19725
D730003I15Rik	1.58605	1.28886	1.76608	1.52835	1.65902	1.60493	1.72263
Avp	1.72667	2.77448	2.52607	2.29889	2.11162	7.56959	3.31643
Hba-a1	1.65846	1.26472	2.53239	2.76558	1.85673	2.19542	3.24898
AC149090.1	2.04218	2.47142	2.14934	2.69912	2.30534	2.19981	2.31202
Anln	1.52805	1.8172	1.49291	1.68496	1.69266	1.63835	1.95749
Hbb-bs	1.46598	1.19838	2.35946	2.48514	1.84694	2.472	2.80013
Hba-a2	1.43535	1.18326	2.18103	2.32917	1.61764	1.85039	2.90669
Hbb-bt	1.33144	1.24648	2.30863	2.30465	1.58538	1.94595	2.50468
Ifi27l2a	1.26811	1.59791	2.90825	1.81195	2.24334	3.08226	2.43211
Hapln2	1.44998	1.77694	1.72625	1.7411	1.55003	1.61756	1.73746
Sult1a1	1.15011	1.56244	1.53509	1.59578	1.67455	1.60901	1.48376
Itih3	0.764829	1.54169	1.94688	2.04088	1.56395	1.54482	1.80492

## Sheet: 183 shared(at least 2 regions)
gene ID	fiber tract_fold change	striatum/CNU_fold change	hippocampus_fold change	isocortex_fold change	OLF.CTXsp_fold change	hypothalamus_fold change	thalamus_fold change
1190005I06Rik	1.2284	-1.02436	1.36014	1.52583	1.35328	1.49365	1.65177
2900052N01Rik	1.25391	1.29346	1.21856	1.23062	1.28301	2.12466	1.84077
A2m	6.22042	1.52283	2.69219	1.94048	3.23215	3.76083	3.62959
Abca8a	2.63573	2.81669	1.6212	2.07672	1.73267	2.49674	2.11357
AC149090.1	2.04218	2.47142	2.14934	2.69912	2.30534	2.19981	2.31202
Aebp1	1.91351	-1.31794	1.63454	1.1896	1.38087	1.63093	1.51239
Agt	1.20799	1.80461	1.17355	1.45259	1.43	1.36237	1.60822
Aif1	3.57244	1.86981	1.7466	1.57439	1.58548	1.9248	2.00108
Aldh1l1	1.60967	1.82851	1.43211	1.19617	1.41004	1.17612	1.24505
Anln	1.52805	1.8172	1.49291	1.68496	1.69266	1.63835	1.95749
Anxa2	2.30488	1.19799	1.86668	1.54348	1.31593	1.7248	1.75806
Anxa3	2.49458	1.69263	1.5103	1.2615	1.17138	1.52738	1.80013
Apoc1	1.90333	1.92332	1.89811	2.0083	1.58871	1.92933	1.69104
Apod	4.31288	3.72691	3.5011	2.71621	2.15753	1.95291	2.15846
Apoe	3.28999	1.82123	1.52901	1.4124	1.58968	1.66278	1.58743
Arhgdib	2.29111	1.42418	1.37899	1.20129	1.26505	1.50998	1.75774
Avp	1.72667	2.77448	2.52607	2.29889	2.11162	7.56959	3.31643
AY036118	1.43021	2.07188	1.43519	1.25993	1.73488	1.24667	1.16786
B230209E15Rik	2.04416	2.22997	1.63344	2.05574	1.20145	1.51076	1.06183
B2m	2.28543	1.72271	1.3921	1.21887	1.31996	1.54873	1.81372
Bag3	1.54691	1.78044	1.39002	1.4441	1.28346	1.18861	1.53371
Blvrb	1.65748	1.09495	1.08175	1.24148	1.11744	1.31194	1.54808
Bst2	1.6987	1.04524	1.21332	1.64786	1.98793	2.46063	2.19725
C1qa	5.70397	2.93425	2.28472	2.01771	2.15978	2.83774	3.17921
C1qb	4.64189	2.38689	2.14938	1.8164	1.97612	2.72835	2.96851
C1qc	4.35476	2.43099	2.10329	1.74013	1.88315	2.54633	2.83361
C1ql3	1.87912	2.0702	1.21346	1.47006	1.12622	1.18015	-1.37349
C4b	16.2063	10.8317	8.47398	12.7258	6.9732	8.14916	14.1413
Cartpt	1.63402	1.96085	1.26696	-1.26206	2.73408	1.03995	1.37977
Ccdc3	2.11264	1.13144	1.12804	-1.28831	1.14548	1.93642	1.3115
Cd52	6.03452	4.39796	3.09941	2.52162	2.98192	4.2128	4.98861
Cd68	7.5969	1.89392	2.13345	1.91405	1.76634	3.62917	4.79673
Cd74	4.1103	1.04886	2.33884	1.57539	1.61018	2.0852	2.73744
Cd9	1.58744	1.23312	1.60382	1.20127	1.15882	1.25524	1.48891
Cebpd	3.51674	1.71608	1.23372	1.37914	1.38456	1.73011	1.33583
Chil1	2.27665	2.31712	1.73593	1.48647	1.36509	1.7601	2.12239
Clic1	1.78287	1.24484	1.25124	1.27353	1.30238	1.71959	1.63301
Clic6	-1.89098	-2.8564	1.02662	-1.83114	-1.62906	1.69946	1.7755
Clu	1.67029	1.39375	1.31723	1.14967	1.17682	1.33956	1.53662
Cmip	2.25455	2.2266	1.82208	1.71965	1.15889	1.47786	1.21865
Cotl1	1.80198	1.5495	1.15296	1.08025	1.15181	1.23671	1.16824
Cox8b	1.2325	-1.12154	1.06697	1.67182	1.28849	1.73483	2.29406
Crip1	1.97964	1.59209	1.57122	1.55814	1.53905	1.54708	1.87616
Crlf2	2.87187	1.53091	1.39778	1.16843	1.37019	1.43757	1.35904
Csf1	2.16602	1.81425	1.31206	1.44178	1.17578	1.35464	1.66724
Ctla2a	1.04397	1.45232	1.6	1.21025	1.2899	1.66252	1.19301
Ctsc	1.73703	1.17919	1.19569	1.34235	1.06939	1.46907	1.5305
Ctsd	3.8367	1.69083	1.51402	1.29048	1.31912	1.55508	1.96628
Ctsh	3.02104	1.48536	1.8318	1.31425	1.42904	1.92128	2.05901
Ctss	3.27448	2.3227	1.95732	1.6026	1.86554	2.19941	2.46764
Ctsz	3.77122	2.01366	1.9203	1.77891	1.9508	2.5143	2.59249
Ctxn3	-1.104	1.10853	-1.02071	-1.04973	-1.19621	1.72817	2.18584
Cyba	4.0734	2.79046	2.21794	1.94088	2.0238	2.55882	2.6868
Cyp2d22	1.84032	1.64928	1.29901	1.50289	1.44127	1.48175	1.57825
Cyth4	2.77711	1.97294	1.22571	1.37722	1.61925	1.66782	1.84783
D730003I15Rik	1.58605	1.28886	1.76608	1.52835	1.65902	1.60493	1.72263
Dcxr	1.69617	1.39724	1.29673	1.43299	1.41757	1.43769	1.70858
Efemp1	1.73069	1.51618	1.65081	1.28553	1.39574	1.15311	1.48706
Ephx1	1.73231	1.08988	1.36569	1.43161	1.42117	1.31738	1.55345
Esyt1	1.22623	1.09109	1.18476	1.68397	1.51084	1.1684	1.08554
Etnppl	2.29581	3.02333	2.21812	2.63424	2.4244	1.57426	1.38461
Ezr	1.45142	-1.09268	1.45413	1.26678	1.33941	1.70583	1.55876
Fah	1.68742	1.65288	1.25896	1.27533	1.35018	1.47283	1.32461
Fam107a	1.75674	1.51069	1.16718	1.17055	1.21601	1.05284	1.02266
Fcer1g	3.20976	2.0558	1.69728	1.53769	1.70839	2.53493	2.66068
Fcgr3	2.93012	2.22472	1.81214	1.44018	1.74067	1.77569	1.81501
Fcrls	3.29919	1.11439	1.08109	-1.06214	1.166	1.53123	1.47444
Ftl1	1.8125	1.2842	1.25872	1.27636	1.26081	1.56615	1.8014
Fxyd1	2.62247	1.49095	1.65584	1.31835	1.28603	1.50436	1.67884
Fxyd5	2.7989	1.43293	1.55689	1.24495	1.26947	1.75584	1.59991
Gfap	3.91454	5.86849	3.18332	3.91991	2.57329	3.4437	7.03286
Glg1	2.12412	1.56364	1.26291	1.32707	1.00642	1.25159	1.28613
Gngt2	2.68921	1.47186	1.53681	1.38253	1.30535	1.53834	1.73077
Gpnmb	18.4351	6.53176	2.95802	2.2051	3.98185	8.71632	7.46728
Gstk1	1.22089	1.50935	1.2088	1.30971	1.51254	1.25935	1.42161
Gstm1	1.57197	1.45391	1.29589	1.34606	1.33822	1.36656	1.55681
H2-D1	2.61925	2.04605	1.72074	1.66473	1.69752	1.93475	2.44332
H2-K1	2.46886	2.10238	1.97675	1.90947	1.90674	1.8988	2.13079
Hapln2	1.44998	1.77694	1.72625	1.7411	1.55003	1.61756	1.73746
Hba-a1	1.65846	1.26472	2.53239	2.76558	1.85673	2.19542	3.24898
Hba-a2	1.43535	1.18326	2.18103	2.32917	1.61764	1.85039	2.90669
Hbb-bs	1.46598	1.19838	2.35946	2.48514	1.84694	2.472	2.80013
Hbb-bt	1.33144	1.24648	2.30863	2.30465	1.58538	1.94595	2.50468
Hexb	2.3632	1.54735	1.42282	1.16625	1.28329	1.47908	1.63034
Hipk2	2.69778	2.7234	1.25165	1.42963	1.2745	1.09569	1.21117
Hopx	1.59803	1.32992	-1.14807	-1.04611	1.09357	1.53915	2.10599
Hspb8	1.55566	1.0801	1.19322	1.30953	1.26459	1.51298	1.21388
Ier3	1.462	1.36627	1.57333	1.2799	1.30024	1.59742	1.31989
Ifi27	1.24007	1.06267	1.54768	1.58075	1.35348	1.88692	1.72631
Ifi27l2a	1.26811	1.59791	2.90825	1.81195	2.24334	3.08226	2.43211
Ifit3	1.36861	1.1722	1.43012	1.5812	1.72984	2.00847	1.61858
Ifitm2	1.47461	1.11363	1.50703	1.73184	1.17592	1.64958	1.58651
Ifitm3	2.39069	1.34905	2.2538	1.9963	1.59726	2.30456	1.65859
Igfbp5	1.90925	1.76791	1.31034	1.32727	1.20873	1.41973	1.13213
Ighm	1.26781	-1.07975	1.84506	-1.61099	1.44704	3.17793	1.86082
Il10rb	1.89838	1.45789	1.16122	1.07458	1.16901	1.51177	1.41712
Il33	1.53385	1.56781	1.68736	1.46613	1.37207	1.28293	1.38355
Itgb5	2.44777	1.73637	1.5921	1.54352	1.50896	1.49307	1.70972
Itih3	-1.30748	1.54169	1.94688	2.04088	1.56395	1.54482	1.80492
Kcna1	2.21173	1.44276	1.54641	1.32886	-1.25741	1.1089	1.17871
Klk6	4.10867	3.37672	5.09131	2.45966	2.31605	-1.0118	1.46151
Klk8	2.0831	2.03652	-1.0338	-1.02144	1.30092	1.31132	1.40462
Laptm5	3.00026	1.72001	1.66441	1.27764	1.64002	1.59208	1.7916
Lbhd2	1.59876	-1.44115	1.04335	1.56618	1.35	-1.06017	1.34867
Lefty1	2.12722	2.0507	1.0729	-1.10692	1.36114	1.54232	1.62634
Lgals1	2.0818	1.10212	1.23738	1.10166	1.11423	1.58012	1.80914
Lgals3	11.2402	2.22552	3.60019	2.52664	2.92281	5.31078	6.15818
Lgals3bp	3.6239	1.63015	1.91751	1.80368	2.02191	2.1327	2.07196
Lgi4	2.19893	1.91827	1.47349	1.33459	1.4568	1.6347	1.756
Lpl	3.95703	1.56383	-1.24154	-1.092	1.12348	1.94834	1.37121
Ly86	2.69754	2.43738	1.2942	1.31116	1.57738	1.7468	2.26001
Lyz2	17.2664	6.72071	3.74081	5.3129	4.84361	8.32895	8.70125
Mafb	2.56452	1.22606	1.21135	1.02366	1.1422	1.72037	1.79325
Man2b1	2.69547	1.35619	1.52678	1.29199	1.33295	1.56744	1.57781
Mgst1	1.86591	1.6795	1.5055	1.49866	1.63446	1.48059	1.34411
Mpeg1	5.24224	2.44533	2.08719	1.75641	2.08357	2.80008	3.04443
Msn	2.26532	1.40499	1.70471	1.45361	1.61625	1.57294	2.01291
Mvp	2.37827	1.88431	1.66811	1.48313	1.65078	1.67679	1.80395
Neat1	3.41338	2.06373	2.54763	2.46824	2.53623	2.26111	2.31116
Nfkb2	1.53394	1.5339	1.65154	1.28015	1.35986	1.25452	1.52193
Nos1ap	1.81852	1.2797	1.60721	1.30472	-1.06514	1.14072	-1.02861
Ntn5	1.43468	2.024	1.76723	1.67772	1.93488	1.31084	1.0953
Nupr1	3.57684	1.97891	1.80442	1.50331	1.54126	1.90978	2.1843
Pcdhb9	1.96713	1.99485	2.23269	1.88988	1.80733	2.06039	2.03351
Pcolce	1.1326	-2.95638	1.55983	-1.03363	1.02713	1.62579	1.44754
Pdlim4	1.79357	1.42236	1.41983	1.34106	1.36925	1.3179	1.58624
Phyhd1	2.01224	1.37009	1.37374	1.19757	1.13639	1.68894	1.55399
Plce1	1.98838	1.17067	1.21258	1.34557	1.31936	1.29579	1.62275
Pld4	2.2708	1.65879	1.68155	1.48941	1.80162	1.87024	2.0814
Plek	2.86971	1.35706	1.32571	1.31	1.2204	1.59616	1.46119
Plin3	1.309	1.68314	1.45171	1.27783	1.35137	1.43447	1.63584
Plvap	2.2771	1.52501	1.16931	1.21276	1.12485	1.33276	1.44704
Pou3f1	1.66539	1.277	1.22973	1.15033	-1.10962	1.57559	1.81887
Ppp1r14a	1.1587	1.30041	1.59139	1.51274	1.33445	1.30147	1.51561
Prdx6	2.04956	1.51626	1.24135	1.1259	1.16146	1.24587	1.25258
Prelp	1.38213	-1.23652	1.65458	1.35893	1.28151	1.56152	1.52612
Psmb8	2.85946	2.37308	1.97879	2.17177	2.1761	2.35745	1.9062
Ptgs1	1.61416	2.05309	1.18605	1.11002	1.23011	1.34685	1.67118
Ptpn18	2.77229	1.56404	1.51288	1.26058	1.29513	1.8161	1.74274
Rasgrp3	1.50241	1.72459	1.16822	1.2544	1.14175	1.31097	1.33844
Rflnb	1.7626	1.53454	-1.15915	-1.20475	1.0978	-1.01521	1.03183
Rftn1	1.49594	1.81875	1.57264	1.65708	1.05634	1.31932	1.48562
Rhbdf1	1.47555	1.57692	1.11104	1.19023	1.10563	1.10671	1.62585
Rreb1	1.27014	1.64437	-1.10429	1.3046	1.51443	-1.11943	1.20155
S100a11	2.76525	1.14108	1.48958	1.55798	1.17404	1.44837	1.70205
S100a4	10.0892	6.70935	4.30927	3.16881	2.25289	2.25834	2.10558
S100a6	5.51866	3.61395	3.16437	1.61281	1.93046	2.45983	2.96392
S100b	1.59031	1.57156	1.2715	1.17471	1.23967	1.16014	1.22409
Scrg1	1.03208	1.61357	1.34153	1.27027	1.2398	1.38445	1.54219
Serpina3n	31.0919	17.3578	2.328	3.60857	2.67081	4.56353	12.2059
Serping1	2.52925	1.26894	1.20464	1.3229	1.22241	1.92419	1.76852
Sfrp5	2.72034	1.619	1.43663	1.60485	1.12684	1.33556	1.56919
Siglech	1.37451	1.37237	1.5335	1.13775	1.5738	-1.14862	1.06187
Six3	1.5488	1.27168	1.22319	-1.02441	-1.19427	-1.49622	1.75366
Slc14a1	1.84141	2.04659	1.57029	1.41828	1.61275	1.63687	1.54677
Smoc1	1.66191	1.63069	1.45286	1.1836	1.9706	1.2462	1.1987
Sncg	1.32269	-1.39295	1.88676	1.35003	1.29504	1.56579	1.4471
Sparc	1.47432	1.7691	1.31736	1.79447	1.36087	1.13159	1.13089
Spp1	8.73286	1.98349	2.77535	1.54612	1.97824	1.34952	3.22967
Srebf1	1.40051	1.3263	1.6478	1.51051	1.47822	1.3292	1.45876
Stab1	1.90327	1.16886	1.62388	1.17555	1.25894	1.19243	1.22775
Stat3	2.10602	1.61704	1.3281	1.1669	1.35457	1.20096	1.41175
Sult1a1	1.15011	1.56244	1.53509	1.59578	1.67455	1.60901	1.48376
Syt2	1.03229	-1.12569	1.34774	1.51899	-1.436	-1.20749	1.86436
Tcirg1	1.95902	1.48493	1.70503	1.30419	1.56055	1.47685	1.50192
Tgfbr2	2.08712	1.24229	1.05239	1.09024	1.29751	1.22065	1.50464
Tgm2	1.64925	1.26341	1.17249	1.2536	1.21022	1.79574	1.77716
Tmem119	1.68052	1.33057	1.59115	1.23319	1.43323	1.12661	1.47186
Tmem176a	2.88602	1.90581	2.40413	1.65346	1.80835	1.77814	2.37046
Tmem176b	2.20379	1.63717	1.90131	1.47892	1.51063	1.57257	1.78151
Tnfrsf1a	2.51691	-1.04076	1.60227	1.49592	1.2758	1.57041	1.73195
Tppp3	1.71799	1.41596	1.59815	1.40804	1.18832	1.23509	1.57088
Trem2	4.98181	2.58195	1.86305	1.59714	1.92568	2.75224	2.98792
Trf	1.89255	1.6682	1.99348	1.6688	1.36635	1.15227	1.41657
Tspan4	1.99914	1.44953	1.64655	1.2905	1.25615	1.3217	1.25986
Tspo	3.02288	1.48955	2.29566	1.99805	1.89026	2.25896	2.21487
Tyrobp	4.99739	2.39319	2.14492	1.964	2.04599	3.00972	3.52965
Uap1l1	1.99221	1.26546	1.44219	1.25764	1.37755	1.68015	1.84383
Unc93b1	2.00304	1.3106	1.59076	1.174	1.50869	1.57149	1.67007
Vamp8	1.67744	1.10802	1.51796	1.41367	1.31959	1.67916	1.66867
Vim	7.22635	3.47477	3.20588	2.29701	2.07742	2.08233	2.67678
Vwf	2.20365	1.87449	1.96602	1.83303	1.83882	2.60032	2.08333
Zfp36l2	1.73971	1.19215	1.40393	1.37047	1.41922	1.33167	1.50935

## Sheet: 91 shared(at least 2 regions)
gene ID	fiber tract_fold change	striatum/CNU_fold change	hippocampus_fold change	isocortex_fold change	OLF.CTXsp_fold change	hypothalamus_fold change	thalamus_fold change
2900040C04Rik	-2.33084	-4.20063	-1.47858	-1.66995	-2.57792	-1.14881	-1.17605
2900060B14Rik	-1.16355	-2.02463	1.1433	-2.64353	-1.69539	-2.01709	-2.09332
Adcyap1	-1.54135	-1.19296	-1.01832	-1.05837	-1.53982	1.17101	-1.02102
Calml4	-1.4705	-3.52371	-1.10412	-1.97211	-1.86539	-1.13686	1.00392
Car12	-1.56378	-1.86518	-1.5163	-1.61054	1.07625	1.08572	-1.36893
Cbln2	-1.69843	-1.70828	-1.11843	-1.18572	-1.484	1.09047	1.18148
Ccdc153	-1.0878	-3.20007	-1.02192	-2.00592	-1.26449	-1.1083	1.14071
Cd24a	-1.0356	-2.13617	-1.74491	-1.43828	-1.59638	-1.28001	1.06317
Cdh6	-1.23077	-1.24781	-1.38482	-1.18921	-1.62681	-1.63579	-1.1916
Cdr1os	-1.27127	-1.34876	-1.29442	-2.14403	-1.4752	-1.76909	-1.43556
Clic6	-1.89098	-2.8564	1.02662	-1.83114	-1.62906	1.69946	1.7755
Cnksr3	-1.75653	-2.08723	-1.53506	-1.27561	-1.38929	-1.21774	-1.09109
Coch	-1.24746	-1.64051	-1.19324	-1.25866	1.10984	-1.52977	-1.46219
Csrnp2	-1.6112	-1.22055	-1.22758	-1.26581	-1.1762	-1.57241	-1.19144
Dcx	-1.62008	-1.04833	-1.58117	-1.16279	-1.19779	-1.22821	-1.14209
Dio2	-1.57736	-1.72363	-1.18296	-1.69748	-1.47597	-1.71502	-1.4234
Dlx6os1	-1.75052	-1.31082	1.09045	-1.1594	-1.01589	-1.66755	-1.11493
Dsp	-1.12027	-2.4839	-1.22213	-1.48477	-1.04358	1.15679	-1.57239
Dynlrb2	-1.08155	-2.55527	1.11343	-1.47772	-1.71217	1.14989	1.17274
Ecrg4	-1.60801	-6.46537	-1.16119	-1.90712	-2.26592	1.18788	1.46628
Egr1	-1.28021	-1.54075	-1.09653	-1.34286	-1.394	-1.72097	-1.66961
Erh	-2.13052	-1.49224	-1.63702	-1.64988	-1.44793	-1.30877	-1.36081
Fabp7	-1.53234	-1.79362	-1.73979	-1.97581	-1.48599	-1.81573	-2.0893
Fat3	-1.17448	-1.323	-1.33508	-1.57207	-1.63866	-1.16558	-1.55992
Folr1	-1.47873	-3.5034	-1.15553	-1.924	-1.76762	1.36105	1.20524
Fos	1.58507	1.07396	-1.2872	-1.38849	-1.51089	-1.91605	-1.40884
Frzb	-1.50173	-1.03176	-1.3906	-1.5042	-1.26979	-1.15057	-1.0337
Galntl6	-1.77667	-1.47255	-1.24607	-1.21409	-1.35063	-1.06008	-1.67747
Gh	-17.3967	-10.2097	-3.98585	-4.49273	-15.8735	-66.6402	-12.2528
Gm12940	-1.52824	-1.72521	-1.51887	-1.59665	-1.2406	-1.4739	-1.39845
Gm42418	-1.03229	1.04114	-1.36664	-1.67106	-1.37814	-2.18667	-1.84395
Gnb4	-1.37226	-1.46323	-2.69144	-1.3509	-1.54324	-1.32326	-1.38208
Gpr17	-3.06	-1.49691	-2.23271	-2.22571	-1.79327	-2.52602	-2.21087
Gpr26	-1.70044	-1.33983	-1.22402	-1.51433	-1.41668	-1.30819	-1.6798
Gpr88	-1.19743	-1.13924	-1.75723	-1.72501	-1.3764	-2.65174	-1.8541
Gpx8	-1.90408	-2.43636	-2.01527	-1.59283	-1.65881	-1.54934	-1.1926
Gramd3	-1.67422	-1.28836	-1.10904	-1.26406	-1.14244	-1.5181	-1.20777
Hacd1	-1.79639	-1.66668	-1.15752	-1.46325	-1.31754	-1.3515	-1.49304
Hcrt	1.42573	-2.03116	-1.56278	-1.57071	1.12656	-1.67881	-1.02428
Hectd2	-1.34503	-1.83772	-1.44259	-1.47401	-1.26824	-1.68186	-1.56709
Hsd11b1	-1.55492	-2.10784	1.05749	-1.11085	-1.30389	-1.13694	1.18115
Igf2	-1.57595	-4.39391	1.01033	-1.43912	-1.32599	1.04052	1.20828
Igsf1	-1.29709	-1.8561	-1.13515	-1.3391	-1.14114	-1.45891	-1.54902
Kank1	-1.88816	-1.59162	-1.05605	-1.22544	-1.09693	1.10369	1.01662
Kcna4	-1.66656	-1.06293	-1.56754	-1.2169	-1.1553	-1.4308	-1.30488
Kcnj13	-2.22115	-4.38513	-1.42904	-1.59971	-1.74504	1.20595	1.1466
Kcnq1ot1	1.23382	-1.15456	-1.52404	-1.09718	-1.54032	-1.86435	-1.4938
Kit	-1.87753	1.00114	-1.3674	-1.09763	-1.27763	1.09363	-2.04948
Kl	-2.07254	-6.00589	-1.11309	-1.90442	-2.07041	1.30475	1.25862
Klf10	-1.28656	-1.44797	-1.24901	-1.98504	-1.52972	-1.24135	-1.28724
Lbp	-1.24015	-4.58073	-1.09655	-1.36687	-1.77946	1.34101	1.55162
Lrrc7	-1.26037	-1.56021	-1.35497	-1.55546	-1.24166	-1.58278	-1.36646
Lsm11	-1.52858	-1.09586	-1.27016	-1.5789	-1.24805	-1.1233	-1.20918
Marcksl1	-1.7119	-1.57443	-1.28878	-1.92772	-1.167	-1.39935	-1.11356
Mia	-1.51009	-3.82472	-1.19843	-1.47748	-2.30399	-1.29143	-1.47472
Msx1	-1.63072	-2.85736	-1.01618	-1.38244	-1.4711	1.0356	1.17501
mt-Atp8	-1.7136	-1.47038	-1.16158	-1.29166	-1.28095	-1.55823	-1.78608
Mycl	-1.95935	-1.18306	-1.09785	-1.20515	-1.14191	-1.56978	-1.37703
Ncan	-1.65543	-1.38833	-1.5537	-1.64219	-1.27355	-1.71224	-1.69675
Nectin3	-1.31263	-1.24085	-1.3723	-1.62596	-1.67236	-1.22151	-1.30165
Npy	-1.57637	-1.20609	1.07288	-1.19417	-1.25113	-1.81059	1.08365
Nr4a3	-1.44647	-1.64366	-1.14674	-1.68388	-1.44705	-1.32208	-1.37293
Nrep	-1.9992	-1.75359	-1.55735	-1.69746	-2.41589	-1.47712	-1.832
Nudt4	-1.6189	-1.64928	-1.25796	-1.2254	-1.32442	-1.18793	-1.16202
Olfm3	-1.51725	-1.18627	-1.17204	-1.03199	-1.61678	-1.217	-1.42623
Opcml	-1.66323	-1.39481	-1.38163	-1.44052	-1.57878	-1.44467	-1.36077
Opn3	1.10586	-1.20455	-1.75005	-1.42148	-1.53279	1.03208	-1.20389
Otx2	-1.45136	-3.381	-1.15766	-1.24642	-1.52121	1.48031	-1.04474
Plppr5	-1.5357	-1.12667	-1.26894	-1.28992	-1.14811	-1.23923	-1.56757
Pmch	-2.1387	-3.03903	-2.0133	-2.01999	-1.47609	-2.04805	-1.2463
Rasl10a	-1.55025	-1.60969	-1.13168	-1.35343	-1.2631	-1.29218	-1.21812
Rem2	-1.26813	-1.12386	-1.05363	-1.57586	-1.51053	-1.3869	-1.08119
Rimklb	-1.13834	-1.10553	-1.61891	-1.59381	-1.23996	-1.23622	-1.1895
Robo3	-1.504	-1.87617	-1.40498	-1.72091	-1.23215	1.50045	-1.19103
Rras2	-2.06934	-2.20564	-1.1366	-1.22207	-1.29508	-1.26755	-1.52401
Sema5a	-1.61529	-1.39421	-1.12756	-1.59273	-1.22531	-1.35013	-1.07664
Serinc5	-2.06391	-1.29296	-1.29973	-1.34693	-1.32888	-1.52977	-1.23886
Slc29a4	-1.49688	-3.44312	-1.15796	-1.66106	1.00391	-1.15843	-1.334
Slit2	-1.24457	1.05521	-1.45694	-1.53489	-1.72269	-1.10037	-1.11061
Snhg14	-1.38259	-1.35305	-1.34073	-1.50956	-1.47035	-1.88574	-1.465
Sostdc1	-1.87996	-4.18712	1.0301	-1.47893	-1.15686	1.2248	1.16561
Sox11	-1.71329	1.10721	-2.18844	-1.28645	-1.1993	-1.49769	-1.19025
Sox4	-1.21373	-1.15173	-1.23905	-1.61185	-1.28068	-1.11657	-1.65305
Sst	-1.70804	-1.10614	-1.12707	-1.13697	-1.01902	-1.69394	1.01269
Synpr	-1.66781	-1.19938	-1.11894	-1.16437	-1.02922	1.05091	-1.5357
Tmem163	-2.59004	-1.60401	-1.76614	-1.31011	-1.32212	1.01693	-1.14607
Tnfrsf25	-1.5372	-1.7359	-1.42065	-2.18349	-1.84613	-1.25897	-1.67261
Tnnt1	1.09543	1.29675	-2.03308	1.04647	1.3361	-1.56632	-1.02367
Ttr	-1.58282	-6.69347	-1.3688	-2.12574	-1.95285	2.24286	1.63213
Zdbf2	-1.38883	-1.30083	-1.5563	-1.24378	-1.1796	-1.54315	-1.54022
Zfp280c	-1.52349	-1.21542	-1.07962	-1.36072	-1.12055	-1.51564	-1.21063
