# Supplementary material for: Spatial transcriptomics of the aging mouse brain reveals origins of inflammation in the white matter
Source: Nat Commun. 2025 Apr 4;16:3231. doi: 10.1038/s41467-025-58466-2 (PMC11971433; doi:10.1038/s41467-025-58466-2)
Supplement: Supplementary file 8 — Supplementary Data 6 [file 41467_2025_58466_MOESM8_ESM.xlsx]

## Sheet: bulk (old vs. young up)
NAME	GS<br> follow link to MSigDB	GS DETAILS	SIZE	ES	NES	NOM p-val	FDR q-val	FWER p-val	RANK AT MAX	LEADING EDGE
GOBP_ANTIGEN_PROCESSING_AND_PRESENTATION	GOBP_ANTIGEN_PROCESSING_AND_PRESENTATION	Details ...	48	0.76036	2.78652	0	0	0	928	tags=46%, list=9%, signal=50%
GOBP_TRANSLATION_AT_SYNAPSE	GOBP_TRANSLATION_AT_SYNAPSE	Details ...	48	0.757464	2.76689	0	0	0	1811	tags=77%, list=18%, signal=93%
GOBP_LEUKOCYTE_MEDIATED_IMMUNITY	GOBP_LEUKOCYTE_MEDIATED_IMMUNITY	Details ...	135	0.606519	2.68437	0	0	0	607	tags=25%, list=6%, signal=26%
GOBP_LYMPHOCYTE_MEDIATED_IMMUNITY	GOBP_LYMPHOCYTE_MEDIATED_IMMUNITY	Details ...	96	0.644168	2.67357	0	0	0	928	tags=31%, list=9%, signal=34%
GOBP_B_CELL_MEDIATED_IMMUNITY	GOBP_B_CELL_MEDIATED_IMMUNITY	Details ...	46	0.730163	2.66348	0	0	0	299	tags=28%, list=3%, signal=29%
GOBP_ADAPTIVE_IMMUNE_RESPONSE_BASED_ON_SOMATIC_RECOMBINATION_OF_IMMUNE_RECEPTORS_BUILT_FROM_IMMUNOGLOBULIN_SUPERFAMILY_DOMAINS	GOBP_ADAPTIVE_IMMUNE_RESPONSE_BASED_ON_SOMATIC_RECOMBINATION_OF_IMMUNE_RECEPTORS_BUILT_FROM_IMMUNOGLOBULIN_SUPERFAMILY_DOMAINS	Details ...	106	0.634056	2.66145	0	0	0	759	tags=28%, list=8%, signal=30%
GOBP_HUMORAL_IMMUNE_RESPONSE	GOBP_HUMORAL_IMMUNE_RESPONSE	Details ...	52	0.730117	2.65441	0	0	0	711	tags=38%, list=7%, signal=41%
GOBP_ANTIGEN_PROCESSING_AND_PRESENTATION_OF_PEPTIDE_ANTIGEN	GOBP_ANTIGEN_PROCESSING_AND_PRESENTATION_OF_PEPTIDE_ANTIGEN	Details ...	22	0.864871	2.64788	0	0	0	472	tags=59%, list=5%, signal=62%
GOBP_IMMUNE_EFFECTOR_PROCESS	GOBP_IMMUNE_EFFECTOR_PROCESS	Details ...	226	0.558487	2.64545	0	0	0	1035	tags=28%, list=10%, signal=31%
GOBP_DEFENSE_RESPONSE_TO_BACTERIUM	GOBP_DEFENSE_RESPONSE_TO_BACTERIUM	Details ...	66	0.662205	2.55428	0	0	0	993	tags=36%, list=10%, signal=40%
GOBP_TUMOR_NECROSIS_FACTOR_SUPERFAMILY_CYTOKINE_PRODUCTION	GOBP_TUMOR_NECROSIS_FACTOR_SUPERFAMILY_CYTOKINE_PRODUCTION	Details ...	77	0.634692	2.55198	0	0	0	276	tags=25%, list=3%, signal=25%
GOBP_REGULATION_OF_IMMUNE_EFFECTOR_PROCESS	GOBP_REGULATION_OF_IMMUNE_EFFECTOR_PROCESS	Details ...	135	0.57372	2.55045	0	0	0	1020	tags=31%, list=10%, signal=34%
GOBP_COMPLEMENT_ACTIVATION	GOBP_COMPLEMENT_ACTIVATION	Details ...	15	0.920391	2.54749	0	0	0	40	tags=47%, list=0%, signal=47%
GOBP_INTERLEUKIN_6_PRODUCTION	GOBP_INTERLEUKIN_6_PRODUCTION	Details ...	63	0.646737	2.52933	0	0	0	1038	tags=33%, list=10%, signal=37%
GOBP_ICOSANOID_METABOLIC_PROCESS	GOBP_ICOSANOID_METABOLIC_PROCESS	Details ...	35	0.733974	2.52883	0	0	0	1286	tags=57%, list=13%, signal=65%
GOBP_LEUKOCYTE_ACTIVATION_INVOLVED_IN_INFLAMMATORY_RESPONSE	GOBP_LEUKOCYTE_ACTIVATION_INVOLVED_IN_INFLAMMATORY_RESPONSE	Details ...	25	0.792853	2.52664	0	0	0	448	tags=52%, list=4%, signal=54%
GOBP_UNSATURATED_FATTY_ACID_METABOLIC_PROCESS	GOBP_UNSATURATED_FATTY_ACID_METABOLIC_PROCESS	Details ...	39	0.727004	2.50544	0	0	0	1156	tags=56%, list=11%, signal=63%
GOBP_ADAPTIVE_IMMUNE_RESPONSE	GOBP_ADAPTIVE_IMMUNE_RESPONSE	Details ...	135	0.569985	2.50456	0	0	0	1020	tags=29%, list=10%, signal=32%
GOBP_NEUROINFLAMMATORY_RESPONSE	GOBP_NEUROINFLAMMATORY_RESPONSE	Details ...	43	0.700301	2.50146	0	0	0	217	tags=33%, list=2%, signal=33%
GOBP_GLIAL_CELL_ACTIVATION	GOBP_GLIAL_CELL_ACTIVATION	Details ...	30	0.763112	2.48259	0	0	0	448	tags=47%, list=4%, signal=49%
GOBP_RESPONSE_TO_BACTERIUM	GOBP_RESPONSE_TO_BACTERIUM	Details ...	225	0.522926	2.46954	0	0	0	1020	tags=27%, list=10%, signal=29%
GOBP_POSITIVE_REGULATION_OF_INTERLEUKIN_6_PRODUCTION	GOBP_POSITIVE_REGULATION_OF_INTERLEUKIN_6_PRODUCTION	Details ...	37	0.714539	2.46732	0	0	0	448	tags=30%, list=4%, signal=31%
GOBP_POSITIVE_REGULATION_OF_VASCULATURE_DEVELOPMENT	GOBP_POSITIVE_REGULATION_OF_VASCULATURE_DEVELOPMENT	Details ...	70	0.629533	2.4631	0	0	0	719	tags=33%, list=7%, signal=35%
GOBP_INNATE_IMMUNE_RESPONSE	GOBP_INNATE_IMMUNE_RESPONSE	Details ...	322	0.494338	2.46079	0	0	0	1020	tags=23%, list=10%, signal=25%
GOBP_DEFENSE_RESPONSE_TO_OTHER_ORGANISM	GOBP_DEFENSE_RESPONSE_TO_OTHER_ORGANISM	Details ...	417	0.48125	2.45433	0	0	0	1037	tags=23%, list=10%, signal=25%
GOBP_CELL_KILLING	GOBP_CELL_KILLING	Details ...	61	0.639475	2.4394	0	0	0	1020	tags=39%, list=10%, signal=44%
GOBP_ANTIGEN_PROCESSING_AND_PRESENTATION_OF_EXOGENOUS_ANTIGEN	GOBP_ANTIGEN_PROCESSING_AND_PRESENTATION_OF_EXOGENOUS_ANTIGEN	Details ...	15	0.878975	2.43115	0	0	0	361	tags=67%, list=4%, signal=69%
GOBP_CHOLESTEROL_EFFLUX	GOBP_CHOLESTEROL_EFFLUX	Details ...	32	0.711078	2.43051	0	0	0	1022	tags=47%, list=10%, signal=52%
GOBP_POSITIVE_REGULATION_OF_INFLAMMATORY_RESPONSE	GOBP_POSITIVE_REGULATION_OF_INFLAMMATORY_RESPONSE	Details ...	55	0.658856	2.42341	0	4.87908e-05	0.001	597	tags=31%, list=6%, signal=33%
GOBP_POSITIVE_REGULATION_OF_TUMOR_NECROSIS_FACTOR_SUPERFAMILY_CYTOKINE_PRODUCTION	GOBP_POSITIVE_REGULATION_OF_TUMOR_NECROSIS_FACTOR_SUPERFAMILY_CYTOKINE_PRODUCTION	Details ...	42	0.677785	2.40412	0	4.71645e-05	0.001	448	tags=31%, list=4%, signal=32%
GOBP_INFLAMMATORY_RESPONSE	GOBP_INFLAMMATORY_RESPONSE	Details ...	299	0.48662	2.38731	0	9.20361e-05	0.002	1020	tags=26%, list=10%, signal=28%
GOBP_CYTOPLASMIC_TRANSLATION	GOBP_CYTOPLASMIC_TRANSLATION	Details ...	133	0.544426	2.38025	0	0.000132411	0.003	1811	tags=54%, list=18%, signal=65%
GOBP_TISSUE_REMODELING	GOBP_TISSUE_REMODELING	Details ...	99	0.561514	2.37161	0	0.000172638	0.004	917	tags=34%, list=9%, signal=37%
GOBP_POSITIVE_REGULATION_OF_PHAGOCYTOSIS	GOBP_POSITIVE_REGULATION_OF_PHAGOCYTOSIS	Details ...	31	0.715026	2.35742	0	0.000210601	0.005	975	tags=35%, list=10%, signal=39%
GOBP_MACROPHAGE_ACTIVATION	GOBP_MACROPHAGE_ACTIVATION	Details ...	47	0.65369	2.34294	0	0.000245261	0.006	571	tags=34%, list=6%, signal=36%
GOBP_POSITIVE_REGULATION_OF_IMMUNE_RESPONSE	GOBP_POSITIVE_REGULATION_OF_IMMUNE_RESPONSE	Details ...	257	0.487145	2.33828	0	0.000238448	0.006	1156	tags=23%, list=11%, signal=25%
GOBP_PHAGOCYTOSIS	GOBP_PHAGOCYTOSIS	Details ...	104	0.552221	2.33047	0	0.000232003	0.006	975	tags=25%, list=10%, signal=27%
GOBP_REGULATION_OF_PHAGOCYTOSIS	GOBP_REGULATION_OF_PHAGOCYTOSIS	Details ...	48	0.625739	2.3241	0	0.000225898	0.006	975	tags=29%, list=10%, signal=32%
GOBP_REGULATION_OF_PLATELET_ACTIVATION	GOBP_REGULATION_OF_PLATELET_ACTIVATION	Details ...	23	0.761899	2.30756	0	0.000327093	0.009	635	tags=39%, list=6%, signal=42%
GOBP_MYELOID_LEUKOCYTE_ACTIVATION	GOBP_MYELOID_LEUKOCYTE_ACTIVATION	Details ...	97	0.552647	2.3037	0	0.000354181	0.01	607	tags=26%, list=6%, signal=27%
GOBP_COAGULATION	GOBP_COAGULATION	Details ...	74	0.575608	2.28619	0	0.000345542	0.01	683	tags=30%, list=7%, signal=32%
GOBP_ASTROCYTE_DEVELOPMENT	GOBP_ASTROCYTE_DEVELOPMENT	Details ...	25	0.736831	2.28577	0	0.000337315	0.01	520	tags=44%, list=5%, signal=46%
GOBP_T_CELL_MEDIATED_IMMUNITY	GOBP_T_CELL_MEDIATED_IMMUNITY	Details ...	40	0.650222	2.28051	0	0.000329471	0.01	742	tags=33%, list=7%, signal=35%
GOBP_POSITIVE_REGULATION_OF_STEROL_TRANSPORT	GOBP_POSITIVE_REGULATION_OF_STEROL_TRANSPORT	Details ...	25	0.711032	2.27596	0	0.000321983	0.01	603	tags=32%, list=6%, signal=34%
GOBP_NEGATIVE_REGULATION_OF_VIRAL_LIFE_CYCLE	GOBP_NEGATIVE_REGULATION_OF_VIRAL_LIFE_CYCLE	Details ...	16	0.799693	2.27477	0	0.000314827	0.01	469	tags=31%, list=5%, signal=33%
GOBP_RESPONSE_TO_INTERFERON_BETA	GOBP_RESPONSE_TO_INTERFERON_BETA	Details ...	16	0.809421	2.26491	0	0.000400984	0.013	729	tags=50%, list=7%, signal=54%
GOBP_GLIAL_CELL_PROLIFERATION	GOBP_GLIAL_CELL_PROLIFERATION	Details ...	57	0.596577	2.2638	0	0.000454209	0.015	805	tags=30%, list=8%, signal=32%
GOBP_POSITIVE_REGULATION_OF_IMMUNE_EFFECTOR_PROCESS	GOBP_POSITIVE_REGULATION_OF_IMMUNE_EFFECTOR_PROCESS	Details ...	86	0.555576	2.25522	0	0.000474201	0.016	1008	tags=28%, list=10%, signal=31%
GOBP_EXTERNAL_ENCAPSULATING_STRUCTURE_ORGANIZATION	GOBP_EXTERNAL_ENCAPSULATING_STRUCTURE_ORGANIZATION	Details ...	128	0.510829	2.24384	0	0.000494556	0.017	510	tags=21%, list=5%, signal=22%
GOBP_POSITIVE_REGULATION_OF_REACTIVE_OXYGEN_SPECIES_METABOLIC_PROCESS	GOBP_POSITIVE_REGULATION_OF_REACTIVE_OXYGEN_SPECIES_METABOLIC_PROCESS	Details ...	40	0.631804	2.24194	0	0.000484665	0.017	211	tags=20%, list=2%, signal=20%
GOBP_POSITIVE_REGULATION_OF_ADAPTIVE_IMMUNE_RESPONSE	GOBP_POSITIVE_REGULATION_OF_ADAPTIVE_IMMUNE_RESPONSE	Details ...	40	0.633952	2.2392	0	0.000502905	0.018	472	tags=23%, list=5%, signal=24%
GOBP_NEGATIVE_REGULATION_OF_IMMUNE_EFFECTOR_PROCESS	GOBP_NEGATIVE_REGULATION_OF_IMMUNE_EFFECTOR_PROCESS	Details ...	41	0.635776	2.23621	0	0.00051993	0.019	993	tags=39%, list=10%, signal=43%
GOBP_CELL_JUNCTION_DISASSEMBLY	GOBP_CELL_JUNCTION_DISASSEMBLY	Details ...	21	0.736283	2.23167	0	0.000591019	0.022	248	tags=29%, list=2%, signal=29%
GOBP_REGULATION_OF_IMMUNE_RESPONSE	GOBP_REGULATION_OF_IMMUNE_RESPONSE	Details ...	330	0.446037	2.22986	0	0.000631815	0.024	965	tags=19%, list=10%, signal=20%
GOBP_POSITIVE_REGULATION_OF_DEFENSE_RESPONSE	GOBP_POSITIVE_REGULATION_OF_DEFENSE_RESPONSE	Details ...	176	0.486128	2.22915	0	0.000620327	0.024	895	tags=22%, list=9%, signal=23%
GOBP_CELL_CELL_RECOGNITION	GOBP_CELL_CELL_RECOGNITION	Details ...	24	0.69838	2.22862	0	0.000634792	0.025	1197	tags=38%, list=12%, signal=42%
GOBP_LEUKOCYTE_MEDIATED_CYTOTOXICITY	GOBP_LEUKOCYTE_MEDIATED_CYTOTOXICITY	Details ...	40	0.640841	2.22791	0	0.000623655	0.025	591	tags=30%, list=6%, signal=32%
GOBP_CELLULAR_RESPONSE_TO_LIPOPROTEIN_PARTICLE_STIMULUS	GOBP_CELLULAR_RESPONSE_TO_LIPOPROTEIN_PARTICLE_STIMULUS	Details ...	21	0.75573	2.2264	0	0.000637583	0.026	289	tags=38%, list=3%, signal=39%
GOBP_ENTRY_INTO_HOST	GOBP_ENTRY_INTO_HOST	Details ...	49	0.611341	2.22019	0	0.00065027	0.027	757	tags=27%, list=7%, signal=29%
GOBP_POSITIVE_REGULATION_OF_MONONUCLEAR_CELL_MIGRATION	GOBP_POSITIVE_REGULATION_OF_MONONUCLEAR_CELL_MIGRATION	Details ...	29	0.674513	2.21849	0	0.000639432	0.027	937	tags=31%, list=9%, signal=34%
GOBP_REGULATION_OF_INFLAMMATORY_RESPONSE	GOBP_REGULATION_OF_INFLAMMATORY_RESPONSE	Details ...	144	0.484869	2.19807	0	0.000933313	0.039	993	tags=26%, list=10%, signal=28%
GOBP_POSITIVE_REGULATION_OF_RESPONSE_TO_EXTERNAL_STIMULUS	GOBP_POSITIVE_REGULATION_OF_RESPONSE_TO_EXTERNAL_STIMULUS	Details ...	241	0.455211	2.19737	0	0.00091826	0.039	993	tags=23%, list=10%, signal=25%
GOBP_ACTIVATION_OF_IMMUNE_RESPONSE	GOBP_ACTIVATION_OF_IMMUNE_RESPONSE	Details ...	187	0.478203	2.19541	0	0.000971636	0.041	1139	tags=22%, list=11%, signal=25%
GOBP_GLUTATHIONE_METABOLIC_PROCESS	GOBP_GLUTATHIONE_METABOLIC_PROCESS	Details ...	46	0.604305	2.18858	0	0.00111198	0.047	975	tags=35%, list=10%, signal=38%
GOBP_GRANULOCYTE_ACTIVATION	GOBP_GRANULOCYTE_ACTIVATION	Details ...	15	0.786276	2.18758	0	0.00111742	0.048	131	tags=27%, list=1%, signal=27%
GOBP_REGULATION_OF_COAGULATION	GOBP_REGULATION_OF_COAGULATION	Details ...	28	0.678699	2.18583	0	0.00112223	0.049	801	tags=43%, list=8%, signal=46%
GOBP_CHEMOKINE_PRODUCTION	GOBP_CHEMOKINE_PRODUCTION	Details ...	38	0.635529	2.18571	0	0.00112693	0.05	649	tags=26%, list=6%, signal=28%
GOBP_DEFENSE_RESPONSE_TO_GRAM_POSITIVE_BACTERIUM	GOBP_DEFENSE_RESPONSE_TO_GRAM_POSITIVE_BACTERIUM	Details ...	22	0.706203	2.17878	0	0.00117298	0.053	711	tags=36%, list=7%, signal=39%
GOBP_DEFENSE_RESPONSE_TO_GRAM_NEGATIVE_BACTERIUM	GOBP_DEFENSE_RESPONSE_TO_GRAM_NEGATIVE_BACTERIUM	Details ...	21	0.721965	2.1757	0	0.00115598	0.053	993	tags=43%, list=10%, signal=47%
GOBP_CYTOKINE_PRODUCTION	GOBP_CYTOKINE_PRODUCTION	Details ...	353	0.433004	2.1742	0	0.00113947	0.053	1156	tags=24%, list=11%, signal=26%
GOBP_LEUKOCYTE_MIGRATION	GOBP_LEUKOCYTE_MIGRATION	Details ...	159	0.480906	2.17415	0	0.00112342	0.053	1426	tags=31%, list=14%, signal=35%
GOBP_NEGATIVE_REGULATION_OF_CYTOKINE_PRODUCTION	GOBP_NEGATIVE_REGULATION_OF_CYTOKINE_PRODUCTION	Details ...	120	0.498585	2.1736	0	0.00110782	0.053	1048	tags=28%, list=10%, signal=30%
GOBP_PLASMA_LIPOPROTEIN_PARTICLE_CLEARANCE	GOBP_PLASMA_LIPOPROTEIN_PARTICLE_CLEARANCE	Details ...	20	0.704516	2.15969	0	0.0013855	0.067	942	tags=35%, list=9%, signal=39%
GOBP_ASTROCYTE_DIFFERENTIATION	GOBP_ASTROCYTE_DIFFERENTIATION	Details ...	63	0.562225	2.15814	0	0.00140525	0.069	805	tags=32%, list=8%, signal=34%
GOBP_REGULATION_OF_PLASMA_LIPOPROTEIN_PARTICLE_LEVELS	GOBP_REGULATION_OF_PLASMA_LIPOPROTEIN_PARTICLE_LEVELS	Details ...	37	0.62595	2.15253	0	0.00157466	0.078	1028	tags=35%, list=10%, signal=39%
GOBP_REGULATION_OF_VASCULATURE_DEVELOPMENT	GOBP_REGULATION_OF_VASCULATURE_DEVELOPMENT	Details ...	140	0.483084	2.15112	0	0.00160976	0.081	1578	tags=36%, list=16%, signal=42%
GOBP_REGULATION_OF_CHOLESTEROL_EFFLUX	GOBP_REGULATION_OF_CHOLESTEROL_EFFLUX	Details ...	25	0.694883	2.14893	0	0.00164358	0.084	1022	tags=44%, list=10%, signal=49%
GOBP_NEGATIVE_REGULATION_OF_PEPTIDASE_ACTIVITY	GOBP_NEGATIVE_REGULATION_OF_PEPTIDASE_ACTIVITY	Details ...	88	0.519149	2.14286	0	0.00178535	0.093	1334	tags=38%, list=13%, signal=43%
GOBP_CYTOKINE_PRODUCTION_INVOLVED_IN_IMMUNE_RESPONSE	GOBP_CYTOKINE_PRODUCTION_INVOLVED_IN_IMMUNE_RESPONSE	Details ...	46	0.596121	2.14281	0	0.00178097	0.094	973	tags=35%, list=10%, signal=38%
GOBP_REGULATION_OF_LEUKOCYTE_MEDIATED_IMMUNITY	GOBP_REGULATION_OF_LEUKOCYTE_MEDIATED_IMMUNITY	Details ...	78	0.535813	2.14259	0	0.0017587	0.094	928	tags=28%, list=9%, signal=31%
GOBP_MODULATION_BY_SYMBIONT_OF_ENTRY_INTO_HOST	GOBP_MODULATION_BY_SYMBIONT_OF_ENTRY_INTO_HOST	Details ...	27	0.656453	2.14178	0	0.00175494	0.095	757	tags=30%, list=7%, signal=32%
GOBP_PRODUCTION_OF_MOLECULAR_MEDIATOR_INVOLVED_IN_INFLAMMATORY_RESPONSE	GOBP_PRODUCTION_OF_MOLECULAR_MEDIATOR_INVOLVED_IN_INFLAMMATORY_RESPONSE	Details ...	38	0.634229	2.14112	0	0.00175125	0.096	993	tags=37%, list=10%, signal=41%
GOBP_PROSTANOID_METABOLIC_PROCESS	GOBP_PROSTANOID_METABOLIC_PROCESS	Details ...	20	0.698833	2.14074	0	0.00174671	0.097	1156	tags=50%, list=11%, signal=56%
GOBP_ARACHIDONIC_ACID_METABOLIC_PROCESS	GOBP_ARACHIDONIC_ACID_METABOLIC_PROCESS	Details ...	15	0.769992	2.13939	0	0.00177772	0.1	1140	tags=60%, list=11%, signal=68%
GOBP_REGULATION_OF_STEROL_TRANSPORT	GOBP_REGULATION_OF_STEROL_TRANSPORT	Details ...	36	0.637535	2.13818	0	0.00182363	0.104	1022	tags=36%, list=10%, signal=40%
GOBP_NEGATIVE_REGULATION_OF_COAGULATION	GOBP_NEGATIVE_REGULATION_OF_COAGULATION	Details ...	16	0.78505	2.13405	0	0.00186948	0.107	566	tags=50%, list=6%, signal=53%
GOBP_POSITIVE_REGULATION_OF_CHOLESTEROL_EFFLUX	GOBP_POSITIVE_REGULATION_OF_CHOLESTEROL_EFFLUX	Details ...	18	0.727783	2.13117	0	0.00189681	0.109	603	tags=39%, list=6%, signal=41%
GOBP_STEROL_TRANSPORT	GOBP_STEROL_TRANSPORT	Details ...	63	0.558677	2.1231	0	0.00206743	0.12	1028	tags=29%, list=10%, signal=32%
GOBP_REGULATION_OF_LEUKOCYTE_MIGRATION	GOBP_REGULATION_OF_LEUKOCYTE_MIGRATION	Details ...	97	0.507243	2.12221	0	0.0020442	0.12	1426	tags=33%, list=14%, signal=38%
GOBP_PLATELET_ACTIVATION	GOBP_PLATELET_ACTIVATION	Details ...	49	0.573653	2.12098	0	0.00208526	0.124	683	tags=29%, list=7%, signal=30%
GOBP_NEGATIVE_REGULATION_OF_LEUKOCYTE_APOPTOTIC_PROCESS	GOBP_NEGATIVE_REGULATION_OF_LEUKOCYTE_APOPTOTIC_PROCESS	Details ...	28	0.647434	2.12031	0.00246305	0.00207824	0.125	1280	tags=43%, list=13%, signal=49%
GOBP_MACROPHAGE_MIGRATION	GOBP_MACROPHAGE_MIGRATION	Details ...	30	0.642714	2.11944	0	0.00207138	0.126	375	tags=27%, list=4%, signal=28%
GOBP_BONE_RESORPTION	GOBP_BONE_RESORPTION	Details ...	37	0.609154	2.11399	0	0.00220084	0.135	917	tags=38%, list=9%, signal=41%
GOBP_T_CELL_MEDIATED_CYTOTOXICITY	GOBP_T_CELL_MEDIATED_CYTOTOXICITY	Details ...	16	0.75074	2.11389	0	0.00217743	0.135	472	tags=38%, list=5%, signal=39%
GOBP_SUPEROXIDE_METABOLIC_PROCESS	GOBP_SUPEROXIDE_METABOLIC_PROCESS	Details ...	24	0.676227	2.10962	0	0.00231781	0.144	975	tags=46%, list=10%, signal=51%
GOBP_COLLAGEN_METABOLIC_PROCESS	GOBP_COLLAGEN_METABOLIC_PROCESS	Details ...	56	0.556911	2.10955	0	0.00229366	0.144	1216	tags=36%, list=12%, signal=40%
GOBP_NEGATIVE_REGULATION_OF_IMMUNE_SYSTEM_PROCESS	GOBP_NEGATIVE_REGULATION_OF_IMMUNE_SYSTEM_PROCESS	Details ...	209	0.451721	2.10768	0	0.00232842	0.148	902	tags=22%, list=9%, signal=23%
GOBP_POSITIVE_REGULATION_OF_RESPONSE_TO_CYTOKINE_STIMULUS	GOBP_POSITIVE_REGULATION_OF_RESPONSE_TO_CYTOKINE_STIMULUS	Details ...	26	0.657748	2.10537	0	0.00239155	0.153	173	tags=19%, list=2%, signal=20%
GOBP_REACTIVE_NITROGEN_SPECIES_METABOLIC_PROCESS	GOBP_REACTIVE_NITROGEN_SPECIES_METABOLIC_PROCESS	Details ...	49	0.571502	2.10499	0	0.00238154	0.154	743	tags=29%, list=7%, signal=31%
GOBP_POSITIVE_REGULATION_OF_IMMUNE_SYSTEM_PROCESS	GOBP_POSITIVE_REGULATION_OF_IMMUNE_SYSTEM_PROCESS	Details ...	428	0.410714	2.09933	0	0.00245722	0.161	1156	tags=21%, list=11%, signal=22%
GOBP_GLIAL_CELL_DEVELOPMENT	GOBP_GLIAL_CELL_DEVELOPMENT	Details ...	97	0.498553	2.0945	0	0.00261722	0.174	805	tags=26%, list=8%, signal=28%
GOBP_REGULATION_OF_GLIOGENESIS	GOBP_REGULATION_OF_GLIOGENESIS	Details ...	87	0.51411	2.09266	0	0.00269	0.18	743	tags=25%, list=7%, signal=27%
GOBP_REGULATION_OF_PEPTIDASE_ACTIVITY	GOBP_REGULATION_OF_PEPTIDASE_ACTIVITY	Details ...	192	0.456732	2.09154	0	0.00267758	0.181	1418	tags=30%, list=14%, signal=34%
GOBP_PHAGOCYTOSIS_ENGULFMENT	GOBP_PHAGOCYTOSIS_ENGULFMENT	Details ...	22	0.68916	2.08951	0	0.00276108	0.189	965	tags=41%, list=10%, signal=45%
GOBP_MEMBRANE_RAFT_ORGANIZATION	GOBP_MEMBRANE_RAFT_ORGANIZATION	Details ...	17	0.743651	2.08801	0	0.0028175	0.193	1904	tags=76%, list=19%, signal=94%
GOBP_REGULATION_OF_SYNCYTIUM_FORMATION_BY_PLASMA_MEMBRANE_FUSION	GOBP_REGULATION_OF_SYNCYTIUM_FORMATION_BY_PLASMA_MEMBRANE_FUSION	Details ...	16	0.743345	2.08408	0.00236407	0.00296591	0.202	970	tags=50%, list=10%, signal=55%
GOBP_MACROPHAGE_CYTOKINE_PRODUCTION	GOBP_MACROPHAGE_CYTOKINE_PRODUCTION	Details ...	17	0.740914	2.07964	0	0.00305837	0.209	973	tags=47%, list=10%, signal=52%
GOBP_REGULATION_OF_REACTIVE_OXYGEN_SPECIES_METABOLIC_PROCESS	GOBP_REGULATION_OF_REACTIVE_OXYGEN_SPECIES_METABOLIC_PROCESS	Details ...	88	0.505798	2.06871	0	0.00352006	0.238	1041	tags=26%, list=10%, signal=29%
GOBP_MONONUCLEAR_CELL_MIGRATION	GOBP_MONONUCLEAR_CELL_MIGRATION	Details ...	77	0.509773	2.06712	0	0.0035777	0.244	1319	tags=32%, list=13%, signal=37%
GOBP_T_CELL_MIGRATION	GOBP_T_CELL_MIGRATION	Details ...	28	0.622351	2.06656	0	0.00355843	0.245	452	tags=21%, list=4%, signal=22%
GOBP_CYTOKINE_MEDIATED_SIGNALING_PATHWAY	GOBP_CYTOKINE_MEDIATED_SIGNALING_PATHWAY	Details ...	167	0.451575	2.0657	0	0.00356577	0.247	1183	tags=26%, list=12%, signal=29%
GOBP_RESPONSE_TO_WOUNDING	GOBP_RESPONSE_TO_WOUNDING	Details ...	260	0.422531	2.06448	0	0.00359785	0.25	1218	tags=27%, list=12%, signal=30%
GOBP_REGULATION_OF_ADAPTIVE_IMMUNE_RESPONSE	GOBP_REGULATION_OF_ADAPTIVE_IMMUNE_RESPONSE	Details ...	64	0.53375	2.06432	0	0.00356601	0.25	928	tags=25%, list=9%, signal=27%
GOBP_REGULATION_OF_LYMPHOCYTE_MIGRATION	GOBP_REGULATION_OF_LYMPHOCYTE_MIGRATION	Details ...	31	0.620323	2.06321	0.00257069	0.00360941	0.255	452	tags=23%, list=4%, signal=24%
GOBP_REGULATION_OF_MONONUCLEAR_CELL_MIGRATION	GOBP_REGULATION_OF_MONONUCLEAR_CELL_MIGRATION	Details ...	58	0.535498	2.06001	0	0.00370181	0.265	560	tags=22%, list=6%, signal=24%
GOBP_REGULATION_OF_MYELINATION	GOBP_REGULATION_OF_MYELINATION	Details ...	43	0.565766	2.05623	0	0.00386373	0.275	743	tags=30%, list=7%, signal=32%
GOBP_CELLULAR_RESPONSE_TO_TOXIC_SUBSTANCE	GOBP_CELLULAR_RESPONSE_TO_TOXIC_SUBSTANCE	Details ...	31	0.626346	2.05578	0	0.0038307	0.275	975	tags=39%, list=10%, signal=43%
GOBP_BLOOD_VESSEL_REMODELING	GOBP_BLOOD_VESSEL_REMODELING	Details ...	34	0.594149	2.05492	0	0.00382308	0.276	783	tags=35%, list=8%, signal=38%
GOBP_DIOL_METABOLIC_PROCESS	GOBP_DIOL_METABOLIC_PROCESS	Details ...	21	0.687662	2.05459	0	0.00380349	0.277	1322	tags=43%, list=13%, signal=49%
GOBP_MYELOID_CELL_ACTIVATION_INVOLVED_IN_IMMUNE_RESPONSE	GOBP_MYELOID_CELL_ACTIVATION_INVOLVED_IN_IMMUNE_RESPONSE	Details ...	37	0.590529	2.05439	0.00259067	0.0037718	0.277	607	tags=30%, list=6%, signal=32%
GOBP_REGULATION_OF_OXIDATIVE_STRESS_INDUCED_INTRINSIC_APOPTOTIC_SIGNALING_PATHWAY	GOBP_REGULATION_OF_OXIDATIVE_STRESS_INDUCED_INTRINSIC_APOPTOTIC_SIGNALING_PATHWAY	Details ...	22	0.679069	2.05418	0	0.00375257	0.278	975	tags=41%, list=10%, signal=45%
GOBP_NEGATIVE_REGULATION_OF_ENDOPEPTIDASE_ACTIVITY	GOBP_NEGATIVE_REGULATION_OF_ENDOPEPTIDASE_ACTIVITY	Details ...	73	0.516033	2.05057	0	0.00389672	0.291	1334	tags=36%, list=13%, signal=41%
GOBP_DETOXIFICATION	GOBP_DETOXIFICATION	Details ...	35	0.585094	2.05025	0	0.003888	0.293	975	tags=37%, list=10%, signal=41%
GOBP_REGULATION_OF_GLIAL_CELL_MIGRATION	GOBP_REGULATION_OF_GLIAL_CELL_MIGRATION	Details ...	21	0.67932	2.0497	0.00254453	0.00387954	0.294	428	tags=38%, list=4%, signal=40%
GOBP_INTRINSIC_APOPTOTIC_SIGNALING_PATHWAY_IN_RESPONSE_TO_OXIDATIVE_STRESS	GOBP_INTRINSIC_APOPTOTIC_SIGNALING_PATHWAY_IN_RESPONSE_TO_OXIDATIVE_STRESS	Details ...	36	0.60279	2.0495	0	0.00385973	0.295	975	tags=33%, list=10%, signal=37%
GOBP_SYNCYTIUM_FORMATION	GOBP_SYNCYTIUM_FORMATION	Details ...	31	0.62613	2.04696	0	0.00398614	0.303	1310	tags=45%, list=13%, signal=52%
GOBP_RESPONSE_TO_TYPE_II_INTERFERON	GOBP_RESPONSE_TO_TYPE_II_INTERFERON	Details ...	57	0.545083	2.04685	0	0.00395475	0.303	715	tags=28%, list=7%, signal=30%
GOBP_POSITIVE_REGULATION_OF_CYTOKINE_PRODUCTION	GOBP_POSITIVE_REGULATION_OF_CYTOKINE_PRODUCTION	Details ...	186	0.439283	2.04313	0	0.00414668	0.317	1218	tags=25%, list=12%, signal=28%
GOBP_POSITIVE_REGULATION_OF_LEUKOCYTE_MEDIATED_IMMUNITY	GOBP_POSITIVE_REGULATION_OF_LEUKOCYTE_MEDIATED_IMMUNITY	Details ...	44	0.56672	2.03922	0	0.00435745	0.333	104	tags=16%, list=1%, signal=16%
GOBP_POSITIVE_REGULATION_OF_BLOOD_PRESSURE	GOBP_POSITIVE_REGULATION_OF_BLOOD_PRESSURE	Details ...	27	0.626637	2.03822	0	0.00437904	0.336	1964	tags=52%, list=19%, signal=64%
GOBP_REGULATION_OF_TISSUE_REMODELING	GOBP_REGULATION_OF_TISSUE_REMODELING	Details ...	47	0.56598	2.03132	0	0.0047688	0.363	1396	tags=40%, list=14%, signal=47%
GOBP_NEGATIVE_REGULATION_OF_CELL_ACTIVATION	GOBP_NEGATIVE_REGULATION_OF_CELL_ACTIVATION	Details ...	91	0.488711	2.02562	0	0.00505627	0.379	720	tags=20%, list=7%, signal=21%
GOBP_LIPID_CATABOLIC_PROCESS	GOBP_LIPID_CATABOLIC_PROCESS	Details ...	181	0.436866	2.01936	0	0.00544425	0.401	1513	tags=34%, list=15%, signal=39%
GOBP_REACTIVE_OXYGEN_SPECIES_METABOLIC_PROCESS	GOBP_REACTIVE_OXYGEN_SPECIES_METABOLIC_PROCESS	Details ...	127	0.464976	2.01829	0	0.00546638	0.403	1041	tags=26%, list=10%, signal=29%
GOBP_REGULATION_OF_MYELOID_LEUKOCYTE_MEDIATED_IMMUNITY	GOBP_REGULATION_OF_MYELOID_LEUKOCYTE_MEDIATED_IMMUNITY	Details ...	22	0.677617	2.01767	0	0.00544707	0.405	834	tags=41%, list=8%, signal=44%
GOBP_REGULATION_OF_CELL_KILLING	GOBP_REGULATION_OF_CELL_KILLING	Details ...	29	0.629355	2.01747	0.00243309	0.00540701	0.405	1501	tags=52%, list=15%, signal=61%
GOBP_REGULATION_OF_DEFENSE_RESPONSE	GOBP_REGULATION_OF_DEFENSE_RESPONSE	Details ...	311	0.410517	2.01435	0	0.00559505	0.418	1020	tags=20%, list=10%, signal=21%
GOBP_HYALURONAN_METABOLIC_PROCESS	GOBP_HYALURONAN_METABOLIC_PROCESS	Details ...	16	0.740849	2.00922	0.00246914	0.00605841	0.444	754	tags=38%, list=7%, signal=40%
GOBP_RESPONSE_TO_TOXIC_SUBSTANCE	GOBP_RESPONSE_TO_TOXIC_SUBSTANCE	Details ...	73	0.506786	2.008	0	0.00614913	0.449	1063	tags=34%, list=11%, signal=38%
GOBP_NEGATIVE_REGULATION_OF_LIPID_TRANSPORT	GOBP_NEGATIVE_REGULATION_OF_LIPID_TRANSPORT	Details ...	18	0.717693	2.00732	0	0.00615624	0.451	1892	tags=72%, list=19%, signal=89%
GOBP_INTERLEUKIN_1_BETA_PRODUCTION	GOBP_INTERLEUKIN_1_BETA_PRODUCTION	Details ...	27	0.627685	2.006	0	0.00618345	0.455	895	tags=37%, list=9%, signal=41%
GOBP_REGULATION_OF_NECROTIC_CELL_DEATH	GOBP_REGULATION_OF_NECROTIC_CELL_DEATH	Details ...	29	0.61534	2.00551	0	0.00616958	0.457	748	tags=31%, list=7%, signal=33%
GOBP_OSTEOCLAST_DIFFERENTIATION	GOBP_OSTEOCLAST_DIFFERENTIATION	Details ...	63	0.520194	2.00201	0.00234742	0.00631643	0.466	805	tags=27%, list=8%, signal=29%
GOBP_POSITIVE_REGULATION_OF_LEUKOCYTE_MIGRATION	GOBP_POSITIVE_REGULATION_OF_LEUKOCYTE_MIGRATION	Details ...	63	0.519479	2.00195	0	0.00627256	0.466	560	tags=21%, list=6%, signal=22%
GOBP_REGULATION_OF_BIOLOGICAL_PROCESS_INVOLVED_IN_SYMBIOTIC_INTERACTION	GOBP_REGULATION_OF_BIOLOGICAL_PROCESS_INVOLVED_IN_SYMBIOTIC_INTERACTION	Details ...	29	0.622511	2.00045	0	0.00632754	0.471	757	tags=28%, list=7%, signal=30%
GOBP_NEGATIVE_REGULATION_OF_LIPID_LOCALIZATION	GOBP_NEGATIVE_REGULATION_OF_LIPID_LOCALIZATION	Details ...	27	0.621157	1.99552	0.00487805	0.0067361	0.495	1892	tags=59%, list=19%, signal=73%
GOBP_MOVEMENT_IN_HOST	GOBP_MOVEMENT_IN_HOST	Details ...	68	0.504644	1.99483	0	0.00677763	0.497	1148	tags=25%, list=11%, signal=28%
GOBP_CELLULAR_RESPONSE_TO_BIOTIC_STIMULUS	GOBP_CELLULAR_RESPONSE_TO_BIOTIC_STIMULUS	Details ...	97	0.475845	1.99348	0	0.00679983	0.502	605	tags=19%, list=6%, signal=20%
GOBP_POSITIVE_REGULATION_OF_SYSTEMIC_ARTERIAL_BLOOD_PRESSURE	GOBP_POSITIVE_REGULATION_OF_SYSTEMIC_ARTERIAL_BLOOD_PRESSURE	Details ...	16	0.705622	1.98834	0	0.00716391	0.519	1538	tags=50%, list=15%, signal=59%
GOBP_APOPTOTIC_CELL_CLEARANCE	GOBP_APOPTOTIC_CELL_CLEARANCE	Details ...	21	0.662671	1.98665	0	0.00721933	0.521	818	tags=38%, list=8%, signal=41%
GOBP_AGING	GOBP_AGING	Details ...	49	0.54347	1.983	0	0.00747453	0.532	1674	tags=39%, list=17%, signal=46%
GOBP_REGULATION_OF_MACROPHAGE_MIGRATION	GOBP_REGULATION_OF_MACROPHAGE_MIGRATION	Details ...	24	0.628452	1.98284	0.00257069	0.00743458	0.532	375	tags=29%, list=4%, signal=30%
GOBP_WOUND_HEALING	GOBP_WOUND_HEALING	Details ...	176	0.42283	1.97423	0	0.00793352	0.564	1493	tags=31%, list=15%, signal=35%
GOBP_POSITIVE_REGULATION_OF_GLIAL_CELL_PROLIFERATION	GOBP_POSITIVE_REGULATION_OF_GLIAL_CELL_PROLIFERATION	Details ...	17	0.692335	1.97055	0.00247525	0.00820486	0.576	237	tags=24%, list=2%, signal=24%
GOBP_NEGATIVE_REGULATION_OF_CELL_POPULATION_PROLIFERATION	GOBP_NEGATIVE_REGULATION_OF_CELL_POPULATION_PROLIFERATION	Details ...	397	0.387638	1.96795	0	0.00846264	0.59	1117	tags=22%, list=11%, signal=24%
GOBP_LUNG_MORPHOGENESIS	GOBP_LUNG_MORPHOGENESIS	Details ...	37	0.575659	1.96335	0	0.00883681	0.614	1005	tags=38%, list=10%, signal=42%
GOBP_POSITIVE_REGULATION_OF_GLIOGENESIS	GOBP_POSITIVE_REGULATION_OF_GLIOGENESIS	Details ...	56	0.518141	1.96237	0	0.00887145	0.618	743	tags=25%, list=7%, signal=27%
GOBP_XENOBIOTIC_METABOLIC_PROCESS	GOBP_XENOBIOTIC_METABOLIC_PROCESS	Details ...	30	0.586979	1.96225	0	0.0088153	0.618	545	tags=30%, list=5%, signal=32%
GOBP_INTERLEUKIN_10_PRODUCTION	GOBP_INTERLEUKIN_10_PRODUCTION	Details ...	16	0.702093	1.96149	0	0.00884943	0.622	344	tags=38%, list=3%, signal=39%
GOBP_NEGATIVE_REGULATION_OF_PROTEOLYSIS	GOBP_NEGATIVE_REGULATION_OF_PROTEOLYSIS	Details ...	158	0.430158	1.96089	0	0.00886591	0.625	1380	tags=30%, list=14%, signal=34%
GOBP_EPITHELIAL_TUBE_BRANCHING_INVOLVED_IN_LUNG_MORPHOGENESIS	GOBP_EPITHELIAL_TUBE_BRANCHING_INVOLVED_IN_LUNG_MORPHOGENESIS	Details ...	16	0.68695	1.9568	0.00257732	0.00928683	0.644	507	tags=31%, list=5%, signal=33%
GOBP_MYELOID_LEUKOCYTE_MIGRATION	GOBP_MYELOID_LEUKOCYTE_MIGRATION	Details ...	94	0.470396	1.95662	0	0.00925598	0.646	560	tags=17%, list=6%, signal=18%
GOBP_NEGATIVE_REGULATION_OF_NECROTIC_CELL_DEATH	GOBP_NEGATIVE_REGULATION_OF_NECROTIC_CELL_DEATH	Details ...	16	0.702862	1.95554	0	0.00926017	0.648	748	tags=44%, list=7%, signal=47%
GOBP_GRANULOCYTE_CHEMOTAXIS	GOBP_GRANULOCYTE_CHEMOTAXIS	Details ...	44	0.537681	1.95118	0	0.00957776	0.669	304	tags=18%, list=3%, signal=19%
GOBP_INNATE_IMMUNE_RESPONSE_ACTIVATING_SIGNALING_PATHWAY	GOBP_INNATE_IMMUNE_RESPONSE_ACTIVATING_SIGNALING_PATHWAY	Details ...	81	0.47641	1.95025	0	0.00960647	0.672	1127	tags=25%, list=11%, signal=28%
GOBP_GLIOGENESIS	GOBP_GLIOGENESIS	Details ...	268	0.403639	1.94925	0	0.00962562	0.677	746	tags=20%, list=7%, signal=21%
GOBP_T_CELL_SELECTION	GOBP_T_CELL_SELECTION	Details ...	18	0.67072	1.94925	0.00961539	0.00956798	0.677	964	tags=39%, list=10%, signal=43%
GOBP_RECEPTOR_CATABOLIC_PROCESS	GOBP_RECEPTOR_CATABOLIC_PROCESS	Details ...	22	0.633912	1.94427	0.0025	0.0100702	0.704	1360	tags=45%, list=13%, signal=52%
GOBP_REGULATION_OF_BODY_FLUID_LEVELS	GOBP_REGULATION_OF_BODY_FLUID_LEVELS	Details ...	143	0.439363	1.94053	0	0.0104173	0.715	720	tags=20%, list=7%, signal=22%
GOBP_CELL_ACTIVATION_INVOLVED_IN_IMMUNE_RESPONSE	GOBP_CELL_ACTIVATION_INVOLVED_IN_IMMUNE_RESPONSE	Details ...	108	0.44908	1.93985	0	0.0104143	0.716	607	tags=17%, list=6%, signal=18%
GOBP_GLIAL_CELL_MIGRATION	GOBP_GLIAL_CELL_MIGRATION	Details ...	57	0.513681	1.93952	0	0.0104202	0.717	428	tags=23%, list=4%, signal=24%
GOBP_POSITIVE_REGULATION_OF_LIPID_LOCALIZATION	GOBP_POSITIVE_REGULATION_OF_LIPID_LOCALIZATION	Details ...	61	0.50701	1.93837	0	0.0104912	0.721	603	tags=21%, list=6%, signal=23%
GOBP_REGULATION_OF_INNATE_IMMUNE_RESPONSE	GOBP_REGULATION_OF_INNATE_IMMUNE_RESPONSE	Details ...	150	0.429358	1.93511	0	0.0109398	0.734	1127	tags=19%, list=11%, signal=21%
GOBP_INTERLEUKIN_1_PRODUCTION	GOBP_INTERLEUKIN_1_PRODUCTION	Details ...	34	0.576585	1.93429	0	0.0109678	0.736	895	tags=35%, list=9%, signal=39%
GOBP_LEUKOCYTE_CHEMOTAXIS	GOBP_LEUKOCYTE_CHEMOTAXIS	Details ...	89	0.470256	1.93374	0	0.0109455	0.736	1426	tags=34%, list=14%, signal=39%
GOBP_REGULATION_OF_LIPID_TRANSPORT	GOBP_REGULATION_OF_LIPID_TRANSPORT	Details ...	83	0.466559	1.93273	0	0.0109723	0.738	603	tags=19%, list=6%, signal=20%
GOBP_MONOCARBOXYLIC_ACID_METABOLIC_PROCESS	GOBP_MONOCARBOXYLIC_ACID_METABOLIC_PROCESS	Details ...	354	0.387117	1.93176	0	0.0109916	0.741	1420	tags=28%, list=14%, signal=31%
GOBP_HYDROGEN_PEROXIDE_METABOLIC_PROCESS	GOBP_HYDROGEN_PEROXIDE_METABOLIC_PROCESS	Details ...	30	0.59944	1.92872	0	0.0114023	0.755	975	tags=43%, list=10%, signal=48%
GOBP_LONG_CHAIN_FATTY_ACID_METABOLIC_PROCESS	GOBP_LONG_CHAIN_FATTY_ACID_METABOLIC_PROCESS	Details ...	46	0.534084	1.92371	0	0.012084	0.774	1307	tags=41%, list=13%, signal=47%
GOBP_POSITIVE_REGULATION_OF_CELL_ACTIVATION	GOBP_POSITIVE_REGULATION_OF_CELL_ACTIVATION	Details ...	177	0.418347	1.91959	0	0.0125235	0.788	743	tags=17%, list=7%, signal=18%
GOBP_NEGATIVE_REGULATION_OF_SMOOTH_MUSCLE_CELL_PROLIFERATION	GOBP_NEGATIVE_REGULATION_OF_SMOOTH_MUSCLE_CELL_PROLIFERATION	Details ...	38	0.535517	1.91958	0	0.0124543	0.788	396	tags=18%, list=4%, signal=19%
GOBP_NEUTROPHIL_MIGRATION	GOBP_NEUTROPHIL_MIGRATION	Details ...	37	0.543485	1.91906	0.00486618	0.012441	0.788	61	tags=14%, list=1%, signal=14%
GOBP_INTEGRIN_MEDIATED_SIGNALING_PATHWAY	GOBP_INTEGRIN_MEDIATED_SIGNALING_PATHWAY	Details ...	50	0.518769	1.91778	0	0.0124971	0.794	715	tags=24%, list=7%, signal=26%
GOBP_LYMPHOCYTE_MIGRATION	GOBP_LYMPHOCYTE_MIGRATION	Details ...	41	0.537043	1.91513	0.00244499	0.0128076	0.805	452	tags=20%, list=4%, signal=20%
GOBP_TYPE_2_IMMUNE_RESPONSE	GOBP_TYPE_2_IMMUNE_RESPONSE	Details ...	15	0.688989	1.91502	0.007109	0.0127462	0.805	742	tags=33%, list=7%, signal=36%
GOBP_NEUTROPHIL_CHEMOTAXIS	GOBP_NEUTROPHIL_CHEMOTAXIS	Details ...	30	0.577055	1.91401	0	0.012785	0.81	61	tags=17%, list=1%, signal=17%
GOBP_REGULATION_OF_CELL_ACTIVATION	GOBP_REGULATION_OF_CELL_ACTIVATION	Details ...	296	0.389134	1.91079	0	0.0131669	0.826	743	tags=16%, list=7%, signal=17%
GOBP_POSITIVE_REGULATION_OF_RESPONSE_TO_BIOTIC_STIMULUS	GOBP_POSITIVE_REGULATION_OF_RESPONSE_TO_BIOTIC_STIMULUS	Details ...	129	0.434869	1.90969	0	0.0132935	0.832	1187	tags=22%, list=12%, signal=25%
GOBP_REGULATION_OF_PRODUCTION_OF_MOLECULAR_MEDIATOR_OF_IMMUNE_RESPONSE	GOBP_REGULATION_OF_PRODUCTION_OF_MOLECULAR_MEDIATOR_OF_IMMUNE_RESPONSE	Details ...	67	0.479995	1.90707	0	0.0136158	0.839	1008	tags=25%, list=10%, signal=28%
GOBP_ANTIMICROBIAL_HUMORAL_RESPONSE	GOBP_ANTIMICROBIAL_HUMORAL_RESPONSE	Details ...	26	0.602833	1.90657	0.00246914	0.0135891	0.841	711	tags=38%, list=7%, signal=41%
GOBP_REGULATION_OF_RESPONSE_TO_EXTERNAL_STIMULUS	GOBP_REGULATION_OF_RESPONSE_TO_EXTERNAL_STIMULUS	Details ...	483	0.369226	1.90609	0	0.0135776	0.842	1192	tags=22%, list=12%, signal=24%
GOBP_POSITIVE_REGULATION_OF_CELL_KILLING	GOBP_POSITIVE_REGULATION_OF_CELL_KILLING	Details ...	18	0.676521	1.90597	0.005	0.0135069	0.842	472	tags=28%, list=5%, signal=29%
GOBP_ENDOTHELIAL_CELL_DEVELOPMENT	GOBP_ENDOTHELIAL_CELL_DEVELOPMENT	Details ...	43	0.543702	1.90582	0	0.0134518	0.843	1740	tags=49%, list=17%, signal=59%
GOBP_ORGANIC_HYDROXY_COMPOUND_TRANSPORT	GOBP_ORGANIC_HYDROXY_COMPOUND_TRANSPORT	Details ...	157	0.418281	1.90442	0	0.013588	0.848	1028	tags=22%, list=10%, signal=24%
GOBP_BONE_REMODELING	GOBP_BONE_REMODELING	Details ...	50	0.513148	1.90442	0	0.0135183	0.848	917	tags=34%, list=9%, signal=37%
GOBP_LEUKOCYTE_PROLIFERATION	GOBP_LEUKOCYTE_PROLIFERATION	Details ...	151	0.425558	1.90345	0	0.013595	0.85	805	tags=19%, list=8%, signal=21%
GOBP_POSITIVE_REGULATION_OF_LIPID_TRANSPORT	GOBP_POSITIVE_REGULATION_OF_LIPID_TRANSPORT	Details ...	51	0.505955	1.90153	0.00254453	0.0137502	0.853	603	tags=22%, list=6%, signal=23%
GOBP_REGULATION_OF_RESPONSE_TO_CYTOKINE_STIMULUS	GOBP_REGULATION_OF_RESPONSE_TO_CYTOKINE_STIMULUS	Details ...	70	0.475173	1.90016	0	0.0139043	0.859	936	tags=21%, list=9%, signal=23%
GOBP_GRANULOCYTE_MIGRATION	GOBP_GRANULOCYTE_MIGRATION	Details ...	52	0.512611	1.90014	0	0.0138344	0.859	304	tags=15%, list=3%, signal=16%
GOBP_REGULATION_OF_NITRIC_OXIDE_METABOLIC_PROCESS	GOBP_REGULATION_OF_NITRIC_OXIDE_METABOLIC_PROCESS	Details ...	38	0.558272	1.90014	0	0.0137653	0.859	743	tags=26%, list=7%, signal=28%
GOBP_ACUTE_INFLAMMATORY_RESPONSE	GOBP_ACUTE_INFLAMMATORY_RESPONSE	Details ...	28	0.577043	1.8986	0.00683371	0.0140007	0.866	124	tags=18%, list=1%, signal=18%
GOBP_REGULATION_OF_LIPID_LOCALIZATION	GOBP_REGULATION_OF_LIPID_LOCALIZATION	Details ...	97	0.449847	1.89799	0	0.0139522	0.866	603	tags=19%, list=6%, signal=20%
GOBP_POSITIVE_REGULATION_OF_MACROPHAGE_MIGRATION	GOBP_POSITIVE_REGULATION_OF_MACROPHAGE_MIGRATION	Details ...	16	0.675769	1.89741	0.00733496	0.0139677	0.867	375	tags=38%, list=4%, signal=39%
GOBP_EXTRACELLULAR_MATRIX_DISASSEMBLY	GOBP_EXTRACELLULAR_MATRIX_DISASSEMBLY	Details ...	15	0.691177	1.8946	0	0.014306	0.876	317	tags=33%, list=3%, signal=34%
GOBP_REGULATION_OF_MYELOID_LEUKOCYTE_DIFFERENTIATION	GOBP_REGULATION_OF_MYELOID_LEUKOCYTE_DIFFERENTIATION	Details ...	66	0.48828	1.89221	0	0.0146858	0.882	795	tags=24%, list=8%, signal=26%
GOBP_NEGATIVE_REGULATION_OF_VIRAL_PROCESS	GOBP_NEGATIVE_REGULATION_OF_VIRAL_PROCESS	Details ...	41	0.544685	1.89112	0.00255102	0.0147461	0.884	469	tags=15%, list=5%, signal=15%
GOBP_ICOSANOID_BIOSYNTHETIC_PROCESS	GOBP_ICOSANOID_BIOSYNTHETIC_PROCESS	Details ...	15	0.686689	1.88678	0.00484261	0.0153878	0.902	1286	tags=53%, list=13%, signal=61%
GOBP_NEGATIVE_REGULATION_OF_WOUND_HEALING	GOBP_NEGATIVE_REGULATION_OF_WOUND_HEALING	Details ...	29	0.566546	1.88581	0.00961539	0.0154922	0.906	566	tags=28%, list=6%, signal=29%
GOBP_NEGATIVE_REGULATION_OF_HYDROLASE_ACTIVITY	GOBP_NEGATIVE_REGULATION_OF_HYDROLASE_ACTIVITY	Details ...	158	0.41826	1.87997	0	0.0162361	0.917	1334	tags=29%, list=13%, signal=33%
GOBP_REGULATION_OF_MEMBRANE_PERMEABILITY	GOBP_REGULATION_OF_MEMBRANE_PERMEABILITY	Details ...	52	0.514324	1.87937	0	0.0162876	0.917	1429	tags=33%, list=14%, signal=38%
GOBP_NEUTROPHIL_HOMEOSTASIS	GOBP_NEUTROPHIL_HOMEOSTASIS	Details ...	17	0.64637	1.87866	0.00514139	0.0162644	0.918	1020	tags=41%, list=10%, signal=46%
GOBP_POSITIVE_REGULATION_OF_CHEMOKINE_PRODUCTION	GOBP_POSITIVE_REGULATION_OF_CHEMOKINE_PRODUCTION	Details ...	20	0.634484	1.87605	0	0.0166236	0.923	448	tags=30%, list=4%, signal=31%
GOBP_POSITIVE_REGULATION_OF_T_CELL_MEDIATED_IMMUNITY	GOBP_POSITIVE_REGULATION_OF_T_CELL_MEDIATED_IMMUNITY	Details ...	17	0.643761	1.87197	0.00240385	0.0172668	0.933	472	tags=24%, list=5%, signal=25%
GOBP_UNSATURATED_FATTY_ACID_BIOSYNTHETIC_PROCESS	GOBP_UNSATURATED_FATTY_ACID_BIOSYNTHETIC_PROCESS	Details ...	18	0.633379	1.8717	0.0074813	0.0172261	0.933	1156	tags=44%, list=11%, signal=50%
GOBP_INTRINSIC_APOPTOTIC_SIGNALING_PATHWAY_IN_RESPONSE_TO_DNA_DAMAGE	GOBP_INTRINSIC_APOPTOTIC_SIGNALING_PATHWAY_IN_RESPONSE_TO_DNA_DAMAGE	Details ...	67	0.475359	1.87054	0	0.0173854	0.935	1365	tags=28%, list=14%, signal=33%
GOBP_RESPONSE_TO_MOLECULE_OF_BACTERIAL_ORIGIN	GOBP_RESPONSE_TO_MOLECULE_OF_BACTERIAL_ORIGIN	Details ...	117	0.432048	1.86882	0	0.0176143	0.938	590	tags=17%, list=6%, signal=18%
GOBP_NEGATIVE_REGULATION_OF_SMALL_MOLECULE_METABOLIC_PROCESS	GOBP_NEGATIVE_REGULATION_OF_SMALL_MOLECULE_METABOLIC_PROCESS	Details ...	61	0.492477	1.86792	0.00239808	0.0177112	0.939	570	tags=18%, list=6%, signal=19%
GOBP_MYELOID_LEUKOCYTE_DIFFERENTIATION	GOBP_MYELOID_LEUKOCYTE_DIFFERENTIATION	Details ...	123	0.430704	1.86749	0	0.0176954	0.939	805	tags=22%, list=8%, signal=24%
GOBP_TRIGLYCERIDE_METABOLIC_PROCESS	GOBP_TRIGLYCERIDE_METABOLIC_PROCESS	Details ...	55	0.490263	1.86534	0	0.0179609	0.942	831	tags=25%, list=8%, signal=28%
GOBP_FATTY_ACID_METABOLIC_PROCESS	GOBP_FATTY_ACID_METABOLIC_PROCESS	Details ...	224	0.392565	1.86397	0	0.0181179	0.944	1785	tags=35%, list=18%, signal=42%
GOBP_NEGATIVE_REGULATION_OF_CELL_CELL_ADHESION	GOBP_NEGATIVE_REGULATION_OF_CELL_CELL_ADHESION	Details ...	86	0.453283	1.86352	0.002457	0.0181005	0.945	566	tags=16%, list=6%, signal=17%
GOBP_RIBOSOMAL_SMALL_SUBUNIT_ASSEMBLY	GOBP_RIBOSOMAL_SMALL_SUBUNIT_ASSEMBLY	Details ...	19	0.647356	1.86262	0.00247525	0.018173	0.945	2105	tags=63%, list=21%, signal=80%
GOBP_ENDOTHELIUM_DEVELOPMENT	GOBP_ENDOTHELIUM_DEVELOPMENT	Details ...	79	0.472456	1.86163	0	0.0182252	0.947	1598	tags=37%, list=16%, signal=43%
GOBP_CELL_CHEMOTAXIS	GOBP_CELL_CHEMOTAXIS	Details ...	126	0.429644	1.86048	0	0.0183403	0.949	1319	tags=29%, list=13%, signal=33%
GOBP_REGULATION_OF_GLIAL_CELL_PROLIFERATION	GOBP_REGULATION_OF_GLIAL_CELL_PROLIFERATION	Details ...	36	0.550627	1.85975	0.005	0.0183912	0.95	428	tags=19%, list=4%, signal=20%
GOBP_REGULATION_OF_LEUKOCYTE_PROLIFERATION	GOBP_REGULATION_OF_LEUKOCYTE_PROLIFERATION	Details ...	106	0.442342	1.8593	0	0.0184242	0.95	1280	tags=26%, list=13%, signal=30%
GOBP_INNATE_IMMUNE_RESPONSE_ACTIVATING_CELL_SURFACE_RECEPTOR_SIGNALING_PATHWAY	GOBP_INNATE_IMMUNE_RESPONSE_ACTIVATING_CELL_SURFACE_RECEPTOR_SIGNALING_PATHWAY	Details ...	23	0.600027	1.85793	0.00520833	0.0185876	0.951	217	tags=17%, list=2%, signal=18%
GOBP_AORTA_MORPHOGENESIS	GOBP_AORTA_MORPHOGENESIS	Details ...	21	0.62956	1.85723	0	0.0186556	0.954	217	tags=29%, list=2%, signal=29%
GOBP_BIOLOGICAL_PROCESS_INVOLVED_IN_INTERACTION_WITH_HOST	GOBP_BIOLOGICAL_PROCESS_INVOLVED_IN_INTERACTION_WITH_HOST	Details ...	83	0.457062	1.85667	0	0.0186361	0.954	757	tags=18%, list=7%, signal=19%
GOBP_STEROL_HOMEOSTASIS	GOBP_STEROL_HOMEOSTASIS	Details ...	52	0.498091	1.85638	0	0.0185797	0.954	1028	tags=27%, list=10%, signal=30%
GOBP_NEGATIVE_REGULATION_OF_HEMOPOIESIS	GOBP_NEGATIVE_REGULATION_OF_HEMOPOIESIS	Details ...	52	0.50292	1.85589	0	0.0185916	0.955	902	tags=29%, list=9%, signal=32%
GOBP_REGULATION_OF_LEUKOCYTE_DIFFERENTIATION	GOBP_REGULATION_OF_LEUKOCYTE_DIFFERENTIATION	Details ...	160	0.41124	1.85564	0	0.018585	0.956	835	tags=18%, list=8%, signal=19%
GOBP_REGULATION_OF_LYMPHOCYTE_MEDIATED_IMMUNITY	GOBP_REGULATION_OF_LYMPHOCYTE_MEDIATED_IMMUNITY	Details ...	55	0.504767	1.85559	0.00255754	0.0185179	0.956	928	tags=24%, list=9%, signal=26%
GOBP_REGULATION_OF_ENDOPEPTIDASE_ACTIVITY	GOBP_REGULATION_OF_ENDOPEPTIDASE_ACTIVITY	Details ...	169	0.405494	1.85526	0	0.018469	0.957	1418	tags=27%, list=14%, signal=30%
GOBP_REGULATION_OF_RESPONSE_TO_BIOTIC_STIMULUS	GOBP_REGULATION_OF_RESPONSE_TO_BIOTIC_STIMULUS	Details ...	194	0.395208	1.85348	0	0.0187311	0.959	1187	tags=20%, list=12%, signal=22%
GOBP_NEGATIVE_REGULATION_OF_ENDOTHELIAL_CELL_PROLIFERATION	GOBP_NEGATIVE_REGULATION_OF_ENDOTHELIAL_CELL_PROLIFERATION	Details ...	25	0.592733	1.85313	0.00712589	0.0187244	0.96	424	tags=32%, list=4%, signal=33%
GOBP_NEGATIVE_REGULATION_OF_TUMOR_NECROSIS_FACTOR_SUPERFAMILY_CYTOKINE_PRODUCTION	GOBP_NEGATIVE_REGULATION_OF_TUMOR_NECROSIS_FACTOR_SUPERFAMILY_CYTOKINE_PRODUCTION	Details ...	26	0.589729	1.85303	0.0026178	0.0186633	0.96	173	tags=19%, list=2%, signal=20%
GOBP_MEMBRANE_INVAGINATION	GOBP_MEMBRANE_INVAGINATION	Details ...	35	0.539291	1.85134	0	0.0189663	0.962	965	tags=29%, list=10%, signal=31%
GOBP_INTERLEUKIN_8_PRODUCTION	GOBP_INTERLEUKIN_8_PRODUCTION	Details ...	25	0.594608	1.85116	0.00252525	0.0189222	0.962	1192	tags=40%, list=12%, signal=45%
GOBP_MAINTENANCE_OF_LOCATION	GOBP_MAINTENANCE_OF_LOCATION	Details ...	220	0.39231	1.8502	0	0.0190454	0.964	996	tags=19%, list=10%, signal=20%
GOBP_REGULATION_OF_BONE_RESORPTION	GOBP_REGULATION_OF_BONE_RESORPTION	Details ...	25	0.578931	1.84998	0.00453515	0.0190018	0.965	917	tags=40%, list=9%, signal=44%
GOBP_LIPID_STORAGE	GOBP_LIPID_STORAGE	Details ...	50	0.501527	1.84654	0.00246914	0.0195	0.969	981	tags=26%, list=10%, signal=29%
GOBP_CELLULAR_LIPID_CATABOLIC_PROCESS	GOBP_CELLULAR_LIPID_CATABOLIC_PROCESS	Details ...	137	0.415165	1.84267	0	0.0200654	0.972	1693	tags=37%, list=17%, signal=44%
GOBP_REGULATION_OF_T_CELL_MEDIATED_IMMUNITY	GOBP_REGULATION_OF_T_CELL_MEDIATED_IMMUNITY	Details ...	23	0.61286	1.84193	0	0.020071	0.973	577	tags=26%, list=6%, signal=28%
GOBP_IMMUNE_RESPONSE_REGULATING_SIGNALING_PATHWAY	GOBP_IMMUNE_RESPONSE_REGULATING_SIGNALING_PATHWAY	Details ...	163	0.404294	1.84183	0	0.0200064	0.973	1139	tags=21%, list=11%, signal=24%
GOBP_FOAM_CELL_DIFFERENTIATION	GOBP_FOAM_CELL_DIFFERENTIATION	Details ...	17	0.644654	1.84159	0.00724638	0.0199594	0.973	981	tags=41%, list=10%, signal=46%
GOBP_NEGATIVE_REGULATION_OF_LYMPHOCYTE_ACTIVATION	GOBP_NEGATIVE_REGULATION_OF_LYMPHOCYTE_ACTIVATION	Details ...	64	0.481812	1.84139	0.00241546	0.0199022	0.973	902	tags=22%, list=9%, signal=24%
GOBP_LIPID_HOMEOSTASIS	GOBP_LIPID_HOMEOSTASIS	Details ...	99	0.438223	1.84085	0	0.0198857	0.973	1031	tags=23%, list=10%, signal=26%
GOBP_PINOCYTOSIS	GOBP_PINOCYTOSIS	Details ...	16	0.648639	1.83883	0.00245098	0.0201761	0.973	1736	tags=69%, list=17%, signal=83%
GOBP_NEGATIVE_REGULATION_OF_LIPID_METABOLIC_PROCESS	GOBP_NEGATIVE_REGULATION_OF_LIPID_METABOLIC_PROCESS	Details ...	58	0.484195	1.83763	0.00248139	0.0202836	0.973	975	tags=26%, list=10%, signal=28%
GOBP_PROTEIN_LIPID_COMPLEX_SUBUNIT_ORGANIZATION	GOBP_PROTEIN_LIPID_COMPLEX_SUBUNIT_ORGANIZATION	Details ...	22	0.608764	1.83487	0.0148515	0.0207591	0.976	1028	tags=41%, list=10%, signal=45%
GOBP_NECROTIC_CELL_DEATH	GOBP_NECROTIC_CELL_DEATH	Details ...	44	0.511759	1.83392	0.00259067	0.020824	0.976	748	tags=25%, list=7%, signal=27%
GOBP_REGULATION_OF_LEUKOCYTE_APOPTOTIC_PROCESS	GOBP_REGULATION_OF_LEUKOCYTE_APOPTOTIC_PROCESS	Details ...	48	0.491331	1.83362	0	0.0208424	0.976	696	tags=19%, list=7%, signal=20%
GOBP_TYPE_II_INTERFERON_PRODUCTION	GOBP_TYPE_II_INTERFERON_PRODUCTION	Details ...	37	0.533353	1.83114	0	0.0212087	0.98	649	tags=24%, list=6%, signal=26%
GOBP_REGULATION_OF_FATTY_ACID_BIOSYNTHETIC_PROCESS	GOBP_REGULATION_OF_FATTY_ACID_BIOSYNTHETIC_PROCESS	Details ...	23	0.611202	1.83101	0.00481928	0.0211644	0.981	1575	tags=48%, list=16%, signal=57%
GOBP_ORGANIC_ACID_BIOSYNTHETIC_PROCESS	GOBP_ORGANIC_ACID_BIOSYNTHETIC_PROCESS	Details ...	159	0.40693	1.83099	0	0.0210984	0.981	1812	tags=36%, list=18%, signal=44%
GOBP_LEUKOCYTE_DIFFERENTIATION	GOBP_LEUKOCYTE_DIFFERENTIATION	Details ...	304	0.369928	1.83077	0	0.0210657	0.981	846	tags=19%, list=8%, signal=20%
GOBP_REGULATION_OF_LIPID_BIOSYNTHETIC_PROCESS	GOBP_REGULATION_OF_LIPID_BIOSYNTHETIC_PROCESS	Details ...	120	0.421962	1.83064	0	0.0210174	0.981	1674	tags=33%, list=17%, signal=38%
GOBP_NEGATIVE_REGULATION_OF_GLIOGENESIS	GOBP_NEGATIVE_REGULATION_OF_GLIOGENESIS	Details ...	40	0.516982	1.82735	0.00483092	0.0215729	0.983	735	tags=25%, list=7%, signal=27%
GOBP_ARTERY_MORPHOGENESIS	GOBP_ARTERY_MORPHOGENESIS	Details ...	41	0.519778	1.82617	0.00493827	0.0216925	0.984	422	tags=22%, list=4%, signal=23%
GOBP_POSITIVE_REGULATION_OF_LOCOMOTION	GOBP_POSITIVE_REGULATION_OF_LOCOMOTION	Details ...	348	0.364337	1.82255	0	0.0223504	0.986	1319	tags=25%, list=13%, signal=28%
GOBP_POSITIVE_REGULATION_OF_INTERLEUKIN_8_PRODUCTION	GOBP_POSITIVE_REGULATION_OF_INTERLEUKIN_8_PRODUCTION	Details ...	20	0.628294	1.82145	0.00243309	0.0224947	0.986	1192	tags=45%, list=12%, signal=51%
GOBP_NEGATIVE_REGULATION_OF_MITOCHONDRION_ORGANIZATION	GOBP_NEGATIVE_REGULATION_OF_MITOCHONDRION_ORGANIZATION	Details ...	47	0.501924	1.82126	0.00257732	0.0224579	0.986	1397	tags=34%, list=14%, signal=39%
GOBP_COLLAGEN_CATABOLIC_PROCESS	GOBP_COLLAGEN_CATABOLIC_PROCESS	Details ...	16	0.654382	1.81984	0.00744417	0.0226425	0.986	1216	tags=50%, list=12%, signal=57%
GOBP_GLIAL_CELL_DIFFERENTIATION	GOBP_GLIAL_CELL_DIFFERENTIATION	Details ...	195	0.390053	1.81982	0	0.022557	0.986	746	tags=21%, list=7%, signal=22%
GOBP_MYELOID_LEUKOCYTE_MEDIATED_IMMUNITY	GOBP_MYELOID_LEUKOCYTE_MEDIATED_IMMUNITY	Details ...	41	0.513335	1.81952	0	0.0225307	0.986	607	tags=22%, list=6%, signal=23%
GOBP_T_CELL_ACTIVATION_INVOLVED_IN_IMMUNE_RESPONSE	GOBP_T_CELL_ACTIVATION_INVOLVED_IN_IMMUNE_RESPONSE	Details ...	33	0.540243	1.81661	0.00263852	0.0230654	0.988	720	tags=18%, list=7%, signal=20%
GOBP_FATTY_ACID_BIOSYNTHETIC_PROCESS	GOBP_FATTY_ACID_BIOSYNTHETIC_PROCESS	Details ...	86	0.443493	1.816	0	0.0231068	0.989	1812	tags=43%, list=18%, signal=52%
GOBP_RUFFLE_ORGANIZATION	GOBP_RUFFLE_ORGANIZATION	Details ...	44	0.509162	1.81371	0.00735294	0.0234472	0.989	1615	tags=36%, list=16%, signal=43%
GOBP_POSITIVE_REGULATION_OF_HEMOPOIESIS	GOBP_POSITIVE_REGULATION_OF_HEMOPOIESIS	Details ...	88	0.436033	1.81111	0.00251256	0.0238967	0.991	427	tags=13%, list=4%, signal=13%
GOBP_MYELOID_LEUKOCYTE_CYTOKINE_PRODUCTION	GOBP_MYELOID_LEUKOCYTE_CYTOKINE_PRODUCTION	Details ...	27	0.568984	1.81085	0.00240385	0.0238921	0.991	1156	tags=41%, list=11%, signal=46%
GOBP_TUMOR_NECROSIS_FACTOR_MEDIATED_SIGNALING_PATHWAY	GOBP_TUMOR_NECROSIS_FACTOR_MEDIATED_SIGNALING_PATHWAY	Details ...	45	0.501302	1.81078	0.00230947	0.0238147	0.991	1285	tags=33%, list=13%, signal=38%
GOBP_NEGATIVE_REGULATION_OF_LEUKOCYTE_CELL_CELL_ADHESION	GOBP_NEGATIVE_REGULATION_OF_LEUKOCYTE_CELL_CELL_ADHESION	Details ...	55	0.483332	1.80976	0.00238663	0.0239103	0.991	452	tags=16%, list=4%, signal=17%
GOBP_REGULATION_OF_OSTEOCLAST_DIFFERENTIATION	GOBP_REGULATION_OF_OSTEOCLAST_DIFFERENTIATION	Details ...	41	0.515577	1.80917	0.00244499	0.0239268	0.991	735	tags=27%, list=7%, signal=29%
GOBP_NEGATIVE_REGULATION_OF_AUTOPHAGY	GOBP_NEGATIVE_REGULATION_OF_AUTOPHAGY	Details ...	58	0.475985	1.80901	0	0.0238766	0.991	696	tags=16%, list=7%, signal=17%
GOBP_BIOLOGICAL_PROCESS_INVOLVED_IN_SYMBIOTIC_INTERACTION	GOBP_BIOLOGICAL_PROCESS_INVOLVED_IN_SYMBIOTIC_INTERACTION	Details ...	138	0.401445	1.80753	0	0.0240934	0.991	789	tags=15%, list=8%, signal=16%
GOBP_MYELOID_CELL_DIFFERENTIATION	GOBP_MYELOID_CELL_DIFFERENTIATION	Details ...	245	0.377762	1.8062	0	0.0242753	0.991	805	tags=18%, list=8%, signal=19%
GOBP_LEUKOCYTE_CELL_CELL_ADHESION	GOBP_LEUKOCYTE_CELL_CELL_ADHESION	Details ...	171	0.392438	1.80607	0	0.0242237	0.991	1364	tags=25%, list=14%, signal=29%
GOBP_PRODUCTION_OF_MOLECULAR_MEDIATOR_OF_IMMUNE_RESPONSE	GOBP_PRODUCTION_OF_MOLECULAR_MEDIATOR_OF_IMMUNE_RESPONSE	Details ...	94	0.434204	1.80481	0	0.0244384	0.991	1209	tags=26%, list=12%, signal=29%
GOBP_NEGATIVE_REGULATION_OF_VIRAL_GENOME_REPLICATION	GOBP_NEGATIVE_REGULATION_OF_VIRAL_GENOME_REPLICATION	Details ...	18	0.628082	1.80183	0.00729927	0.0251136	0.992	469	tags=22%, list=5%, signal=23%
GOBP_POSITIVE_REGULATION_OF_CYTOKINE_PRODUCTION_INVOLVED_IN_IMMUNE_RESPONSE	GOBP_POSITIVE_REGULATION_OF_CYTOKINE_PRODUCTION_INVOLVED_IN_IMMUNE_RESPONSE	Details ...	23	0.583182	1.80122	0.0153453	0.0251559	0.992	844	tags=35%, list=8%, signal=38%
GOBP_POSITIVE_REGULATION_OF_RECEPTOR_MEDIATED_ENDOCYTOSIS	GOBP_POSITIVE_REGULATION_OF_RECEPTOR_MEDIATED_ENDOCYTOSIS	Details ...	42	0.504405	1.79907	0.00251256	0.02559	0.993	895	tags=26%, list=9%, signal=29%
GOBP_REGULATION_OF_PROTEIN_TARGETING_TO_MITOCHONDRION	GOBP_REGULATION_OF_PROTEIN_TARGETING_TO_MITOCHONDRION	Details ...	15	0.642041	1.79716	0.00765306	0.0259608	0.994	268	tags=27%, list=3%, signal=27%
GOBP_ACTIVATION_OF_INNATE_IMMUNE_RESPONSE	GOBP_ACTIVATION_OF_INNATE_IMMUNE_RESPONSE	Details ...	95	0.423956	1.79357	0	0.0267455	0.994	1127	tags=21%, list=11%, signal=23%
GOBP_REGULATION_OF_BONE_REMODELING	GOBP_REGULATION_OF_BONE_REMODELING	Details ...	31	0.540051	1.7914	0.0075188	0.0270543	0.994	917	tags=35%, list=9%, signal=39%
GOBP_REGULATION_OF_APOPTOTIC_SIGNALING_PATHWAY	GOBP_REGULATION_OF_APOPTOTIC_SIGNALING_PATHWAY	Details ...	271	0.370254	1.79111	0	0.0270446	0.994	1306	tags=22%, list=13%, signal=24%
GOBP_POSITIVE_REGULATION_OF_MYELOID_LEUKOCYTE_DIFFERENTIATION	GOBP_POSITIVE_REGULATION_OF_MYELOID_LEUKOCYTE_DIFFERENTIATION	Details ...	29	0.553579	1.78973	0.00253165	0.0272479	0.994	427	tags=21%, list=4%, signal=22%
GOBP_NEGATIVE_REGULATION_OF_NUCLEOTIDE_METABOLIC_PROCESS	GOBP_NEGATIVE_REGULATION_OF_NUCLEOTIDE_METABOLIC_PROCESS	Details ...	22	0.596272	1.78758	0.005	0.0276261	0.996	570	tags=27%, list=6%, signal=29%
GOBP_NEGATIVE_REGULATION_OF_EPITHELIAL_CELL_DIFFERENTIATION	GOBP_NEGATIVE_REGULATION_OF_EPITHELIAL_CELL_DIFFERENTIATION	Details ...	31	0.531153	1.7865	0.00973236	0.0278352	0.996	1306	tags=39%, list=13%, signal=44%
GOBP_RESPONSE_TO_FLUID_SHEAR_STRESS	GOBP_RESPONSE_TO_FLUID_SHEAR_STRESS	Details ...	21	0.594826	1.78618	0.00729927	0.0277934	0.996	1674	tags=48%, list=17%, signal=57%
GOBP_SULFUR_COMPOUND_CATABOLIC_PROCESS	GOBP_SULFUR_COMPOUND_CATABOLIC_PROCESS	Details ...	21	0.602553	1.7861	0.00263158	0.0277028	0.996	921	tags=33%, list=9%, signal=37%
GOBP_POSITIVE_REGULATION_OF_MYELINATION	GOBP_POSITIVE_REGULATION_OF_MYELINATION	Details ...	16	0.63964	1.78532	0.014218	0.0278278	0.996	743	tags=38%, list=7%, signal=40%
GOBP_POSITIVE_REGULATION_OF_EPITHELIAL_CELL_MIGRATION	GOBP_POSITIVE_REGULATION_OF_EPITHELIAL_CELL_MIGRATION	Details ...	95	0.42509	1.7845	0	0.027991	0.996	1306	tags=29%, list=13%, signal=34%
GOBP_REGULATION_OF_COLLAGEN_METABOLIC_PROCESS	GOBP_REGULATION_OF_COLLAGEN_METABOLIC_PROCESS	Details ...	30	0.547266	1.78237	0.0143885	0.0284625	0.996	961	tags=27%, list=10%, signal=29%
GOBP_POSITIVE_REGULATION_OF_COLLAGEN_METABOLIC_PROCESS	GOBP_POSITIVE_REGULATION_OF_COLLAGEN_METABOLIC_PROCESS	Details ...	18	0.603752	1.78142	0.0165485	0.0286017	0.996	961	tags=28%, list=10%, signal=31%
GOBP_CARBOHYDRATE_CATABOLIC_PROCESS	GOBP_CARBOHYDRATE_CATABOLIC_PROCESS	Details ...	106	0.415689	1.7808	0	0.0287115	0.996	1575	tags=32%, list=16%, signal=38%
GOBP_RESPONSE_TO_CYTOKINE	GOBP_RESPONSE_TO_CYTOKINE	Details ...	429	0.342685	1.77973	0	0.0288975	0.996	974	tags=17%, list=10%, signal=18%
GOBP_POSITIVE_REGULATION_OF_ENDOCYTOSIS	GOBP_POSITIVE_REGULATION_OF_ENDOCYTOSIS	Details ...	91	0.43286	1.7796	0	0.0288341	0.996	965	tags=23%, list=10%, signal=25%
GOBP_ANTIMICROBIAL_HUMORAL_IMMUNE_RESPONSE_MEDIATED_BY_ANTIMICROBIAL_PEPTIDE	GOBP_ANTIMICROBIAL_HUMORAL_IMMUNE_RESPONSE_MEDIATED_BY_ANTIMICROBIAL_PEPTIDE	Details ...	20	0.602082	1.77712	0.00759494	0.0293406	0.996	993	tags=45%, list=10%, signal=50%
GOBP_REGULATION_OF_AMYLOID_BETA_FORMATION	GOBP_REGULATION_OF_AMYLOID_BETA_FORMATION	Details ...	29	0.54626	1.77291	0.004914	0.0303535	0.998	1101	tags=38%, list=11%, signal=42%
GOBP_INTERLEUKIN_2_PRODUCTION	GOBP_INTERLEUKIN_2_PRODUCTION	Details ...	26	0.548298	1.77264	0.00511509	0.0303338	0.998	1293	tags=35%, list=13%, signal=40%
GOBP_REGULATION_OF_HOMOTYPIC_CELL_CELL_ADHESION	GOBP_REGULATION_OF_HOMOTYPIC_CELL_CELL_ADHESION	Details ...	20	0.594893	1.77179	0.00731707	0.0304926	0.998	566	tags=30%, list=6%, signal=32%
GOBP_MONOCARBOXYLIC_ACID_BIOSYNTHETIC_PROCESS	GOBP_MONOCARBOXYLIC_ACID_BIOSYNTHETIC_PROCESS	Details ...	108	0.416181	1.76981	0.00240385	0.0308952	0.999	1812	tags=40%, list=18%, signal=48%
GOBP_APOPTOTIC_PROCESS_INVOLVED_IN_DEVELOPMENT	GOBP_APOPTOTIC_PROCESS_INVOLVED_IN_DEVELOPMENT	Details ...	17	0.603362	1.76926	0.0148148	0.0309194	0.999	818	tags=29%, list=8%, signal=32%
GOBP_BLOOD_VESSEL_MORPHOGENESIS	GOBP_BLOOD_VESSEL_MORPHOGENESIS	Details ...	344	0.354955	1.76886	0	0.0309117	0.999	1740	tags=32%, list=17%, signal=37%
GOBP_CYTOSOLIC_PATTERN_RECOGNITION_RECEPTOR_SIGNALING_PATHWAY	GOBP_CYTOSOLIC_PATTERN_RECOGNITION_RECEPTOR_SIGNALING_PATHWAY	Details ...	39	0.500684	1.7687	0.00498753	0.0308803	0.999	804	tags=21%, list=8%, signal=22%
GOBP_POSITIVE_REGULATION_OF_LIPID_BIOSYNTHETIC_PROCESS	GOBP_POSITIVE_REGULATION_OF_LIPID_BIOSYNTHETIC_PROCESS	Details ...	70	0.446112	1.76642	0.00243309	0.0314425	1	1113	tags=27%, list=11%, signal=30%
GOBP_ENDOCYTOSIS	GOBP_ENDOCYTOSIS	Details ...	388	0.348017	1.76612	0	0.0314509	1	1133	tags=18%, list=11%, signal=20%
GOBP_NEGATIVE_REGULATION_OF_AMYLOID_PRECURSOR_PROTEIN_CATABOLIC_PROCESS	GOBP_NEGATIVE_REGULATION_OF_AMYLOID_PRECURSOR_PROTEIN_CATABOLIC_PROCESS	Details ...	20	0.58728	1.76602	0.0173267	0.0313768	1	1101	tags=35%, list=11%, signal=39%
GOBP_REGULATION_OF_RENAL_SYSTEM_PROCESS	GOBP_REGULATION_OF_RENAL_SYSTEM_PROCESS	Details ...	23	0.552373	1.7659	0.0153061	0.0312985	1	608	tags=17%, list=6%, signal=18%
GOBP_SPHINGOID_METABOLIC_PROCESS	GOBP_SPHINGOID_METABOLIC_PROCESS	Details ...	16	0.643709	1.76364	0.0125313	0.0318564	1	1322	tags=38%, list=13%, signal=43%
GOBP_POLYOL_BIOSYNTHETIC_PROCESS	GOBP_POLYOL_BIOSYNTHETIC_PROCESS	Details ...	39	0.505483	1.76346	0.00242718	0.0318091	1	983	tags=28%, list=10%, signal=31%
GOBP_CELL_RECOGNITION	GOBP_CELL_RECOGNITION	Details ...	74	0.44847	1.76264	0	0.0318942	1	570	tags=14%, list=6%, signal=14%
GOBP_ANGIOGENESIS	GOBP_ANGIOGENESIS	Details ...	283	0.359936	1.76041	0	0.0323182	1	1714	tags=33%, list=17%, signal=38%
GOBP_POSITIVE_REGULATION_OF_B_CELL_MEDIATED_IMMUNITY	GOBP_POSITIVE_REGULATION_OF_B_CELL_MEDIATED_IMMUNITY	Details ...	16	0.631467	1.75755	0.0145985	0.033012	1	43	tags=19%, list=0%, signal=19%
GOBP_KILLING_OF_CELLS_OF_ANOTHER_ORGANISM	GOBP_KILLING_OF_CELLS_OF_ANOTHER_ORGANISM	Details ...	16	0.647004	1.7572	0.0126904	0.0330206	1	1334	tags=56%, list=13%, signal=65%
GOBP_APOPTOTIC_SIGNALING_PATHWAY	GOBP_APOPTOTIC_SIGNALING_PATHWAY	Details ...	403	0.348018	1.75662	0	0.0330736	1	1280	tags=20%, list=13%, signal=22%
GOBP_CYTOKINE_PRODUCTION_INVOLVED_IN_INFLAMMATORY_RESPONSE	GOBP_CYTOKINE_PRODUCTION_INVOLVED_IN_INFLAMMATORY_RESPONSE	Details ...	25	0.557157	1.75522	0.00767263	0.0334369	1	124	tags=16%, list=1%, signal=16%
GOBP_REGULATION_OF_EXTRACELLULAR_MATRIX_ORGANIZATION	GOBP_REGULATION_OF_EXTRACELLULAR_MATRIX_ORGANIZATION	Details ...	35	0.516919	1.75501	0.00230415	0.0333767	1	748	tags=26%, list=7%, signal=28%
GOBP_INTRACELLULAR_STEROL_TRANSPORT	GOBP_INTRACELLULAR_STEROL_TRANSPORT	Details ...	24	0.565699	1.75468	0.00990099	0.0333709	1	556	tags=25%, list=6%, signal=26%
GOBP_SMALL_MOLECULE_BIOSYNTHETIC_PROCESS	GOBP_SMALL_MOLECULE_BIOSYNTHETIC_PROCESS	Details ...	334	0.353075	1.75335	0	0.0336118	1	1812	tags=31%, list=18%, signal=37%
GOBP_CORTICAL_ACTIN_CYTOSKELETON_ORGANIZATION	GOBP_CORTICAL_ACTIN_CYTOSKELETON_ORGANIZATION	Details ...	29	0.539966	1.75119	0.00236967	0.0341128	1	1377	tags=34%, list=14%, signal=40%
GOBP_PROTEIN_CATABOLIC_PROCESS_IN_THE_VACUOLE	GOBP_PROTEIN_CATABOLIC_PROCESS_IN_THE_VACUOLE	Details ...	21	0.578978	1.74957	0.00722892	0.0344838	1	1793	tags=48%, list=18%, signal=58%
GOBP_REGULATION_OF_LEUKOCYTE_CHEMOTAXIS	GOBP_REGULATION_OF_LEUKOCYTE_CHEMOTAXIS	Details ...	52	0.45867	1.74894	0.00255754	0.0345754	1	1426	tags=38%, list=14%, signal=45%
GOBP_REGULATION_OF_EARLY_ENDOSOME_TO_LATE_ENDOSOME_TRANSPORT	GOBP_REGULATION_OF_EARLY_ENDOSOME_TO_LATE_ENDOSOME_TRANSPORT	Details ...	19	0.596265	1.74877	0.00990099	0.034522	1	1119	tags=42%, list=11%, signal=47%
GOBP_LEUKOCYTE_APOPTOTIC_PROCESS	GOBP_LEUKOCYTE_APOPTOTIC_PROCESS	Details ...	59	0.462271	1.74624	0.00453515	0.035184	1	1580	tags=31%, list=16%, signal=36%
GOBP_DIOL_BIOSYNTHETIC_PROCESS	GOBP_DIOL_BIOSYNTHETIC_PROCESS	Details ...	15	0.636324	1.74457	0.00490196	0.0356472	1	1322	tags=40%, list=13%, signal=46%
GOBP_MAINTENANCE_OF_LOCATION_IN_CELL	GOBP_MAINTENANCE_OF_LOCATION_IN_CELL	Details ...	151	0.38526	1.73919	0	0.0371486	1	1052	tags=20%, list=10%, signal=22%
GOBP_NEGATIVE_REGULATION_OF_RESPONSE_TO_WOUNDING	GOBP_NEGATIVE_REGULATION_OF_RESPONSE_TO_WOUNDING	Details ...	45	0.490567	1.7391	0.00238095	0.0370706	1	570	tags=24%, list=6%, signal=26%
GOBP_NEGATIVE_REGULATION_OF_ENDOCYTOSIS	GOBP_NEGATIVE_REGULATION_OF_ENDOCYTOSIS	Details ...	36	0.49944	1.73825	0.0119617	0.0372476	1	852	tags=25%, list=8%, signal=27%
GOBP_NEGATIVE_REGULATION_OF_STEM_CELL_DIFFERENTIATION	GOBP_NEGATIVE_REGULATION_OF_STEM_CELL_DIFFERENTIATION	Details ...	18	0.606667	1.73751	0.0172414	0.0373157	1	154	tags=22%, list=2%, signal=23%
GOBP_INTRACELLULAR_LIPID_TRANSPORT	GOBP_INTRACELLULAR_LIPID_TRANSPORT	Details ...	32	0.520927	1.73715	0.00490196	0.0373013	1	981	tags=28%, list=10%, signal=31%
GOBP_AMYLOID_BETA_CLEARANCE	GOBP_AMYLOID_BETA_CLEARANCE	Details ...	20	0.588712	1.73463	0.0130548	0.0379168	1	506	tags=25%, list=5%, signal=26%
GOBP_ALCOHOL_METABOLIC_PROCESS	GOBP_ALCOHOL_METABOLIC_PROCESS	Details ...	195	0.36772	1.73332	0	0.0382126	1	1028	tags=22%, list=10%, signal=24%
GOBP_T_CELL_DIFFERENTIATION_IN_THYMUS	GOBP_T_CELL_DIFFERENTIATION_IN_THYMUS	Details ...	45	0.481152	1.73048	0.00505051	0.0389921	1	964	tags=24%, list=10%, signal=27%
GOBP_SMOOTH_MUSCLE_CELL_PROLIFERATION	GOBP_SMOOTH_MUSCLE_CELL_PROLIFERATION	Details ...	108	0.406479	1.72861	0.00247525	0.0393813	1	1113	tags=21%, list=11%, signal=24%
GOBP_MONONUCLEAR_CELL_DIFFERENTIATION	GOBP_MONONUCLEAR_CELL_DIFFERENTIATION	Details ...	218	0.365635	1.72794	0	0.0395133	1	1065	tags=20%, list=11%, signal=22%
GOBP_REGULATION_OF_T_CELL_MIGRATION	GOBP_REGULATION_OF_T_CELL_MIGRATION	Details ...	23	0.566696	1.7278	0.00777202	0.0394257	1	452	tags=17%, list=4%, signal=18%
GOBP_PROTEIN_PROCESSING	GOBP_PROTEIN_PROCESSING	Details ...	140	0.389547	1.72561	0	0.0400107	1	1241	tags=22%, list=12%, signal=25%
GOBP_REGULATION_OF_MEMBRANE_PROTEIN_ECTODOMAIN_PROTEOLYSIS	GOBP_REGULATION_OF_MEMBRANE_PROTEIN_ECTODOMAIN_PROTEOLYSIS	Details ...	15	0.622506	1.72408	0.0152284	0.0403895	1	852	tags=33%, list=8%, signal=36%
GOBP_MONOCYTE_CHEMOTAXIS	GOBP_MONOCYTE_CHEMOTAXIS	Details ...	20	0.560165	1.72227	0.010101	0.0409643	1	560	tags=30%, list=6%, signal=32%
GOBP_IMMUNE_RESPONSE_REGULATING_CELL_SURFACE_RECEPTOR_SIGNALING_PATHWAY	GOBP_IMMUNE_RESPONSE_REGULATING_CELL_SURFACE_RECEPTOR_SIGNALING_PATHWAY	Details ...	108	0.406493	1.72145	0	0.0411946	1	965	tags=19%, list=10%, signal=21%
GOBP_NEGATIVE_REGULATION_OF_STRIATED_MUSCLE_CELL_APOPTOTIC_PROCESS	GOBP_NEGATIVE_REGULATION_OF_STRIATED_MUSCLE_CELL_APOPTOTIC_PROCESS	Details ...	28	0.529426	1.72048	0.0123457	0.0413738	1	1651	tags=46%, list=16%, signal=55%
GOBP_MONOCARBOXYLIC_ACID_CATABOLIC_PROCESS	GOBP_MONOCARBOXYLIC_ACID_CATABOLIC_PROCESS	Details ...	89	0.417248	1.72012	0.00261097	0.0413784	1	1420	tags=30%, list=14%, signal=35%
GOBP_REGULATION_OF_MYELOID_CELL_DIFFERENTIATION	GOBP_REGULATION_OF_MYELOID_CELL_DIFFERENTIATION	Details ...	117	0.404766	1.71961	0.00265252	0.0414151	1	795	tags=18%, list=8%, signal=19%
GOBP_MACROPHAGE_DIFFERENTIATION	GOBP_MACROPHAGE_DIFFERENTIATION	Details ...	26	0.536689	1.71931	0.0127877	0.0414022	1	805	tags=31%, list=8%, signal=33%
GOBP_REGULATION_OF_HEMOPOIESIS	GOBP_REGULATION_OF_HEMOPOIESIS	Details ...	214	0.363468	1.71833	0	0.0416355	1	835	tags=15%, list=8%, signal=16%
GOBP_GANGLIOSIDE_METABOLIC_PROCESS	GOBP_GANGLIOSIDE_METABOLIC_PROCESS	Details ...	19	0.582383	1.71821	0.0152284	0.041549	1	1197	tags=42%, list=12%, signal=48%
GOBP_MEMBRANE_LIPID_CATABOLIC_PROCESS	GOBP_MEMBRANE_LIPID_CATABOLIC_PROCESS	Details ...	22	0.55467	1.71778	0.012285	0.0415402	1	1819	tags=55%, list=18%, signal=66%
GOBP_POSITIVE_REGULATION_OF_OSTEOCLAST_DIFFERENTIATION	GOBP_POSITIVE_REGULATION_OF_OSTEOCLAST_DIFFERENTIATION	Details ...	15	0.637755	1.71559	0.0159453	0.0421887	1	427	tags=33%, list=4%, signal=35%
GOBP_REGULATION_OF_TUMOR_NECROSIS_FACTOR_MEDIATED_SIGNALING_PATHWAY	GOBP_REGULATION_OF_TUMOR_NECROSIS_FACTOR_MEDIATED_SIGNALING_PATHWAY	Details ...	24	0.550778	1.71459	0.0149626	0.0423758	1	1181	tags=38%, list=12%, signal=42%
GOBP_MULTICELLULAR_ORGANISM_AGING	GOBP_MULTICELLULAR_ORGANISM_AGING	Details ...	15	0.613158	1.71298	0.0287206	0.042829	1	1655	tags=53%, list=16%, signal=64%
GOBP_REGULATION_OF_PROTEOLYSIS	GOBP_REGULATION_OF_PROTEOLYSIS	Details ...	414	0.336481	1.71269	0	0.0428207	1	895	tags=16%, list=9%, signal=17%
GOBP_ERK1_AND_ERK2_CASCADE	GOBP_ERK1_AND_ERK2_CASCADE	Details ...	172	0.37508	1.71161	0	0.0430527	1	1156	tags=23%, list=11%, signal=26%
GOBP_NEGATIVE_REGULATION_OF_GLIAL_CELL_DIFFERENTIATION	GOBP_NEGATIVE_REGULATION_OF_GLIAL_CELL_DIFFERENTIATION	Details ...	25	0.543662	1.7102	0.012987	0.0434023	1	1467	tags=40%, list=15%, signal=47%
GOBP_LEUKOCYTE_HOMEOSTASIS	GOBP_LEUKOCYTE_HOMEOSTASIS	Details ...	63	0.433543	1.70805	0.0078125	0.0439997	1	1020	tags=21%, list=10%, signal=23%
GOBP_AMEBOIDAL_TYPE_CELL_MIGRATION	GOBP_AMEBOIDAL_TYPE_CELL_MIGRATION	Details ...	283	0.348074	1.70781	0	0.0439483	1	1306	tags=27%, list=13%, signal=30%
GOBP_REGULATION_OF_I_KAPPAB_KINASE_NF_KAPPAB_SIGNALING	GOBP_REGULATION_OF_I_KAPPAB_KINASE_NF_KAPPAB_SIGNALING	Details ...	89	0.414619	1.70775	0.00255754	0.0438571	1	998	tags=21%, list=10%, signal=23%
GOBP_ENSHEATHMENT_OF_NEURONS	GOBP_ENSHEATHMENT_OF_NEURONS	Details ...	129	0.386209	1.70759	0	0.0437864	1	1347	tags=29%, list=13%, signal=34%
GOBP_RESPONSE_TO_LIPID	GOBP_RESPONSE_TO_LIPID	Details ...	374	0.338399	1.70439	0	0.0447585	1	1056	tags=19%, list=10%, signal=21%
GOBP_TUBE_MORPHOGENESIS	GOBP_TUBE_MORPHOGENESIS	Details ...	498	0.326832	1.70303	0	0.0450129	1	1696	tags=28%, list=17%, signal=32%
GOBP_STEROL_METABOLIC_PROCESS	GOBP_STEROL_METABOLIC_PROCESS	Details ...	88	0.412271	1.70245	0	0.0450652	1	1552	tags=32%, list=15%, signal=37%
GOBP_EMBRYO_IMPLANTATION	GOBP_EMBRYO_IMPLANTATION	Details ...	30	0.512984	1.70226	0.00985222	0.0450269	1	1306	tags=37%, list=13%, signal=42%
GOBP_ENDOCRINE_PROCESS	GOBP_ENDOCRINE_PROCESS	Details ...	43	0.473668	1.69717	0.00468384	0.0467401	1	586	tags=19%, list=6%, signal=20%
GOBP_POSITIVE_REGULATION_OF_MYELOID_CELL_DIFFERENTIATION	GOBP_POSITIVE_REGULATION_OF_MYELOID_CELL_DIFFERENTIATION	Details ...	53	0.451832	1.69473	0.00694444	0.0474814	1	427	tags=15%, list=4%, signal=16%
GOBP_MYELOID_CELL_HOMEOSTASIS	GOBP_MYELOID_CELL_HOMEOSTASIS	Details ...	131	0.388032	1.69372	0.002457	0.0476976	1	1550	tags=31%, list=15%, signal=36%
GOBP_REGULATION_OF_WOUND_HEALING	GOBP_REGULATION_OF_WOUND_HEALING	Details ...	60	0.434679	1.69348	0.00779221	0.0476372	1	566	tags=18%, list=6%, signal=19%
GOBP_REGULATION_OF_ENDOCYTOSIS	GOBP_REGULATION_OF_ENDOCYTOSIS	Details ...	180	0.36938	1.69323	0	0.0475967	1	1101	tags=19%, list=11%, signal=21%
GOBP_POSITIVE_REGULATION_OF_INTERLEUKIN_1_PRODUCTION	GOBP_POSITIVE_REGULATION_OF_INTERLEUKIN_1_PRODUCTION	Details ...	18	0.583648	1.69307	0.0103093	0.0475098	1	819	tags=39%, list=8%, signal=42%
GOBP_INFLAMMATORY_RESPONSE_TO_ANTIGENIC_STIMULUS	GOBP_INFLAMMATORY_RESPONSE_TO_ANTIGENIC_STIMULUS	Details ...	23	0.552743	1.69103	0.00753769	0.0480965	1	43	tags=17%, list=0%, signal=17%
GOBP_POSITIVE_REGULATION_OF_NITRIC_OXIDE_METABOLIC_PROCESS	GOBP_POSITIVE_REGULATION_OF_NITRIC_OXIDE_METABOLIC_PROCESS	Details ...	24	0.552908	1.69017	0.00721154	0.0483005	1	559	tags=25%, list=6%, signal=26%
GOBP_NEGATIVE_REGULATION_OF_IMMUNE_RESPONSE	GOBP_NEGATIVE_REGULATION_OF_IMMUNE_RESPONSE	Details ...	66	0.434662	1.68934	0	0.048435	1	993	tags=21%, list=10%, signal=23%
GOBP_ORGANIC_ACID_CATABOLIC_PROCESS	GOBP_ORGANIC_ACID_CATABOLIC_PROCESS	Details ...	144	0.375888	1.68794	0.00257069	0.0487976	1	1674	tags=31%, list=17%, signal=36%
GOBP_VASCULATURE_DEVELOPMENT	GOBP_VASCULATURE_DEVELOPMENT	Details ...	417	0.334076	1.68793	0	0.0486784	1	1740	tags=32%, list=17%, signal=37%
GOBP_REGULATION_OF_ESTABLISHMENT_OF_PROTEIN_LOCALIZATION_TO_MITOCHONDRION	GOBP_REGULATION_OF_ESTABLISHMENT_OF_PROTEIN_LOCALIZATION_TO_MITOCHONDRION	Details ...	19	0.567181	1.68782	0.0175439	0.0485975	1	1119	tags=37%, list=11%, signal=41%
GOBP_REGULATION_OF_AEROBIC_RESPIRATION	GOBP_REGULATION_OF_AEROBIC_RESPIRATION	Details ...	29	0.510003	1.68531	0.010101	0.0493552	1	1674	tags=45%, list=17%, signal=54%
GOBP_POSITIVE_REGULATION_OF_ERK1_AND_ERK2_CASCADE	GOBP_POSITIVE_REGULATION_OF_ERK1_AND_ERK2_CASCADE	Details ...	99	0.400576	1.68466	0.00251256	0.0494772	1	1228	tags=26%, list=12%, signal=30%
GOBP_REGULATION_OF_ASTROCYTE_DIFFERENTIATION	GOBP_REGULATION_OF_ASTROCYTE_DIFFERENTIATION	Details ...	27	0.528246	1.68305	0.0139211	0.0499418	1	1713	tags=44%, list=17%, signal=53%
GOBP_RENAL_SYSTEM_PROCESS_INVOLVED_IN_REGULATION_OF_SYSTEMIC_ARTERIAL_BLOOD_PRESSURE	GOBP_RENAL_SYSTEM_PROCESS_INVOLVED_IN_REGULATION_OF_SYSTEMIC_ARTERIAL_BLOOD_PRESSURE	Details ...	15	0.60065	1.68016	0.0304569	0.0508928	1	344	tags=20%, list=3%, signal=21%
GOBP_I_KAPPAB_KINASE_NF_KAPPAB_SIGNALING	GOBP_I_KAPPAB_KINASE_NF_KAPPAB_SIGNALING	Details ...	112	0.386798	1.67991	0.00244499	0.0508893	1	1127	tags=22%, list=11%, signal=25%
GOBP_TISSUE_MIGRATION	GOBP_TISSUE_MIGRATION	Details ...	191	0.362999	1.67973	0	0.0508236	1	1306	tags=28%, list=13%, signal=31%
GOBP_REGULATION_OF_INTRINSIC_APOPTOTIC_SIGNALING_PATHWAY	GOBP_REGULATION_OF_INTRINSIC_APOPTOTIC_SIGNALING_PATHWAY	Details ...	128	0.382426	1.6785	0	0.0511389	1	1280	tags=23%, list=13%, signal=26%
GOBP_STRIATED_MUSCLE_CELL_APOPTOTIC_PROCESS	GOBP_STRIATED_MUSCLE_CELL_APOPTOTIC_PROCESS	Details ...	51	0.449275	1.67613	0.0175	0.051912	1	1651	tags=35%, list=16%, signal=42%
GOBP_POSITIVE_REGULATION_OF_CELL_POPULATION_PROLIFERATION	GOBP_POSITIVE_REGULATION_OF_CELL_POPULATION_PROLIFERATION	Details ...	499	0.324054	1.67591	0	0.0518395	1	772	tags=15%, list=8%, signal=15%
GOBP_AMINOGLYCAN_METABOLIC_PROCESS	GOBP_AMINOGLYCAN_METABOLIC_PROCESS	Details ...	56	0.441636	1.6759	0.00763359	0.0517123	1	754	tags=21%, list=7%, signal=23%
GOBP_HYDROGEN_PEROXIDE_CATABOLIC_PROCESS	GOBP_HYDROGEN_PEROXIDE_CATABOLIC_PROCESS	Details ...	16	0.602512	1.67456	0.0179487	0.0521256	1	789	tags=50%, list=8%, signal=54%
GOBP_NEGATIVE_REGULATION_OF_APOPTOTIC_SIGNALING_PATHWAY	GOBP_NEGATIVE_REGULATION_OF_APOPTOTIC_SIGNALING_PATHWAY	Details ...	170	0.363045	1.67383	0	0.0522635	1	1397	tags=23%, list=14%, signal=26%
GOBP_POSITIVE_REGULATION_OF_CELL_MATRIX_ADHESION	GOBP_POSITIVE_REGULATION_OF_CELL_MATRIX_ADHESION	Details ...	43	0.467823	1.67127	0.0104712	0.053223	1	1730	tags=40%, list=17%, signal=48%
GOBP_NEGATIVE_REGULATION_OF_LIPID_BIOSYNTHETIC_PROCESS	GOBP_NEGATIVE_REGULATION_OF_LIPID_BIOSYNTHETIC_PROCESS	Details ...	31	0.506432	1.66815	0.0173267	0.0544742	1	1404	tags=32%, list=14%, signal=37%
GOBP_CELL_MATRIX_ADHESION	GOBP_CELL_MATRIX_ADHESION	Details ...	130	0.375656	1.66546	0.0026455	0.0553576	1	1770	tags=35%, list=18%, signal=41%
GOBP_POSITIVE_REGULATION_OF_ENDOTHELIAL_CELL_MIGRATION	GOBP_POSITIVE_REGULATION_OF_ENDOTHELIAL_CELL_MIGRATION	Details ...	62	0.435135	1.66414	0.00757576	0.0557584	1	1559	tags=39%, list=15%, signal=45%
GOBP_MORPHOGENESIS_OF_A_BRANCHING_STRUCTURE	GOBP_MORPHOGENESIS_OF_A_BRANCHING_STRUCTURE	Details ...	116	0.390251	1.66377	0.00557103	0.0557576	1	1117	tags=26%, list=11%, signal=29%
GOBP_PLATELET_AGGREGATION	GOBP_PLATELET_AGGREGATION	Details ...	29	0.512011	1.66288	0.0152284	0.0559762	1	566	tags=21%, list=6%, signal=22%
GOBP_POSITIVE_REGULATION_OF_MYELOID_LEUKOCYTE_CYTOKINE_PRODUCTION_INVOLVED_IN_IMMUNE_RESPONSE	GOBP_POSITIVE_REGULATION_OF_MYELOID_LEUKOCYTE_CYTOKINE_PRODUCTION_INVOLVED_IN_IMMUNE_RESPONSE	Details ...	15	0.602019	1.66128	0.0247525	0.0564681	1	844	tags=47%, list=8%, signal=51%
GOBP_LEUKOCYTE_TETHERING_OR_ROLLING	GOBP_LEUKOCYTE_TETHERING_OR_ROLLING	Details ...	15	0.608581	1.66066	0.0157895	0.0566144	1	1360	tags=47%, list=13%, signal=54%
GOBP_CARBOHYDRATE_DERIVATIVE_CATABOLIC_PROCESS	GOBP_CARBOHYDRATE_DERIVATIVE_CATABOLIC_PROCESS	Details ...	85	0.406205	1.66009	0.0025641	0.0566915	1	1427	tags=34%, list=14%, signal=39%
GOBP_CELLULAR_RESPONSE_TO_FLUID_SHEAR_STRESS	GOBP_CELLULAR_RESPONSE_TO_FLUID_SHEAR_STRESS	Details ...	15	0.598336	1.65927	0.020316	0.0568706	1	1410	tags=47%, list=14%, signal=54%
GOBP_POSITIVE_REGULATION_OF_LEUKOCYTE_CHEMOTAXIS	GOBP_POSITIVE_REGULATION_OF_LEUKOCYTE_CHEMOTAXIS	Details ...	41	0.481479	1.65847	0.0141509	0.0570068	1	560	tags=22%, list=6%, signal=23%
GOBP_AMYLOID_FIBRIL_FORMATION	GOBP_AMYLOID_FIBRIL_FORMATION	Details ...	21	0.553247	1.6574	0.017199	0.057331	1	799	tags=29%, list=8%, signal=31%
GOBP_POLYOL_METABOLIC_PROCESS	GOBP_POLYOL_METABOLIC_PROCESS	Details ...	71	0.419173	1.65724	0.0102564	0.0572269	1	983	tags=24%, list=10%, signal=26%
GOBP_NEGATIVE_REGULATION_OF_LEUKOCYTE_PROLIFERATION	GOBP_NEGATIVE_REGULATION_OF_LEUKOCYTE_PROLIFERATION	Details ...	37	0.48771	1.65709	0.00961539	0.0571272	1	253	tags=16%, list=3%, signal=17%
GOBP_MACROPHAGE_CHEMOTAXIS	GOBP_MACROPHAGE_CHEMOTAXIS	Details ...	20	0.548135	1.65459	0.0141176	0.058059	1	304	tags=20%, list=3%, signal=21%
GOBP_POSITIVE_REGULATION_OF_AMYLOID_PRECURSOR_PROTEIN_CATABOLIC_PROCESS	GOBP_POSITIVE_REGULATION_OF_AMYLOID_PRECURSOR_PROTEIN_CATABOLIC_PROCESS	Details ...	17	0.57954	1.65303	0.0212766	0.0585076	1	981	tags=35%, list=10%, signal=39%
GOBP_REGULATION_OF_EPITHELIAL_CELL_MIGRATION	GOBP_REGULATION_OF_EPITHELIAL_CELL_MIGRATION	Details ...	147	0.371183	1.6522	0.002331	0.0587405	1	1559	tags=31%, list=15%, signal=36%
GOBP_SMALL_MOLECULE_CATABOLIC_PROCESS	GOBP_SMALL_MOLECULE_CATABOLIC_PROCESS	Details ...	207	0.352427	1.65172	0	0.0588071	1	1674	tags=28%, list=17%, signal=33%
GOBP_T_CELL_DIFFERENTIATION	GOBP_T_CELL_DIFFERENTIATION	Details ...	144	0.368557	1.65114	0	0.0588899	1	1065	tags=20%, list=11%, signal=22%
GOBP_CELL_SUBSTRATE_ADHESION	GOBP_CELL_SUBSTRATE_ADHESION	Details ...	210	0.347904	1.65092	0	0.0588153	1	1730	tags=32%, list=17%, signal=38%
GOBP_REGULATION_OF_EXTRINSIC_APOPTOTIC_SIGNALING_PATHWAY_VIA_DEATH_DOMAIN_RECEPTORS	GOBP_REGULATION_OF_EXTRINSIC_APOPTOTIC_SIGNALING_PATHWAY_VIA_DEATH_DOMAIN_RECEPTORS	Details ...	28	0.51299	1.64996	0.0206718	0.0590879	1	936	tags=29%, list=9%, signal=31%
GOBP_RESPONSE_TO_STEROL	GOBP_RESPONSE_TO_STEROL	Details ...	15	0.593709	1.64863	0.0193705	0.0595549	1	1047	tags=40%, list=10%, signal=45%
GOBP_FIBROBLAST_PROLIFERATION	GOBP_FIBROBLAST_PROLIFERATION	Details ...	79	0.409422	1.64829	0.0026455	0.059542	1	789	tags=14%, list=8%, signal=15%
GOBP_NEGATIVE_REGULATION_OF_RELEASE_OF_CYTOCHROME_C_FROM_MITOCHONDRIA	GOBP_NEGATIVE_REGULATION_OF_RELEASE_OF_CYTOCHROME_C_FROM_MITOCHONDRIA	Details ...	20	0.564387	1.64771	0.0245098	0.0596548	1	1674	tags=55%, list=17%, signal=66%
GOBP_POSITIVE_REGULATION_OF_NEURAL_PRECURSOR_CELL_PROLIFERATION	GOBP_POSITIVE_REGULATION_OF_NEURAL_PRECURSOR_CELL_PROLIFERATION	Details ...	42	0.467244	1.64679	0.0148148	0.0599529	1	1317	tags=33%, list=13%, signal=38%
GOBP_NEGATIVE_REGULATION_OF_CATALYTIC_ACTIVITY	GOBP_NEGATIVE_REGULATION_OF_CATALYTIC_ACTIVITY	Details ...	360	0.324908	1.64608	0	0.060142	1	1108	tags=19%, list=11%, signal=21%
GOBP_NADP_METABOLIC_PROCESS	GOBP_NADP_METABOLIC_PROCESS	Details ...	32	0.490378	1.64481	0.0176768	0.0606127	1	997	tags=31%, list=10%, signal=35%
GOBP_NEUTRAL_LIPID_METABOLIC_PROCESS	GOBP_NEUTRAL_LIPID_METABOLIC_PROCESS	Details ...	76	0.407103	1.64474	0.00248756	0.0604978	1	831	tags=21%, list=8%, signal=23%
GOBP_REGULATION_OF_LYMPHOCYTE_APOPTOTIC_PROCESS	GOBP_REGULATION_OF_LYMPHOCYTE_APOPTOTIC_PROCESS	Details ...	28	0.510796	1.64334	0.0182292	0.0609637	1	1390	tags=25%, list=14%, signal=29%
GOBP_EXTRINSIC_APOPTOTIC_SIGNALING_PATHWAY_VIA_DEATH_DOMAIN_RECEPTORS	GOBP_EXTRINSIC_APOPTOTIC_SIGNALING_PATHWAY_VIA_DEATH_DOMAIN_RECEPTORS	Details ...	48	0.445721	1.64284	0.0026455	0.0610561	1	936	tags=23%, list=9%, signal=25%
GOBP_POSITIVE_REGULATION_OF_I_KAPPAB_KINASE_NF_KAPPAB_SIGNALING	GOBP_POSITIVE_REGULATION_OF_I_KAPPAB_KINASE_NF_KAPPAB_SIGNALING	Details ...	55	0.441044	1.64028	0.00493827	0.06206	1	931	tags=24%, list=9%, signal=26%
GOBP_REGULATION_OF_VIRAL_LIFE_CYCLE	GOBP_REGULATION_OF_VIRAL_LIFE_CYCLE	Details ...	65	0.424245	1.63871	0.00243902	0.0625781	1	757	tags=14%, list=7%, signal=15%
GOBP_SEROTONIN_TRANSPORT	GOBP_SEROTONIN_TRANSPORT	Details ...	16	0.588348	1.63723	0.0264423	0.0630667	1	397	tags=25%, list=4%, signal=26%
GOBP_ARTERY_DEVELOPMENT	GOBP_ARTERY_DEVELOPMENT	Details ...	58	0.433825	1.6362	0.00755667	0.0633436	1	605	tags=21%, list=6%, signal=22%
GOBP_BRANCHING_MORPHOGENESIS_OF_AN_EPITHELIAL_TUBE	GOBP_BRANCHING_MORPHOGENESIS_OF_AN_EPITHELIAL_TUBE	Details ...	84	0.406714	1.63492	0.00511509	0.0637374	1	1117	tags=29%, list=11%, signal=32%
GOBP_REGULATION_OF_ENDOTHELIAL_CELL_MIGRATION	GOBP_REGULATION_OF_ENDOTHELIAL_CELL_MIGRATION	Details ...	98	0.387591	1.6345	0	0.0637478	1	1559	tags=34%, list=15%, signal=39%
GOBP_VIRAL_LIFE_CYCLE	GOBP_VIRAL_LIFE_CYCLE	Details ...	134	0.371631	1.63404	0.00254453	0.0637826	1	757	tags=13%, list=7%, signal=14%
GOBP_POSITIVE_REGULATION_OF_APOPTOTIC_SIGNALING_PATHWAY	GOBP_POSITIVE_REGULATION_OF_APOPTOTIC_SIGNALING_PATHWAY	Details ...	96	0.396154	1.63341	0	0.0638967	1	1230	tags=24%, list=12%, signal=27%
GOBP_T_CELL_ACTIVATION	GOBP_T_CELL_ACTIVATION	Details ...	243	0.341912	1.63258	0	0.0640973	1	1424	tags=23%, list=14%, signal=26%
GOBP_REGULATION_OF_MAST_CELL_ACTIVATION	GOBP_REGULATION_OF_MAST_CELL_ACTIVATION	Details ...	17	0.553427	1.63191	0.0226131	0.064267	1	607	tags=35%, list=6%, signal=37%
GOBP_CELLULAR_CARBOHYDRATE_CATABOLIC_PROCESS	GOBP_CELLULAR_CARBOHYDRATE_CATABOLIC_PROCESS	Details ...	31	0.48685	1.62977	0.0167866	0.0651661	1	1724	tags=39%, list=17%, signal=47%
GOBP_NEGATIVE_REGULATION_OF_EPITHELIAL_CELL_PROLIFERATION	GOBP_NEGATIVE_REGULATION_OF_EPITHELIAL_CELL_PROLIFERATION	Details ...	93	0.391907	1.62954	0.0126904	0.0651136	1	1061	tags=25%, list=11%, signal=27%
GOBP_EPIDERMIS_MORPHOGENESIS	GOBP_EPIDERMIS_MORPHOGENESIS	Details ...	16	0.589519	1.62945	0.0248139	0.0649984	1	1433	tags=50%, list=14%, signal=58%
GOBP_REGULATION_OF_ANTIGEN_RECEPTOR_MEDIATED_SIGNALING_PATHWAY	GOBP_REGULATION_OF_ANTIGEN_RECEPTOR_MEDIATED_SIGNALING_PATHWAY	Details ...	30	0.491316	1.62924	0.0361174	0.0649808	1	603	tags=20%, list=6%, signal=21%
GOBP_VACUOLAR_ACIDIFICATION	GOBP_VACUOLAR_ACIDIFICATION	Details ...	21	0.537733	1.6276	0.0197044	0.065585	1	1729	tags=43%, list=17%, signal=52%
GOBP_POSITIVE_REGULATION_OF_CHEMOTAXIS	GOBP_POSITIVE_REGULATION_OF_CHEMOTAXIS	Details ...	70	0.415628	1.62747	0.0144578	0.0654861	1	560	tags=17%, list=6%, signal=18%
GOBP_RENAL_FILTRATION	GOBP_RENAL_FILTRATION	Details ...	16	0.573853	1.62739	0.0190931	0.0653713	1	132	tags=13%, list=1%, signal=13%
GOBP_REGULATION_OF_ALCOHOL_BIOSYNTHETIC_PROCESS	GOBP_REGULATION_OF_ALCOHOL_BIOSYNTHETIC_PROCESS	Details ...	33	0.47913	1.62549	0.0124069	0.0661431	1	983	tags=30%, list=10%, signal=33%
GOBP_REGULATION_OF_B_CELL_MEDIATED_IMMUNITY	GOBP_REGULATION_OF_B_CELL_MEDIATED_IMMUNITY	Details ...	24	0.519651	1.62546	0.0291971	0.0660141	1	43	tags=13%, list=0%, signal=13%
GOBP_ORGANIC_HYDROXY_COMPOUND_CATABOLIC_PROCESS	GOBP_ORGANIC_HYDROXY_COMPOUND_CATABOLIC_PROCESS	Details ...	28	0.513067	1.62292	0.0212766	0.0670704	1	897	tags=29%, list=9%, signal=31%
GOBP_EPITHELIAL_CELL_DEVELOPMENT	GOBP_EPITHELIAL_CELL_DEVELOPMENT	Details ...	125	0.369383	1.62206	0.00245098	0.0673813	1	789	tags=19%, list=8%, signal=21%
GOBP_RESPONSE_TO_DSRNA	GOBP_RESPONSE_TO_DSRNA	Details ...	24	0.50765	1.62027	0.0419753	0.0679744	1	2162	tags=50%, list=21%, signal=63%
GOBP_BONE_DEVELOPMENT	GOBP_BONE_DEVELOPMENT	Details ...	128	0.371764	1.61936	0.00235849	0.0682056	1	1205	tags=27%, list=12%, signal=30%
GOBP_ZYMOGEN_ACTIVATION	GOBP_ZYMOGEN_ACTIVATION	Details ...	22	0.541329	1.61889	0.0252874	0.0682668	1	783	tags=23%, list=8%, signal=25%
GOBP_REGULATORY_T_CELL_DIFFERENTIATION	GOBP_REGULATORY_T_CELL_DIFFERENTIATION	Details ...	15	0.584945	1.61851	0.035461	0.0682989	1	439	tags=20%, list=4%, signal=21%
GOBP_MODIFIED_AMINO_ACID_TRANSPORT	GOBP_MODIFIED_AMINO_ACID_TRANSPORT	Details ...	23	0.51558	1.61803	0.0218978	0.0683633	1	572	tags=30%, list=6%, signal=32%
GOBP_ESTABLISHMENT_OF_ENDOTHELIAL_BARRIER	GOBP_ESTABLISHMENT_OF_ENDOTHELIAL_BARRIER	Details ...	31	0.491953	1.61735	0.0288714	0.0685535	1	1522	tags=42%, list=15%, signal=49%
GOBP_REGULATION_OF_CHOLESTEROL_BIOSYNTHETIC_PROCESS	GOBP_REGULATION_OF_CHOLESTEROL_BIOSYNTHETIC_PROCESS	Details ...	17	0.570666	1.61713	0.0218978	0.0685335	1	2135	tags=65%, list=21%, signal=82%
GOBP_REGULATION_OF_AMYLOID_PRECURSOR_PROTEIN_CATABOLIC_PROCESS	GOBP_REGULATION_OF_AMYLOID_PRECURSOR_PROTEIN_CATABOLIC_PROCESS	Details ...	34	0.480122	1.61599	0.0289157	0.068894	1	1101	tags=32%, list=11%, signal=36%
GOBP_NEGATIVE_REGULATION_OF_INTERLEUKIN_6_PRODUCTION	GOBP_NEGATIVE_REGULATION_OF_INTERLEUKIN_6_PRODUCTION	Details ...	16	0.568225	1.61501	0.0386473	0.0692437	1	1395	tags=38%, list=14%, signal=43%
GOBP_REGULATION_OF_PATTERN_RECOGNITION_RECEPTOR_SIGNALING_PATHWAY	GOBP_REGULATION_OF_PATTERN_RECOGNITION_RECEPTOR_SIGNALING_PATHWAY	Details ...	54	0.42589	1.61273	0.012285	0.0701503	1	1127	tags=24%, list=11%, signal=27%
GOBP_REGULATION_OF_NATURAL_KILLER_CELL_ACTIVATION	GOBP_REGULATION_OF_NATURAL_KILLER_CELL_ACTIVATION	Details ...	16	0.580848	1.61267	0.0275	0.0700192	1	387	tags=19%, list=4%, signal=19%
GOBP_COLLAGEN_FIBRIL_ORGANIZATION	GOBP_COLLAGEN_FIBRIL_ORGANIZATION	Details ...	22	0.5311	1.61207	0.0318627	0.0701789	1	826	tags=27%, list=8%, signal=30%
GOBP_INTRACELLULAR_PH_REDUCTION	GOBP_INTRACELLULAR_PH_REDUCTION	Details ...	33	0.474704	1.61097	0.00735294	0.0705409	1	958	tags=27%, list=9%, signal=30%
GOBP_CELLULAR_RESPONSE_TO_TYPE_II_INTERFERON	GOBP_CELLULAR_RESPONSE_TO_TYPE_II_INTERFERON	Details ...	49	0.437603	1.6092	0.0150376	0.0712873	1	1019	tags=27%, list=10%, signal=29%
GOBP_NEGATIVE_REGULATION_OF_RESPONSE_TO_REACTIVE_OXYGEN_SPECIES	GOBP_NEGATIVE_REGULATION_OF_RESPONSE_TO_REACTIVE_OXYGEN_SPECIES	Details ...	16	0.566929	1.60872	0.036855	0.0713147	1	1239	tags=56%, list=12%, signal=64%
GOBP_REGULATION_OF_AUTOPHAGY_OF_MITOCHONDRION	GOBP_REGULATION_OF_AUTOPHAGY_OF_MITOCHONDRION	Details ...	25	0.514115	1.60778	0.0191847	0.0716104	1	1037	tags=20%, list=10%, signal=22%
GOBP_MAINTENANCE_OF_PROTEIN_LOCATION	GOBP_MAINTENANCE_OF_PROTEIN_LOCATION	Details ...	85	0.393708	1.60637	0.0162602	0.0721474	1	1410	tags=21%, list=14%, signal=24%
GOBP_REGULATION_OF_LIPID_METABOLIC_PROCESS	GOBP_REGULATION_OF_LIPID_METABOLIC_PROCESS	Details ...	226	0.33689	1.60538	0	0.0725829	1	1322	tags=22%, list=13%, signal=25%
GOBP_NIK_NF_KAPPAB_SIGNALING	GOBP_NIK_NF_KAPPAB_SIGNALING	Details ...	65	0.419883	1.60496	0.019656	0.072674	1	1360	tags=29%, list=13%, signal=34%
GOBP_REGULATION_OF_SYSTEMIC_ARTERIAL_BLOOD_PRESSURE_MEDIATED_BY_A_CHEMICAL_SIGNAL	GOBP_REGULATION_OF_SYSTEMIC_ARTERIAL_BLOOD_PRESSURE_MEDIATED_BY_A_CHEMICAL_SIGNAL	Details ...	17	0.560383	1.60458	0.0413625	0.0726831	1	344	tags=18%, list=3%, signal=18%
GOBP_POSITIVE_REGULATION_OF_SMOOTH_MUSCLE_CELL_PROLIFERATION	GOBP_POSITIVE_REGULATION_OF_SMOOTH_MUSCLE_CELL_PROLIFERATION	Details ...	64	0.418232	1.60426	0.0126263	0.0726487	1	1113	tags=22%, list=11%, signal=24%
GOBP_CELLULAR_RESPONSE_TO_XENOBIOTIC_STIMULUS	GOBP_CELLULAR_RESPONSE_TO_XENOBIOTIC_STIMULUS	Details ...	63	0.41472	1.60368	0.014742	0.0727694	1	545	tags=19%, list=5%, signal=20%
GOBP_POSITIVE_REGULATION_OF_CELL_ADHESION	GOBP_POSITIVE_REGULATION_OF_CELL_ADHESION	Details ...	254	0.332568	1.60309	0	0.0729112	1	1364	tags=23%, list=14%, signal=26%
GOBP_RESPONSE_TO_ISCHEMIA	GOBP_RESPONSE_TO_ISCHEMIA	Details ...	39	0.456464	1.60166	0.0115473	0.0734559	1	696	tags=23%, list=7%, signal=25%
GOBP_NEGATIVE_REGULATION_OF_STRESS_ACTIVATED_PROTEIN_KINASE_SIGNALING_CASCADE	GOBP_NEGATIVE_REGULATION_OF_STRESS_ACTIVATED_PROTEIN_KINASE_SIGNALING_CASCADE	Details ...	30	0.482268	1.60045	0.0280374	0.073799	1	903	tags=17%, list=9%, signal=18%
GOBP_POSITIVE_REGULATION_OF_LYMPHOCYTE_MIGRATION	GOBP_POSITIVE_REGULATION_OF_LYMPHOCYTE_MIGRATION	Details ...	18	0.559316	1.5998	0.043038	0.0739711	1	1538	tags=33%, list=15%, signal=39%
GOBP_MUSCLE_CELL_PROLIFERATION	GOBP_MUSCLE_CELL_PROLIFERATION	Details ...	150	0.35634	1.59932	0.00238095	0.0740734	1	1113	tags=21%, list=11%, signal=24%
GOBP_ORGANIC_HYDROXY_COMPOUND_METABOLIC_PROCESS	GOBP_ORGANIC_HYDROXY_COMPOUND_METABOLIC_PROCESS	Details ...	290	0.3242	1.59906	0	0.0740333	1	983	tags=19%, list=10%, signal=21%
GOBP_CARDIAC_EPITHELIAL_TO_MESENCHYMAL_TRANSITION	GOBP_CARDIAC_EPITHELIAL_TO_MESENCHYMAL_TRANSITION	Details ...	18	0.551421	1.59874	0.046875	0.0740249	1	266	tags=28%, list=3%, signal=28%
GOBP_RESPIRATORY_SYSTEM_DEVELOPMENT	GOBP_RESPIRATORY_SYSTEM_DEVELOPMENT	Details ...	144	0.353312	1.59787	0	0.0742976	1	1322	tags=25%, list=13%, signal=28%
GOBP_OLEFINIC_COMPOUND_METABOLIC_PROCESS	GOBP_OLEFINIC_COMPOUND_METABOLIC_PROCESS	Details ...	48	0.437011	1.59679	0.0136054	0.0746835	1	1140	tags=33%, list=11%, signal=37%
GOBP_NEGATIVE_REGULATION_OF_FIBROBLAST_PROLIFERATION	GOBP_NEGATIVE_REGULATION_OF_FIBROBLAST_PROLIFERATION	Details ...	24	0.519717	1.59646	0.0305344	0.0747009	1	410	tags=17%, list=4%, signal=17%
GOBP_LIPID_LOCALIZATION	GOBP_LIPID_LOCALIZATION	Details ...	235	0.337644	1.59627	0.00289017	0.0746397	1	1390	tags=23%, list=14%, signal=26%
GOBP_REGULATION_OF_T_CELL_APOPTOTIC_PROCESS	GOBP_REGULATION_OF_T_CELL_APOPTOTIC_PROCESS	Details ...	16	0.569615	1.59616	0.0392157	0.0745329	1	696	tags=19%, list=7%, signal=20%
GOBP_T_CELL_PROLIFERATION	GOBP_T_CELL_PROLIFERATION	Details ...	93	0.386763	1.59561	0.00763359	0.0746702	1	797	tags=17%, list=8%, signal=19%
GOBP_REGULATION_OF_OXIDATIVE_PHOSPHORYLATION	GOBP_REGULATION_OF_OXIDATIVE_PHOSPHORYLATION	Details ...	20	0.533509	1.59394	0.0245098	0.0754373	1	1620	tags=40%, list=16%, signal=48%
GOBP_NEGATIVE_REGULATION_OF_INTRINSIC_APOPTOTIC_SIGNALING_PATHWAY_IN_RESPONSE_TO_DNA_DAMAGE	GOBP_NEGATIVE_REGULATION_OF_INTRINSIC_APOPTOTIC_SIGNALING_PATHWAY_IN_RESPONSE_TO_DNA_DAMAGE	Details ...	16	0.56906	1.58847	0.0447761	0.0780084	1	1280	tags=31%, list=13%, signal=36%
GOBP_NEGATIVE_REGULATION_OF_CELLULAR_CATABOLIC_PROCESS	GOBP_NEGATIVE_REGULATION_OF_CELLULAR_CATABOLIC_PROCESS	Details ...	163	0.351163	1.58658	0	0.0788171	1	1053	tags=18%, list=10%, signal=20%
GOBP_REGULATION_OF_RESPONSE_TO_WOUNDING	GOBP_REGULATION_OF_RESPONSE_TO_WOUNDING	Details ...	91	0.378177	1.58652	0.00251889	0.0786608	1	801	tags=20%, list=8%, signal=21%
GOBP_REGULATION_OF_OXIDOREDUCTASE_ACTIVITY	GOBP_REGULATION_OF_OXIDOREDUCTASE_ACTIVITY	Details ...	49	0.426754	1.58582	0.0100251	0.0788625	1	520	tags=14%, list=5%, signal=15%
GOBP_POSITIVE_REGULATION_OF_OXIDOREDUCTASE_ACTIVITY	GOBP_POSITIVE_REGULATION_OF_OXIDOREDUCTASE_ACTIVITY	Details ...	31	0.48973	1.58549	0.0305344	0.0788408	1	211	tags=13%, list=2%, signal=13%
GOBP_LYMPHOCYTE_ACTIVATION	GOBP_LYMPHOCYTE_ACTIVATION	Details ...	356	0.316823	1.58498	0	0.0789375	1	1584	tags=25%, list=16%, signal=28%
GOBP_NEGATIVE_REGULATION_OF_GLYCOLYTIC_PROCESS	GOBP_NEGATIVE_REGULATION_OF_GLYCOLYTIC_PROCESS	Details ...	15	0.57141	1.58479	0.0439024	0.0788623	1	570	tags=27%, list=6%, signal=28%
GOBP_NADPH_REGENERATION	GOBP_NADPH_REGENERATION	Details ...	15	0.570601	1.58455	0.0429594	0.0788344	1	997	tags=40%, list=10%, signal=44%
GOBP_ASPARTATE_FAMILY_AMINO_ACID_METABOLIC_PROCESS	GOBP_ASPARTATE_FAMILY_AMINO_ACID_METABOLIC_PROCESS	Details ...	24	0.512075	1.58425	0.0288462	0.0788361	1	1010	tags=33%, list=10%, signal=37%
GOBP_REGULATION_OF_T_CELL_PROLIFERATION	GOBP_REGULATION_OF_T_CELL_PROLIFERATION	Details ...	69	0.39859	1.58385	0.00992556	0.0789117	1	743	tags=14%, list=7%, signal=16%
GOBP_REGULATION_OF_CELL_SHAPE	GOBP_REGULATION_OF_CELL_SHAPE	Details ...	106	0.369483	1.58111	0.0103627	0.0801393	1	1670	tags=35%, list=17%, signal=41%
GOBP_CORTICAL_CYTOSKELETON_ORGANIZATION	GOBP_CORTICAL_CYTOSKELETON_ORGANIZATION	Details ...	39	0.457925	1.58032	0.00936768	0.0803721	1	1377	tags=28%, list=14%, signal=33%
GOBP_LIPOPOLYSACCHARIDE_MEDIATED_SIGNALING_PATHWAY	GOBP_LIPOPOLYSACCHARIDE_MEDIATED_SIGNALING_PATHWAY	Details ...	27	0.485945	1.57947	0.0296296	0.0807273	1	1674	tags=44%, list=17%, signal=53%
GOBP_RECEPTOR_MEDIATED_ENDOCYTOSIS	GOBP_RECEPTOR_MEDIATED_ENDOCYTOSIS	Details ...	186	0.347046	1.57939	0	0.0806205	1	686	tags=15%, list=7%, signal=16%
GOBP_PROTEIN_HOMOTETRAMERIZATION	GOBP_PROTEIN_HOMOTETRAMERIZATION	Details ...	30	0.470525	1.57408	0.0275	0.0833705	1	1410	tags=37%, list=14%, signal=42%
GOBP_REGULATION_OF_P38MAPK_CASCADE	GOBP_REGULATION_OF_P38MAPK_CASCADE	Details ...	22	0.52607	1.57375	0.030303	0.0833973	1	462	tags=14%, list=5%, signal=14%
GOBP_REGULATION_OF_T_CELL_RECEPTOR_SIGNALING_PATHWAY	GOBP_REGULATION_OF_T_CELL_RECEPTOR_SIGNALING_PATHWAY	Details ...	23	0.509136	1.57301	0.0276382	0.0836803	1	489	tags=17%, list=5%, signal=18%
GOBP_NEGATIVE_REGULATION_OF_INFLAMMATORY_RESPONSE	GOBP_NEGATIVE_REGULATION_OF_INFLAMMATORY_RESPONSE	Details ...	64	0.40618	1.57068	0.00987654	0.0847608	1	993	tags=23%, list=10%, signal=26%
GOBP_LEUKOCYTE_ADHESION_TO_VASCULAR_ENDOTHELIAL_CELL	GOBP_LEUKOCYTE_ADHESION_TO_VASCULAR_ENDOTHELIAL_CELL	Details ...	21	0.527293	1.57041	0.0554156	0.084734	1	1538	tags=48%, list=15%, signal=56%
GOBP_REGULATION_OF_MACROPHAGE_ACTIVATION	GOBP_REGULATION_OF_MACROPHAGE_ACTIVATION	Details ...	24	0.505782	1.57027	0.0335052	0.0846513	1	571	tags=25%, list=6%, signal=26%
GOBP_REGULATION_OF_GLIAL_CELL_DIFFERENTIATION	GOBP_REGULATION_OF_GLIAL_CELL_DIFFERENTIATION	Details ...	63	0.412391	1.56778	0.0277008	0.0858489	1	735	tags=22%, list=7%, signal=24%
GOBP_POSITIVE_REGULATION_OF_LYMPHOCYTE_DIFFERENTIATION	GOBP_POSITIVE_REGULATION_OF_LYMPHOCYTE_DIFFERENTIATION	Details ...	60	0.409004	1.567	0.018648	0.0861321	1	299	tags=10%, list=3%, signal=10%
GOBP_REGULATION_OF_INTRINSIC_APOPTOTIC_SIGNALING_PATHWAY_IN_RESPONSE_TO_DNA_DAMAGE	GOBP_REGULATION_OF_INTRINSIC_APOPTOTIC_SIGNALING_PATHWAY_IN_RESPONSE_TO_DNA_DAMAGE	Details ...	24	0.513964	1.56595	0.0284238	0.0865119	1	1280	tags=33%, list=13%, signal=38%
GOBP_REGULATION_OF_INFLAMMATORY_RESPONSE_TO_ANTIGENIC_STIMULUS	GOBP_REGULATION_OF_INFLAMMATORY_RESPONSE_TO_ANTIGENIC_STIMULUS	Details ...	16	0.561556	1.56525	0.0427136	0.0867637	1	43	tags=19%, list=0%, signal=19%
GOBP_VASCULOGENESIS	GOBP_VASCULOGENESIS	Details ...	58	0.412723	1.56316	0.0145631	0.0878279	1	1516	tags=29%, list=15%, signal=34%
GOBP_GLUCOSE_6_PHOSPHATE_METABOLIC_PROCESS	GOBP_GLUCOSE_6_PHOSPHATE_METABOLIC_PROCESS	Details ...	18	0.538536	1.56295	0.0336788	0.0877554	1	1008	tags=39%, list=10%, signal=43%
GOBP_IRON_ION_HOMEOSTASIS	GOBP_IRON_ION_HOMEOSTASIS		49	0.424653	1.55822	0.031401	0.0903128	1	1600	tags=27%, list=16%, signal=31%
GOBP_PLASMA_MEMBRANE_ORGANIZATION	GOBP_PLASMA_MEMBRANE_ORGANIZATION		90	0.373785	1.55817	0.0121951	0.0901643	1	1904	tags=39%, list=19%, signal=48%
GOBP_SODIUM_ION_HOMEOSTASIS	GOBP_SODIUM_ION_HOMEOSTASIS		29	0.481895	1.55795	0.02657	0.0901328	1	645	tags=24%, list=6%, signal=26%
GOBP_INTERLEUKIN_17_PRODUCTION	GOBP_INTERLEUKIN_17_PRODUCTION		16	0.552989	1.55788	0.0385604	0.0899851	1	720	tags=25%, list=7%, signal=27%
GOBP_CELL_SURFACE_PATTERN_RECOGNITION_RECEPTOR_SIGNALING_PATHWAY	GOBP_CELL_SURFACE_PATTERN_RECOGNITION_RECEPTOR_SIGNALING_PATHWAY		22	0.514407	1.55751	0.0498812	0.0900244	1	217	tags=14%, list=2%, signal=14%
GOBP_REGULATION_OF_NITRIC_OXIDE_SYNTHASE_ACTIVITY	GOBP_REGULATION_OF_NITRIC_OXIDE_SYNTHASE_ACTIVITY		16	0.548307	1.55748	0.0501253	0.089869	1	396	tags=25%, list=4%, signal=26%
GOBP_PROCESS_UTILIZING_AUTOPHAGIC_MECHANISM	GOBP_PROCESS_UTILIZING_AUTOPHAGIC_MECHANISM		371	0.307382	1.55561	0	0.0908862	1	1128	tags=16%, list=11%, signal=18%
GOBP_REGULATION_OF_CHOLESTEROL_METABOLIC_PROCESS	GOBP_REGULATION_OF_CHOLESTEROL_METABOLIC_PROCESS		27	0.485559	1.55516	0.0325581	0.0909731	1	2135	tags=56%, list=21%, signal=70%
GOBP_PROTEIN_LIPID_COMPLEX_ASSEMBLY	GOBP_PROTEIN_LIPID_COMPLEX_ASSEMBLY		15	0.566135	1.55484	0.0541176	0.0909736	1	2024	tags=67%, list=20%, signal=83%
GOBP_GLYCOPROTEIN_CATABOLIC_PROCESS	GOBP_GLYCOPROTEIN_CATABOLIC_PROCESS		19	0.526529	1.55256	0.0434783	0.0920929	1	755	tags=42%, list=7%, signal=45%
GOBP_NEGATIVE_REGULATION_OF_PROTEIN_MATURATION	GOBP_NEGATIVE_REGULATION_OF_PROTEIN_MATURATION		16	0.54687	1.55091	0.0383693	0.0929984	1	501	tags=31%, list=5%, signal=33%
GOBP_REGULATION_OF_LEUKOCYTE_DEGRANULATION	GOBP_REGULATION_OF_LEUKOCYTE_DEGRANULATION		17	0.566676	1.55086	0.0421836	0.0928445	1	607	tags=29%, list=6%, signal=31%
GOBP_RESPONSE_TO_AXON_INJURY	GOBP_RESPONSE_TO_AXON_INJURY		58	0.402245	1.55064	0.017199	0.0927912	1	785	tags=22%, list=8%, signal=24%
GOBP_IRON_ION_TRANSPORT	GOBP_IRON_ION_TRANSPORT		28	0.474467	1.54703	0.0418719	0.0949526	1	546	tags=18%, list=5%, signal=19%
GOBP_RENAL_SYSTEM_PROCESS	GOBP_RENAL_SYSTEM_PROCESS		62	0.396362	1.54628	0.014742	0.0952478	1	696	tags=18%, list=7%, signal=19%
GOBP_NEGATIVE_REGULATION_OF_CELL_DIFFERENTIATION	GOBP_NEGATIVE_REGULATION_OF_CELL_DIFFERENTIATION		424	0.305105	1.54622	0	0.0951216	1	1065	tags=19%, list=11%, signal=20%
GOBP_REGULATION_OF_ENDOTHELIAL_CELL_DIFFERENTIATION	GOBP_REGULATION_OF_ENDOTHELIAL_CELL_DIFFERENTIATION		27	0.484094	1.54614	0.0421836	0.0949818	1	502	tags=22%, list=5%, signal=23%
GOBP_LYMPHOCYTE_APOPTOTIC_PROCESS	GOBP_LYMPHOCYTE_APOPTOTIC_PROCESS		38	0.453013	1.54582	0.0238727	0.0950229	1	1674	tags=26%, list=17%, signal=31%
GOBP_NEGATIVE_REGULATION_OF_LEUKOCYTE_MEDIATED_IMMUNITY	GOBP_NEGATIVE_REGULATION_OF_LEUKOCYTE_MEDIATED_IMMUNITY		19	0.531547	1.54454	0.0455696	0.0956048	1	902	tags=32%, list=9%, signal=35%
GOBP_VACUOLE_ORGANIZATION	GOBP_VACUOLE_ORGANIZATION		172	0.341154	1.54425	0.0027027	0.0955992	1	745	tags=14%, list=7%, signal=15%
GOBP_INTRINSIC_APOPTOTIC_SIGNALING_PATHWAY	GOBP_INTRINSIC_APOPTOTIC_SIGNALING_PATHWAY		208	0.328496	1.5436	0	0.0958496	1	1280	tags=20%, list=13%, signal=23%
GOBP_POSITIVE_REGULATION_OF_PEPTIDASE_ACTIVITY	GOBP_POSITIVE_REGULATION_OF_PEPTIDASE_ACTIVITY		99	0.369134	1.5421	0.00775194	0.0966256	1	1733	tags=30%, list=17%, signal=36%
GOBP_ALCOHOL_BIOSYNTHETIC_PROCESS	GOBP_ALCOHOL_BIOSYNTHETIC_PROCESS		90	0.375061	1.5412	0.00524934	0.0970199	1	983	tags=22%, list=10%, signal=24%
GOBP_REGULATION_OF_LYSOSOMAL_LUMEN_PH	GOBP_REGULATION_OF_LYSOSOMAL_LUMEN_PH		18	0.523805	1.53998	0.0543735	0.0975611	1	1227	tags=33%, list=12%, signal=38%
GOBP_ENDOTHELIAL_CELL_MIGRATION	GOBP_ENDOTHELIAL_CELL_MIGRATION		128	0.351762	1.53914	0.005291	0.0979191	1	1306	tags=29%, list=13%, signal=33%
GOBP_MONOCYTE_DIFFERENTIATION	GOBP_MONOCYTE_DIFFERENTIATION		15	0.558059	1.53912	0.043257	0.0977492	1	44	tags=13%, list=0%, signal=13%
GOBP_REGULATION_OF_MULTICELLULAR_ORGANISM_GROWTH	GOBP_REGULATION_OF_MULTICELLULAR_ORGANISM_GROWTH		59	0.399816	1.53894	0.0209974	0.0976685	1	706	tags=20%, list=7%, signal=22%
GOBP_PROTEIN_MATURATION	GOBP_PROTEIN_MATURATION		200	0.335583	1.5376	0.00787402	0.0983708	1	1475	tags=23%, list=15%, signal=26%
GOBP_OSSIFICATION	GOBP_OSSIFICATION		214	0.323033	1.53759	0	0.0981849	1	850	tags=20%, list=8%, signal=21%
GOBP_REGULATION_OF_T_CELL_ACTIVATION	GOBP_REGULATION_OF_T_CELL_ACTIVATION		160	0.338388	1.53695	0.0078534	0.0983429	1	446	tags=10%, list=4%, signal=10%
GOBP_REGULATION_OF_LYMPHOCYTE_ACTIVATION	GOBP_REGULATION_OF_LYMPHOCYTE_ACTIVATION		221	0.322729	1.53593	0	0.0987915	1	1390	tags=20%, list=14%, signal=23%
GOBP_POSITIVE_REGULATION_OF_SMALL_MOLECULE_METABOLIC_PROCESS	GOBP_POSITIVE_REGULATION_OF_SMALL_MOLECULE_METABOLIC_PROCESS		102	0.368335	1.53515	0.00486618	0.0991355	1	1031	tags=23%, list=10%, signal=25%
GOBP_RESPONSE_TO_NUTRIENT	GOBP_RESPONSE_TO_NUTRIENT		39	0.444009	1.53447	0.0394366	0.0992881	1	1565	tags=38%, list=16%, signal=45%
GOBP_SMAD_PROTEIN_SIGNAL_TRANSDUCTION	GOBP_SMAD_PROTEIN_SIGNAL_TRANSDUCTION		45	0.431331	1.53344	0.023622	0.0997891	1	624	tags=20%, list=6%, signal=21%
GOBP_EXTRINSIC_APOPTOTIC_SIGNALING_PATHWAY	GOBP_EXTRINSIC_APOPTOTIC_SIGNALING_PATHWAY		135	0.348063	1.53321	0.0026738	0.0997166	1	936	tags=19%, list=9%, signal=20%
GOBP_PYRIDINE_CONTAINING_COMPOUND_METABOLIC_PROCESS	GOBP_PYRIDINE_CONTAINING_COMPOUND_METABOLIC_PROCESS		55	0.407101	1.53318	0.0146341	0.0995624	1	1022	tags=22%, list=10%, signal=24%
GOBP_POSITIVE_REGULATION_OF_PRODUCTION_OF_MOLECULAR_MEDIATOR_OF_IMMUNE_RESPONSE	GOBP_POSITIVE_REGULATION_OF_PRODUCTION_OF_MOLECULAR_MEDIATOR_OF_IMMUNE_RESPONSE		45	0.429228	1.53295	0.0306905	0.0995462	1	1156	tags=24%, list=11%, signal=27%
GOBP_REGULATION_OF_OXIDATIVE_STRESS_INDUCED_CELL_DEATH	GOBP_REGULATION_OF_OXIDATIVE_STRESS_INDUCED_CELL_DEATH		53	0.403371	1.53292	0.0320197	0.0993743	1	1239	tags=26%, list=12%, signal=30%
GOBP_NEGATIVE_REGULATION_OF_EXTRINSIC_APOPTOTIC_SIGNALING_PATHWAY	GOBP_NEGATIVE_REGULATION_OF_EXTRINSIC_APOPTOTIC_SIGNALING_PATHWAY		59	0.403734	1.53291	0.0149626	0.0991899	1	1306	tags=29%, list=13%, signal=33%
GOBP_MULTICELLULAR_ORGANISMAL_LEVEL_CHEMICAL_HOMEOSTASIS	GOBP_MULTICELLULAR_ORGANISMAL_LEVEL_CHEMICAL_HOMEOSTASIS		33	0.460112	1.53283	0.0214797	0.0990513	1	645	tags=18%, list=6%, signal=19%
GOBP_AORTA_DEVELOPMENT	GOBP_AORTA_DEVELOPMENT		38	0.447087	1.53267	0.0317073	0.098976	1	1320	tags=32%, list=13%, signal=36%
GOBP_MAST_CELL_ACTIVATION	GOBP_MAST_CELL_ACTIVATION		28	0.469914	1.53265	0.0399002	0.098804	1	607	tags=25%, list=6%, signal=27%
GOBP_NEGATIVE_REGULATION_OF_CELL_ADHESION	GOBP_NEGATIVE_REGULATION_OF_CELL_ADHESION		152	0.339833	1.53215	0.0052356	0.0989796	1	566	tags=13%, list=6%, signal=14%
GOBP_POSITIVE_REGULATION_OF_MEMBRANE_PERMEABILITY	GOBP_POSITIVE_REGULATION_OF_MEMBRANE_PERMEABILITY		35	0.447065	1.53079	0.0522388	0.099596	1	1385	tags=31%, list=14%, signal=36%
GOBP_POSITIVE_REGULATION_OF_LEUKOCYTE_PROLIFERATION	GOBP_POSITIVE_REGULATION_OF_LEUKOCYTE_PROLIFERATION		64	0.395137	1.53019	0.0230769	0.0998132	1	1351	tags=28%, list=13%, signal=32%
GOBP_LYTIC_VACUOLE_ORGANIZATION	GOBP_LYTIC_VACUOLE_ORGANIZATION		74	0.379107	1.53014	0.0148515	0.0996825	1	1793	tags=31%, list=18%, signal=38%
GOBP_POSITIVE_REGULATION_OF_PATHWAY_RESTRICTED_SMAD_PROTEIN_PHOSPHORYLATION	GOBP_POSITIVE_REGULATION_OF_PATHWAY_RESTRICTED_SMAD_PROTEIN_PHOSPHORYLATION		21	0.519761	1.52994	0.0418848	0.0996198	1	553	tags=33%, list=5%, signal=35%
GOBP_POSITIVE_REGULATION_OF_NEURON_DEATH	GOBP_POSITIVE_REGULATION_OF_NEURON_DEATH		88	0.373867	1.52976	0.0166271	0.0995056	1	165	tags=9%, list=2%, signal=9%
GOBP_NEGATIVE_REGULATION_OF_MYELOID_CELL_DIFFERENTIATION	GOBP_NEGATIVE_REGULATION_OF_MYELOID_CELL_DIFFERENTIATION		49	0.422687	1.52938	0.0298507	0.0995862	1	1478	tags=31%, list=15%, signal=36%
GOBP_AMYLOID_BETA_METABOLIC_PROCESS	GOBP_AMYLOID_BETA_METABOLIC_PROCESS		44	0.43081	1.5293	0.0186047	0.0994489	1	1101	tags=27%, list=11%, signal=30%
GOBP_NEGATIVE_REGULATION_OF_CELL_DEVELOPMENT	GOBP_NEGATIVE_REGULATION_OF_CELL_DEVELOPMENT		182	0.332504	1.52911	0	0.0993837	1	912	tags=20%, list=9%, signal=21%
GOBP_T_CELL_APOPTOTIC_PROCESS	GOBP_T_CELL_APOPTOTIC_PROCESS		25	0.485966	1.5281	0.0595238	0.099856	1	783	tags=16%, list=8%, signal=17%
GOBP_POSITIVE_REGULATION_OF_ACTIN_FILAMENT_BUNDLE_ASSEMBLY	GOBP_POSITIVE_REGULATION_OF_ACTIN_FILAMENT_BUNDLE_ASSEMBLY		51	0.425441	1.52568	0.0307329	0.101261	1	1015	tags=24%, list=10%, signal=26%
GOBP_SCHWANN_CELL_DEVELOPMENT	GOBP_SCHWANN_CELL_DEVELOPMENT		30	0.468443	1.52541	0.0338164	0.101241	1	1812	tags=50%, list=18%, signal=61%
GOBP_FEMALE_PREGNANCY	GOBP_FEMALE_PREGNANCY		74	0.383369	1.5254	0.0298913	0.101061	1	1146	tags=23%, list=11%, signal=26%
GOBP_EXTRACELLULAR_MATRIX_ASSEMBLY	GOBP_EXTRACELLULAR_MATRIX_ASSEMBLY		24	0.488055	1.52524	0.0316302	0.101004	1	1603	tags=42%, list=16%, signal=49%
GOBP_STEROID_METABOLIC_PROCESS	GOBP_STEROID_METABOLIC_PROCESS		158	0.339891	1.52468	0.0028169	0.101177	1	1028	tags=20%, list=10%, signal=22%
GOBP_REGULATION_OF_NIK_NF_KAPPAB_SIGNALING	GOBP_REGULATION_OF_NIK_NF_KAPPAB_SIGNALING		52	0.404115	1.5242	0.0201511	0.101335	1	1360	tags=29%, list=13%, signal=33%
GOBP_ACTIN_FILAMENT_BUNDLE_ORGANIZATION	GOBP_ACTIN_FILAMENT_BUNDLE_ORGANIZATION		124	0.347034	1.52398	0.0103896	0.101288	1	715	tags=16%, list=7%, signal=17%
GOBP_REGULATION_OF_AUTOPHAGY	GOBP_REGULATION_OF_AUTOPHAGY		210	0.3234	1.52281	0	0.10191	1	1128	tags=17%, list=11%, signal=18%
GOBP_POSITIVE_REGULATION_OF_VIRAL_LIFE_CYCLE	GOBP_POSITIVE_REGULATION_OF_VIRAL_LIFE_CYCLE		15	0.551133	1.52237	0.0671642	0.10202	1	1148	tags=33%, list=11%, signal=38%
GOBP_AMYLOID_PRECURSOR_PROTEIN_METABOLIC_PROCESS	GOBP_AMYLOID_PRECURSOR_PROTEIN_METABOLIC_PROCESS		60	0.394	1.52236	0.0148883	0.101843	1	1101	tags=27%, list=11%, signal=30%
GOBP_PURINE_NUCLEOSIDE_DIPHOSPHATE_METABOLIC_PROCESS	GOBP_PURINE_NUCLEOSIDE_DIPHOSPHATE_METABOLIC_PROCESS		75	0.378969	1.52211	0.0170732	0.101848	1	1334	tags=27%, list=13%, signal=30%
GOBP_INTESTINAL_ABSORPTION	GOBP_INTESTINAL_ABSORPTION		15	0.553503	1.52194	0.0434783	0.101791	1	289	tags=33%, list=3%, signal=34%
GOBP_REGULATION_OF_PROTEIN_AUTOPHOSPHORYLATION	GOBP_REGULATION_OF_PROTEIN_AUTOPHOSPHORYLATION		33	0.447393	1.51874	0.0508906	0.103758	1	554	tags=18%, list=5%, signal=19%
GOBP_RENAL_TUBULAR_SECRETION	GOBP_RENAL_TUBULAR_SECRETION		17	0.534705	1.51792	0.0337349	0.104059	1	645	tags=29%, list=6%, signal=31%
GOBP_CELLULAR_RESPONSE_TO_LIPID	GOBP_CELLULAR_RESPONSE_TO_LIPID		273	0.310643	1.51663	0	0.10467	1	1056	tags=17%, list=10%, signal=18%
GOBP_REGULATION_OF_CELL_CELL_ADHESION	GOBP_REGULATION_OF_CELL_CELL_ADHESION		226	0.319833	1.51607	0	0.104819	1	1364	tags=21%, list=14%, signal=24%
GOBP_REGULATION_OF_OSTEOBLAST_DIFFERENTIATION	GOBP_REGULATION_OF_OSTEOBLAST_DIFFERENTIATION		85	0.376836	1.51571	0.0144578	0.104858	1	743	tags=21%, list=7%, signal=23%
GOBP_MULTI_MULTICELLULAR_ORGANISM_PROCESS	GOBP_MULTI_MULTICELLULAR_ORGANISM_PROCESS		82	0.373345	1.51525	0.00961539	0.104958	1	705	tags=17%, list=7%, signal=18%
GOBP_NEGATIVE_REGULATION_OF_MEMBRANE_PERMEABILITY	GOBP_NEGATIVE_REGULATION_OF_MEMBRANE_PERMEABILITY		15	0.54704	1.51421	0.0577367	0.105431	1	1280	tags=33%, list=13%, signal=38%
GOBP_NEGATIVE_REGULATION_OF_LYMPHOCYTE_APOPTOTIC_PROCESS	GOBP_NEGATIVE_REGULATION_OF_LYMPHOCYTE_APOPTOTIC_PROCESS		17	0.529464	1.51155	0.0534351	0.107037	1	1276	tags=29%, list=13%, signal=34%
GOBP_ENDOTHELIAL_CELL_PROLIFERATION	GOBP_ENDOTHELIAL_CELL_PROLIFERATION		84	0.378862	1.51098	0.0215311	0.107268	1	743	tags=20%, list=7%, signal=22%
GOBP_REGULATION_OF_OSSIFICATION	GOBP_REGULATION_OF_OSSIFICATION		67	0.387305	1.50745	0.0121655	0.109539	1	850	tags=27%, list=8%, signal=29%
GOBP_POSITIVE_REGULATION_OF_MULTICELLULAR_ORGANISM_GROWTH	GOBP_POSITIVE_REGULATION_OF_MULTICELLULAR_ORGANISM_GROWTH		26	0.473157	1.50437	0.0611765	0.111433	1	696	tags=27%, list=7%, signal=29%
GOBP_HOMEOSTASIS_OF_NUMBER_OF_CELLS	GOBP_HOMEOSTASIS_OF_NUMBER_OF_CELLS		225	0.316536	1.50287	0.00795756	0.112227	1	1047	tags=19%, list=10%, signal=20%
GOBP_POSITIVE_REGULATION_OF_NIK_NF_KAPPAB_SIGNALING	GOBP_POSITIVE_REGULATION_OF_NIK_NF_KAPPAB_SIGNALING		35	0.435313	1.50261	0.0276382	0.112188	1	1139	tags=26%, list=11%, signal=29%
GOBP_POSITIVE_REGULATION_OF_LIPID_METABOLIC_PROCESS	GOBP_POSITIVE_REGULATION_OF_LIPID_METABOLIC_PROCESS		105	0.355199	1.50151	0.0184211	0.112795	1	1119	tags=22%, list=11%, signal=24%
GOBP_TISSUE_HOMEOSTASIS	GOBP_TISSUE_HOMEOSTASIS		139	0.334737	1.50094	0.0106667	0.113018	1	1396	tags=26%, list=14%, signal=30%
GOBP_MULTICELLULAR_ORGANISMAL_LEVEL_HOMEOSTASIS	GOBP_MULTICELLULAR_ORGANISMAL_LEVEL_HOMEOSTASIS		461	0.289536	1.50029	0	0.113299	1	1218	tags=20%, list=12%, signal=22%
GOBP_RETINOIC_ACID_RECEPTOR_SIGNALING_PATHWAY	GOBP_RETINOIC_ACID_RECEPTOR_SIGNALING_PATHWAY		18	0.518513	1.49972	0.0620525	0.113506	1	1395	tags=44%, list=14%, signal=51%
GOBP_REGULATION_OF_BONE_MINERALIZATION	GOBP_REGULATION_OF_BONE_MINERALIZATION		43	0.420847	1.49929	0.0415704	0.113632	1	850	tags=33%, list=8%, signal=35%
GOBP_CELL_ADHESION_MEDIATED_BY_INTEGRIN	GOBP_CELL_ADHESION_MEDIATED_BY_INTEGRIN		35	0.444039	1.49896	0.0645161	0.113652	1	1302	tags=31%, list=13%, signal=36%
GOBP_SKELETAL_SYSTEM_DEVELOPMENT	GOBP_SKELETAL_SYSTEM_DEVELOPMENT		274	0.307665	1.49736	0	0.114556	1	1170	tags=22%, list=12%, signal=24%
GOBP_REGULATION_OF_RESPONSE_TO_REACTIVE_OXYGEN_SPECIES	GOBP_REGULATION_OF_RESPONSE_TO_REACTIVE_OXYGEN_SPECIES		25	0.472557	1.49714	0.0505051	0.114504	1	1239	tags=36%, list=12%, signal=41%
GOBP_NEUTRAL_LIPID_BIOSYNTHETIC_PROCESS	GOBP_NEUTRAL_LIPID_BIOSYNTHETIC_PROCESS		30	0.462179	1.49593	0.0297767	0.115157	1	1467	tags=33%, list=15%, signal=39%
GOBP_AMYLOID_PRECURSOR_PROTEIN_CATABOLIC_PROCESS	GOBP_AMYLOID_PRECURSOR_PROTEIN_CATABOLIC_PROCESS		48	0.409637	1.49586	0.0478469	0.115012	1	1101	tags=25%, list=11%, signal=28%
GOBP_GLAND_MORPHOGENESIS	GOBP_GLAND_MORPHOGENESIS		77	0.371314	1.49535	0.0182768	0.115158	1	1117	tags=26%, list=11%, signal=29%
GOBP_POSITIVE_REGULATION_OF_EXTRACELLULAR_MATRIX_ORGANIZATION	GOBP_POSITIVE_REGULATION_OF_EXTRACELLULAR_MATRIX_ORGANIZATION		21	0.496367	1.49528	0.053528	0.115017	1	748	tags=24%, list=7%, signal=26%
GOBP_REGULATION_OF_MITOCHONDRIAL_MEMBRANE_POTENTIAL	GOBP_REGULATION_OF_MITOCHONDRIAL_MEMBRANE_POTENTIAL		62	0.389163	1.49517	0.0252294	0.114897	1	1674	tags=31%, list=17%, signal=37%
GOBP_HOMOTYPIC_CELL_CELL_ADHESION	GOBP_HOMOTYPIC_CELL_CELL_ADHESION		47	0.414895	1.4938	0.0365169	0.115758	1	1287	tags=30%, list=13%, signal=34%
GOBP_INTERLEUKIN_12_PRODUCTION	GOBP_INTERLEUKIN_12_PRODUCTION		18	0.514797	1.49269	0.0486618	0.116343	1	895	tags=33%, list=9%, signal=37%
GOBP_REGULATION_OF_CELL_ADHESION	GOBP_REGULATION_OF_CELL_ADHESION		422	0.293351	1.49216	0	0.116552	1	1377	tags=21%, list=14%, signal=23%
GOBP_INTRACELLULAR_IRON_ION_HOMEOSTASIS	GOBP_INTRACELLULAR_IRON_ION_HOMEOSTASIS		35	0.433586	1.49048	0.0399002	0.117582	1	1297	tags=23%, list=13%, signal=26%
GOBP_PERIPHERAL_NERVOUS_SYSTEM_DEVELOPMENT	GOBP_PERIPHERAL_NERVOUS_SYSTEM_DEVELOPMENT		52	0.39908	1.49045	0.0218447	0.117399	1	1812	tags=40%, list=18%, signal=49%
GOBP_MEMBRANE_PROTEIN_PROTEOLYSIS	GOBP_MEMBRANE_PROTEIN_PROTEOLYSIS		39	0.419208	1.48854	0.0430622	0.118589	1	852	tags=15%, list=8%, signal=17%
GOBP_NEGATIVE_REGULATION_OF_DEFENSE_RESPONSE	GOBP_NEGATIVE_REGULATION_OF_DEFENSE_RESPONSE		113	0.350025	1.4868	0.00717703	0.119691	1	993	tags=17%, list=10%, signal=18%
GOBP_NEGATIVE_REGULATION_OF_SECRETION	GOBP_NEGATIVE_REGULATION_OF_SECRETION		117	0.346213	1.48673	0.00746269	0.119543	1	428	tags=12%, list=4%, signal=12%
GOBP_CORONARY_VASCULATURE_MORPHOGENESIS	GOBP_CORONARY_VASCULATURE_MORPHOGENESIS		18	0.514503	1.48608	0.0632603	0.119798	1	1306	tags=33%, list=13%, signal=38%
GOBP_RAC_PROTEIN_SIGNAL_TRANSDUCTION	GOBP_RAC_PROTEIN_SIGNAL_TRANSDUCTION		39	0.416375	1.48604	0.0481013	0.119619	1	872	tags=23%, list=9%, signal=25%
GOBP_RESPONSE_TO_TUMOR_NECROSIS_FACTOR	GOBP_RESPONSE_TO_TUMOR_NECROSIS_FACTOR		95	0.360316	1.48582	0.02267	0.11956	1	1322	tags=25%, list=13%, signal=29%
GOBP_MUSCLE_ADAPTATION	GOBP_MUSCLE_ADAPTATION		84	0.361674	1.48581	0.0193237	0.11938	1	748	tags=17%, list=7%, signal=18%
GOBP_NEGATIVE_REGULATION_OF_OSSIFICATION	GOBP_NEGATIVE_REGULATION_OF_OSSIFICATION		18	0.513703	1.48525	0.0656566	0.11958	1	1126	tags=39%, list=11%, signal=44%
GOBP_POSITIVE_REGULATION_OF_MAPK_CASCADE	GOBP_POSITIVE_REGULATION_OF_MAPK_CASCADE		261	0.306311	1.48431	0	0.12007	1	1320	tags=23%, list=13%, signal=26%
GOBP_LYMPHOCYTE_ACTIVATION_INVOLVED_IN_IMMUNE_RESPONSE	GOBP_LYMPHOCYTE_ACTIVATION_INVOLVED_IN_IMMUNE_RESPONSE		70	0.373813	1.48406	0.0321782	0.120043	1	493	tags=11%, list=5%, signal=12%
GOBP_ALPHA_AMINO_ACID_METABOLIC_PROCESS	GOBP_ALPHA_AMINO_ACID_METABOLIC_PROCESS		114	0.340486	1.48377	0.0169492	0.120051	1	1667	tags=28%, list=17%, signal=33%
GOBP_CELLULAR_ALDEHYDE_METABOLIC_PROCESS	GOBP_CELLULAR_ALDEHYDE_METABOLIC_PROCESS		39	0.428369	1.48359	0.0292683	0.120001	1	1086	tags=28%, list=11%, signal=31%
GOBP_POSITIVE_REGULATION_OF_FATTY_ACID_METABOLIC_PROCESS	GOBP_POSITIVE_REGULATION_OF_FATTY_ACID_METABOLIC_PROCESS		23	0.482944	1.48281	0.0598504	0.120393	1	1380	tags=35%, list=14%, signal=40%
GOBP_REPLACEMENT_OSSIFICATION	GOBP_REPLACEMENT_OSSIFICATION		19	0.499958	1.48116	0.0628272	0.121439	1	805	tags=32%, list=8%, signal=34%
GOBP_POSITIVE_REGULATION_OF_NEURON_APOPTOTIC_PROCESS	GOBP_POSITIVE_REGULATION_OF_NEURON_APOPTOTIC_PROCESS		55	0.387919	1.48067	0.0316623	0.121581	1	947	tags=18%, list=9%, signal=20%
GOBP_MITOTIC_G2_DNA_DAMAGE_CHECKPOINT_SIGNALING	GOBP_MITOTIC_G2_DNA_DAMAGE_CHECKPOINT_SIGNALING		22	0.482382	1.4777	0.0637255	0.123656	1	1459	tags=32%, list=14%, signal=37%
GOBP_REGULATION_OF_MITOCHONDRIAL_MEMBRANE_PERMEABILITY	GOBP_REGULATION_OF_MITOCHONDRIAL_MEMBRANE_PERMEABILITY		42	0.414647	1.47292	0.0411311	0.127125	1	1385	tags=26%, list=14%, signal=30%
GOBP_POSITIVE_REGULATION_OF_POTASSIUM_ION_TRANSMEMBRANE_TRANSPORTER_ACTIVITY	GOBP_POSITIVE_REGULATION_OF_POTASSIUM_ION_TRANSMEMBRANE_TRANSPORTER_ACTIVITY		19	0.495465	1.47241	0.0723514	0.127291	1	1189	tags=37%, list=12%, signal=42%
GOBP_RUFFLE_ASSEMBLY	GOBP_RUFFLE_ASSEMBLY		36	0.435024	1.47127	0.0540541	0.128	1	1615	tags=33%, list=16%, signal=40%
GOBP_CELLULAR_RESPONSE_TO_UNFOLDED_PROTEIN	GOBP_CELLULAR_RESPONSE_TO_UNFOLDED_PROTEIN		74	0.361568	1.46976	0.0293333	0.128838	1	1270	tags=23%, list=13%, signal=26%
GOBP_BONE_MINERALIZATION	GOBP_BONE_MINERALIZATION		68	0.379375	1.46967	0.0283019	0.128682	1	1005	tags=31%, list=10%, signal=34%
GOBP_MUSCLE_ORGAN_MORPHOGENESIS	GOBP_MUSCLE_ORGAN_MORPHOGENESIS		46	0.406015	1.4687	0.0476191	0.129198	1	1005	tags=26%, list=10%, signal=29%
GOBP_NEGATIVE_REGULATION_OF_MYELOID_LEUKOCYTE_DIFFERENTIATION	GOBP_NEGATIVE_REGULATION_OF_MYELOID_LEUKOCYTE_DIFFERENTIATION		26	0.463835	1.46844	0.0471464	0.129187	1	795	tags=27%, list=8%, signal=29%
GOBP_CERAMIDE_METABOLIC_PROCESS	GOBP_CERAMIDE_METABOLIC_PROCESS		68	0.377537	1.46827	0.0225	0.129096	1	1819	tags=35%, list=18%, signal=43%
GOBP_NEGATIVE_REGULATION_OF_INTRINSIC_APOPTOTIC_SIGNALING_PATHWAY	GOBP_NEGATIVE_REGULATION_OF_INTRINSIC_APOPTOTIC_SIGNALING_PATHWAY		75	0.368818	1.46688	0.0423529	0.129937	1	1280	tags=20%, list=13%, signal=23%
GOBP_REGULATION_OF_CELL_MATRIX_ADHESION	GOBP_REGULATION_OF_CELL_MATRIX_ADHESION		84	0.358833	1.46672	0.0344828	0.129815	1	1770	tags=35%, list=18%, signal=42%
GOBP_NEGATIVE_REGULATION_OF_RESPONSE_TO_CYTOKINE_STIMULUS	GOBP_NEGATIVE_REGULATION_OF_RESPONSE_TO_CYTOKINE_STIMULUS		36	0.432781	1.46643	0.0495283	0.129806	1	603	tags=19%, list=6%, signal=21%
GOBP_NEGATIVE_REGULATION_OF_CARBOHYDRATE_METABOLIC_PROCESS	GOBP_NEGATIVE_REGULATION_OF_CARBOHYDRATE_METABOLIC_PROCESS		36	0.425731	1.46512	0.0731707	0.130641	1	570	tags=14%, list=6%, signal=15%
GOBP_POSITIVE_REGULATION_OF_STEROID_METABOLIC_PROCESS	GOBP_POSITIVE_REGULATION_OF_STEROID_METABOLIC_PROCESS		21	0.490629	1.46233	0.0761155	0.132561	1	1113	tags=33%, list=11%, signal=37%
GOBP_GLYCEROPHOSPHOLIPID_CATABOLIC_PROCESS	GOBP_GLYCEROPHOSPHOLIPID_CATABOLIC_PROCESS		20	0.493719	1.46088	0.0769231	0.133469	1	313	tags=20%, list=3%, signal=21%
GOBP_REGULATION_OF_CELLULAR_RESPIRATION	GOBP_REGULATION_OF_CELLULAR_RESPIRATION		42	0.409353	1.45904	0.0359712	0.134691	1	1674	tags=36%, list=17%, signal=43%
GOBP_POSITIVE_REGULATION_OF_FIBROBLAST_PROLIFERATION	GOBP_POSITIVE_REGULATION_OF_FIBROBLAST_PROLIFERATION		40	0.420971	1.45841	0.0551559	0.134985	1	1205	tags=18%, list=12%, signal=20%
GOBP_NEGATIVE_REGULATION_OF_ASTROCYTE_DIFFERENTIATION	GOBP_NEGATIVE_REGULATION_OF_ASTROCYTE_DIFFERENTIATION		15	0.536286	1.45798	0.0818414	0.135113	1	1467	tags=40%, list=15%, signal=47%
GOBP_AUTOPHAGOSOME_ORGANIZATION	GOBP_AUTOPHAGOSOME_ORGANIZATION		96	0.341363	1.45759	0.0120192	0.135199	1	742	tags=14%, list=7%, signal=14%
GOBP_MUCOPOLYSACCHARIDE_METABOLIC_PROCESS	GOBP_MUCOPOLYSACCHARIDE_METABOLIC_PROCESS		43	0.417239	1.45511	0.0521327	0.136897	1	754	tags=19%, list=7%, signal=20%
GOBP_ORGANIC_HYDROXY_COMPOUND_BIOSYNTHETIC_PROCESS	GOBP_ORGANIC_HYDROXY_COMPOUND_BIOSYNTHETIC_PROCESS		130	0.325739	1.4551	0.0102564	0.136693	1	1517	tags=25%, list=15%, signal=29%
GOBP_GLAND_DEVELOPMENT	GOBP_GLAND_DEVELOPMENT		239	0.304095	1.45292	0.00257732	0.138252	1	1433	tags=26%, list=14%, signal=30%
GOBP_POSITIVE_REGULATION_OF_SMOOTH_MUSCLE_CELL_MIGRATION	GOBP_POSITIVE_REGULATION_OF_SMOOTH_MUSCLE_CELL_MIGRATION		40	0.419379	1.45235	0.0671642	0.138537	1	1260	tags=30%, list=12%, signal=34%
GOBP_REGULATION_OF_TRIGLYCERIDE_METABOLIC_PROCESS	GOBP_REGULATION_OF_TRIGLYCERIDE_METABOLIC_PROCESS		30	0.439433	1.45215	0.0628415	0.13847	1	1467	tags=30%, list=15%, signal=35%
GOBP_POSITIVE_REGULATION_OF_INTRINSIC_APOPTOTIC_SIGNALING_PATHWAY	GOBP_POSITIVE_REGULATION_OF_INTRINSIC_APOPTOTIC_SIGNALING_PATHWAY		46	0.401721	1.45077	0.0511509	0.139308	1	1230	tags=30%, list=12%, signal=35%
GOBP_MULTICELLULAR_ORGANISMAL_LEVEL_IRON_ION_HOMEOSTASIS	GOBP_MULTICELLULAR_ORGANISMAL_LEVEL_IRON_ION_HOMEOSTASIS		15	0.530611	1.44866	0.0797101	0.140823	1	1988	tags=47%, list=20%, signal=58%
GOBP_VIRAL_PROCESS	GOBP_VIRAL_PROCESS		192	0.308672	1.44856	0.00767263	0.140651	1	757	tags=12%, list=7%, signal=13%
GOBP_DEFENSE_RESPONSE_TO_SYMBIONT	GOBP_DEFENSE_RESPONSE_TO_SYMBIONT		125	0.339929	1.44844	0.0294906	0.140535	1	834	tags=14%, list=8%, signal=16%
GOBP_P38MAPK_CASCADE	GOBP_P38MAPK_CASCADE		30	0.442978	1.44844	0.0567901	0.14032	1	1478	tags=27%, list=15%, signal=31%
GOBP_NEGATIVE_REGULATION_OF_MUSCLE_CELL_APOPTOTIC_PROCESS	GOBP_NEGATIVE_REGULATION_OF_MUSCLE_CELL_APOPTOTIC_PROCESS		45	0.404491	1.44575	0.0542453	0.142296	1	1651	tags=40%, list=16%, signal=48%
GOBP_BONE_CELL_DEVELOPMENT	GOBP_BONE_CELL_DEVELOPMENT		23	0.473826	1.4441	0.080402	0.143467	1	649	tags=26%, list=6%, signal=28%
GOBP_NEGATIVE_REGULATION_OF_BLOOD_VESSEL_ENDOTHELIAL_CELL_MIGRATION	GOBP_NEGATIVE_REGULATION_OF_BLOOD_VESSEL_ENDOTHELIAL_CELL_MIGRATION		18	0.489	1.44399	0.0606061	0.143312	1	1538	tags=28%, list=15%, signal=33%
GOBP_C4_DICARBOXYLATE_TRANSPORT	GOBP_C4_DICARBOXYLATE_TRANSPORT		20	0.488809	1.4418	0.0694445	0.144997	1	377	tags=20%, list=4%, signal=21%
GOBP_NEGATIVE_REGULATION_OF_CELL_CYCLE_G2_M_PHASE_TRANSITION	GOBP_NEGATIVE_REGULATION_OF_CELL_CYCLE_G2_M_PHASE_TRANSITION		38	0.405464	1.4401	0.0799032	0.146269	1	804	tags=18%, list=8%, signal=20%
GOBP_ENDOCRINE_HORMONE_SECRETION	GOBP_ENDOCRINE_HORMONE_SECRETION		30	0.438212	1.43948	0.0665138	0.146539	1	586	tags=20%, list=6%, signal=21%
GOBP_NEGATIVE_REGULATION_OF_T_CELL_PROLIFERATION	GOBP_NEGATIVE_REGULATION_OF_T_CELL_PROLIFERATION		27	0.44872	1.43804	0.0576923	0.147487	1	902	tags=22%, list=9%, signal=24%
GOBP_SCHWANN_CELL_DIFFERENTIATION	GOBP_SCHWANN_CELL_DIFFERENTIATION		36	0.432746	1.43722	0.0660377	0.147972	1	1812	tags=47%, list=18%, signal=57%
GOBP_REGULATION_OF_TRIGLYCERIDE_BIOSYNTHETIC_PROCESS	GOBP_REGULATION_OF_TRIGLYCERIDE_BIOSYNTHETIC_PROCESS		18	0.512731	1.43587	0.0804878	0.148894	1	1467	tags=39%, list=15%, signal=45%
GOBP_REGULATION_OF_FATTY_ACID_METABOLIC_PROCESS	GOBP_REGULATION_OF_FATTY_ACID_METABOLIC_PROCESS		58	0.374369	1.43372	0.044665	0.150559	1	1404	tags=29%, list=14%, signal=34%
GOBP_REGULATION_OF_STEROID_BIOSYNTHETIC_PROCESS	GOBP_REGULATION_OF_STEROID_BIOSYNTHETIC_PROCESS		46	0.3967	1.43362	0.0398936	0.15041	1	1113	tags=24%, list=11%, signal=27%
GOBP_ENDOCHONDRAL_BONE_MORPHOGENESIS	GOBP_ENDOCHONDRAL_BONE_MORPHOGENESIS		33	0.429815	1.4325	0.064133	0.151214	1	994	tags=27%, list=10%, signal=30%
GOBP_REGULATION_OF_VIRAL_PROCESS	GOBP_REGULATION_OF_VIRAL_PROCESS		83	0.353772	1.43222	0.0346535	0.151229	1	757	tags=12%, list=7%, signal=13%
GOBP_EPIBOLY	GOBP_EPIBOLY		21	0.483155	1.43216	0.0849057	0.151046	1	1117	tags=33%, list=11%, signal=37%
GOBP_COLLAGEN_BIOSYNTHETIC_PROCESS	GOBP_COLLAGEN_BIOSYNTHETIC_PROCESS		28	0.443834	1.42854	0.0660147	0.153993	1	961	tags=21%, list=10%, signal=24%
GOBP_ONE_CARBON_COMPOUND_TRANSPORT	GOBP_ONE_CARBON_COMPOUND_TRANSPORT		15	0.5098	1.42853	0.0731707	0.15376	1	427	tags=33%, list=4%, signal=35%
GOBP_SERINE_FAMILY_AMINO_ACID_METABOLIC_PROCESS	GOBP_SERINE_FAMILY_AMINO_ACID_METABOLIC_PROCESS		23	0.466042	1.42707	0.0707317	0.154787	1	2103	tags=48%, list=21%, signal=60%
GOBP_REGULATION_OF_MITOCHONDRION_ORGANIZATION	GOBP_REGULATION_OF_MITOCHONDRION_ORGANIZATION		111	0.333458	1.42659	0.0260047	0.155004	1	1397	tags=22%, list=14%, signal=25%
GOBP_POSITIVE_REGULATION_OF_ALPHA_BETA_T_CELL_ACTIVATION	GOBP_POSITIVE_REGULATION_OF_ALPHA_BETA_T_CELL_ACTIVATION		20	0.471958	1.42657	0.0915842	0.154781	1	1052	tags=25%, list=10%, signal=28%
GOBP_RESPONSE_TO_OXIDATIVE_STRESS	GOBP_RESPONSE_TO_OXIDATIVE_STRESS		266	0.294712	1.42562	0	0.155517	1	1319	tags=20%, list=13%, signal=22%
GOBP_REGULATION_OF_VESICLE_MEDIATED_TRANSPORT	GOBP_REGULATION_OF_VESICLE_MEDIATED_TRANSPORT		407	0.279888	1.42461	0	0.156175	1	925	tags=14%, list=9%, signal=14%
GOBP_MYOTUBE_DIFFERENTIATION	GOBP_MYOTUBE_DIFFERENTIATION		72	0.359286	1.42455	0.0344828	0.156014	1	1249	tags=31%, list=12%, signal=35%
GOBP_LIPID_OXIDATION	GOBP_LIPID_OXIDATION		78	0.356068	1.42446	0.0330189	0.15586	1	1746	tags=33%, list=17%, signal=40%
GOBP_REGULATION_OF_SYSTEMIC_ARTERIAL_BLOOD_PRESSURE	GOBP_REGULATION_OF_SYSTEMIC_ARTERIAL_BLOOD_PRESSURE		51	0.391512	1.42427	0.0651163	0.155785	1	608	tags=18%, list=6%, signal=19%
GOBP_BIOMINERAL_TISSUE_DEVELOPMENT	GOBP_BIOMINERAL_TISSUE_DEVELOPMENT		86	0.348189	1.42348	0.0271605	0.156371	1	1005	tags=26%, list=10%, signal=28%
GOBP_REGULATION_OF_SMALL_MOLECULE_METABOLIC_PROCESS	GOBP_REGULATION_OF_SMALL_MOLECULE_METABOLIC_PROCESS		227	0.3009	1.42312	0.00552486	0.156479	1	983	tags=17%, list=10%, signal=18%
GOBP_POSITIVE_REGULATION_OF_LEUKOCYTE_CELL_CELL_ADHESION	GOBP_POSITIVE_REGULATION_OF_LEUKOCYTE_CELL_CELL_ADHESION		106	0.337748	1.42187	0.0194647	0.157344	1	1364	tags=23%, list=14%, signal=26%
GOBP_REGULATION_OF_MORPHOGENESIS_OF_AN_EPITHELIUM	GOBP_REGULATION_OF_MORPHOGENESIS_OF_AN_EPITHELIUM		28	0.429623	1.42113	0.0556901	0.157749	1	1306	tags=32%, list=13%, signal=37%
GOBP_CELL_REDOX_HOMEOSTASIS	GOBP_CELL_REDOX_HOMEOSTASIS		27	0.442869	1.4184	0.095	0.160013	1	789	tags=22%, list=8%, signal=24%
GOBP_REGULATION_OF_VACUOLE_ORGANIZATION	GOBP_REGULATION_OF_VACUOLE_ORGANIZATION		42	0.399375	1.41634	0.0392157	0.161659	1	447	tags=12%, list=4%, signal=12%
GOBP_PERICARDIUM_DEVELOPMENT	GOBP_PERICARDIUM_DEVELOPMENT		15	0.518789	1.41621	0.0976864	0.161531	1	685	tags=27%, list=7%, signal=29%
GOBP_MONOAMINE_TRANSPORT	GOBP_MONOAMINE_TRANSPORT		71	0.363824	1.41526	0.0514139	0.162109	1	452	tags=13%, list=4%, signal=13%
GOBP_POSITIVE_REGULATION_OF_LYMPHOCYTE_ACTIVATION	GOBP_POSITIVE_REGULATION_OF_LYMPHOCYTE_ACTIVATION		143	0.318046	1.4142	0.0206186	0.162888	1	1364	tags=20%, list=14%, signal=22%
GOBP_POSITIVE_REGULATION_OF_CELL_CELL_ADHESION	GOBP_POSITIVE_REGULATION_OF_CELL_CELL_ADHESION		135	0.319809	1.41417	0.0205128	0.162665	1	1364	tags=23%, list=14%, signal=26%
GOBP_POSITIVE_REGULATION_OF_PROTEIN_CATABOLIC_PROCESS	GOBP_POSITIVE_REGULATION_OF_PROTEIN_CATABOLIC_PROCESS		162	0.311055	1.41397	0.0234375	0.162616	1	942	tags=17%, list=9%, signal=18%
GOBP_MAPK_CASCADE	GOBP_MAPK_CASCADE		438	0.272395	1.41224	0.00290698	0.163853	1	1156	tags=18%, list=11%, signal=20%
GOBP_REGULATION_OF_EXTRINSIC_APOPTOTIC_SIGNALING_PATHWAY	GOBP_REGULATION_OF_EXTRINSIC_APOPTOTIC_SIGNALING_PATHWAY		94	0.339946	1.41205	0.0437018	0.163755	1	936	tags=19%, list=9%, signal=21%
GOBP_ALCOHOL_CATABOLIC_PROCESS	GOBP_ALCOHOL_CATABOLIC_PROCESS		18	0.491239	1.41095	0.0946291	0.164585	1	779	tags=22%, list=8%, signal=24%
GOBP_ENDOCARDIAL_CUSHION_MORPHOGENESIS	GOBP_ENDOCARDIAL_CUSHION_MORPHOGENESIS		21	0.473002	1.41064	0.100251	0.164656	1	553	tags=29%, list=5%, signal=30%
GOBP_RESPONSE_TO_VIRUS	GOBP_RESPONSE_TO_VIRUS		152	0.310375	1.40913	0.0169492	0.165867	1	834	tags=13%, list=8%, signal=14%
GOBP_NATURAL_KILLER_CELL_ACTIVATION	GOBP_NATURAL_KILLER_CELL_ACTIVATION		31	0.431827	1.40901	0.0767327	0.165714	1	1964	tags=35%, list=19%, signal=44%
GOBP_AMINO_ACID_BIOSYNTHETIC_PROCESS	GOBP_AMINO_ACID_BIOSYNTHETIC_PROCESS		43	0.391805	1.40885	0.0734597	0.165618	1	1010	tags=26%, list=10%, signal=28%
GOBP_POSITIVE_REGULATION_OF_CELL_SUBSTRATE_ADHESION	GOBP_POSITIVE_REGULATION_OF_CELL_SUBSTRATE_ADHESION		92	0.336901	1.40822	0.0288462	0.166032	1	1730	tags=32%, list=17%, signal=38%
GOBP_REGULATION_OF_BIOMINERAL_TISSUE_DEVELOPMENT	GOBP_REGULATION_OF_BIOMINERAL_TISSUE_DEVELOPMENT		50	0.381051	1.40777	0.0595533	0.166196	1	850	tags=28%, list=8%, signal=30%
GOBP_MYELOID_CELL_DEVELOPMENT	GOBP_MYELOID_CELL_DEVELOPMENT		56	0.381604	1.40743	0.042394	0.166283	1	649	tags=20%, list=6%, signal=21%
GOBP_RIBOSOMAL_SMALL_SUBUNIT_BIOGENESIS	GOBP_RIBOSOMAL_SMALL_SUBUNIT_BIOGENESIS		68	0.35829	1.40688	0.0542636	0.1665	1	1742	tags=32%, list=17%, signal=39%
GOBP_REGULATION_OF_CELL_SUBSTRATE_ADHESION	GOBP_REGULATION_OF_CELL_SUBSTRATE_ADHESION		148	0.314808	1.40652	0.0199005	0.166563	1	1730	tags=30%, list=17%, signal=36%
GOBP_EAR_DEVELOPMENT	GOBP_EAR_DEVELOPMENT		121	0.319028	1.40558	0.02457	0.167295	1	1005	tags=23%, list=10%, signal=25%
GOBP_MUSCLE_CELL_MIGRATION	GOBP_MUSCLE_CELL_MIGRATION		83	0.342001	1.40555	0.0258216	0.16708	1	1260	tags=28%, list=12%, signal=31%
GOBP_RESPONSE_TO_VITAMIN	GOBP_RESPONSE_TO_VITAMIN		18	0.48827	1.40469	0.101828	0.167604	1	955	tags=33%, list=9%, signal=37%
GOBP_VASCULAR_ASSOCIATED_SMOOTH_MUSCLE_CELL_DIFFERENTIATION	GOBP_VASCULAR_ASSOCIATED_SMOOTH_MUSCLE_CELL_DIFFERENTIATION		24	0.454481	1.4039	0.103211	0.168111	1	1306	tags=33%, list=13%, signal=38%
GOBP_NEGATIVE_REGULATION_OF_MACROAUTOPHAGY	GOBP_NEGATIVE_REGULATION_OF_MACROAUTOPHAGY		28	0.431434	1.40216	0.0868545	0.169518	1	289	tags=11%, list=3%, signal=11%
GOBP_NEGATIVE_REGULATION_OF_MITOTIC_CELL_CYCLE_PHASE_TRANSITION	GOBP_NEGATIVE_REGULATION_OF_MITOTIC_CELL_CYCLE_PHASE_TRANSITION		98	0.33953	1.40216	0.0198511	0.169273	1	835	tags=16%, list=8%, signal=18%
GOBP_CELL_DEATH_IN_RESPONSE_TO_OXIDATIVE_STRESS	GOBP_CELL_DEATH_IN_RESPONSE_TO_OXIDATIVE_STRESS		70	0.362281	1.40156	0.0475	0.169669	1	1239	tags=24%, list=12%, signal=27%
GOBP_POSITIVE_REGULATION_OF_PHOSPHATIDYLINOSITOL_3_KINASE_SIGNALING	GOBP_POSITIVE_REGULATION_OF_PHOSPHATIDYLINOSITOL_3_KINASE_SIGNALING		41	0.399886	1.40133	0.056872	0.169646	1	1646	tags=37%, list=16%, signal=44%
GOBP_REGULATION_OF_ACTIN_FILAMENT_BUNDLE_ASSEMBLY	GOBP_REGULATION_OF_ACTIN_FILAMENT_BUNDLE_ASSEMBLY		81	0.348043	1.40115	0.0625	0.169568	1	1015	tags=20%, list=10%, signal=22%
GOBP_SPERM_EGG_RECOGNITION	GOBP_SPERM_EGG_RECOGNITION		16	0.50773	1.40079	0.111663	0.169605	1	2139	tags=44%, list=21%, signal=55%
GOBP_NEGATIVE_REGULATION_OF_SIGNAL_TRANSDUCTION_BY_P53_CLASS_MEDIATOR	GOBP_NEGATIVE_REGULATION_OF_SIGNAL_TRANSDUCTION_BY_P53_CLASS_MEDIATOR		22	0.461513	1.40049	0.0729412	0.169631	1	1156	tags=32%, list=11%, signal=36%
GOBP_ENDOPLASMIC_RETICULUM_CALCIUM_ION_HOMEOSTASIS	GOBP_ENDOPLASMIC_RETICULUM_CALCIUM_ION_HOMEOSTASIS		24	0.456142	1.39966	0.104061	0.170244	1	2157	tags=46%, list=21%, signal=58%
GOBP_CARDIAC_MUSCLE_TISSUE_MORPHOGENESIS	GOBP_CARDIAC_MUSCLE_TISSUE_MORPHOGENESIS		38	0.405424	1.39922	0.0858469	0.170383	1	704	tags=24%, list=7%, signal=25%
GOBP_STRESS_FIBER_ASSEMBLY	GOBP_STRESS_FIBER_ASSEMBLY		82	0.344629	1.39888	0.0395062	0.170532	1	1015	tags=18%, list=10%, signal=20%
GOBP_REGULATION_OF_BLOOD_VESSEL_ENDOTHELIAL_CELL_MIGRATION	GOBP_REGULATION_OF_BLOOD_VESSEL_ENDOTHELIAL_CELL_MIGRATION		49	0.382387	1.39883	0.0605263	0.170338	1	1306	tags=29%, list=13%, signal=33%
GOBP_ATP_METABOLIC_PROCESS	GOBP_ATP_METABOLIC_PROCESS		179	0.307333	1.3959	0.0153846	0.172862	1	1678	tags=24%, list=17%, signal=28%
GOBP_CORONARY_VASCULATURE_DEVELOPMENT	GOBP_CORONARY_VASCULATURE_DEVELOPMENT		40	0.401226	1.3958	0.078481	0.172717	1	1400	tags=30%, list=14%, signal=35%
GOBP_VESICLE_MEDIATED_TRANSPORT_BETWEEN_ENDOSOMAL_COMPARTMENTS	GOBP_VESICLE_MEDIATED_TRANSPORT_BETWEEN_ENDOSOMAL_COMPARTMENTS		43	0.399678	1.39508	0.0815348	0.173221	1	1169	tags=28%, list=12%, signal=31%
GOBP_RESPONSE_TO_UNFOLDED_PROTEIN	GOBP_RESPONSE_TO_UNFOLDED_PROTEIN		97	0.334897	1.39312	0.0326633	0.174806	1	812	tags=18%, list=8%, signal=19%
GOBP_BASEMENT_MEMBRANE_ORGANIZATION	GOBP_BASEMENT_MEMBRANE_ORGANIZATION		21	0.460741	1.39261	0.125	0.175103	1	694	tags=24%, list=7%, signal=26%
GOBP_TRABECULA_MORPHOGENESIS	GOBP_TRABECULA_MORPHOGENESIS		31	0.419776	1.39244	0.0798122	0.174998	1	1538	tags=35%, list=15%, signal=42%
GOBP_INTRACELLULAR_RECEPTOR_SIGNALING_PATHWAY	GOBP_INTRACELLULAR_RECEPTOR_SIGNALING_PATHWAY		150	0.30807	1.39156	0.0127551	0.175593	1	1135	tags=18%, list=11%, signal=20%
GOBP_PATHWAY_RESTRICTED_SMAD_PROTEIN_PHOSPHORYLATION	GOBP_PATHWAY_RESTRICTED_SMAD_PROTEIN_PHOSPHORYLATION		31	0.428202	1.3894	0.0933014	0.177386	1	553	tags=26%, list=5%, signal=27%
GOBP_POSITIVE_REGULATION_OF_PHOSPHORYLATION	GOBP_POSITIVE_REGULATION_OF_PHOSPHORYLATION		458	0.270444	1.38846	0.00290698	0.177994	1	1410	tags=22%, list=14%, signal=24%
GOBP_PROTEIN_STABILIZATION	GOBP_PROTEIN_STABILIZATION		153	0.309988	1.38796	0.0160858	0.178259	1	1339	tags=19%, list=13%, signal=22%
GOBP_STEROID_HORMONE_SECRETION	GOBP_STEROID_HORMONE_SECRETION		17	0.485762	1.38649	0.0911392	0.179551	1	502	tags=24%, list=5%, signal=25%
GOBP_POSITIVE_REGULATION_OF_AMIDE_METABOLIC_PROCESS	GOBP_POSITIVE_REGULATION_OF_AMIDE_METABOLIC_PROCESS		125	0.315116	1.38634	0.0327456	0.179444	1	685	tags=14%, list=7%, signal=14%
GOBP_NEGATIVE_REGULATION_OF_MUSCLE_HYPERTROPHY	GOBP_NEGATIVE_REGULATION_OF_MUSCLE_HYPERTROPHY		26	0.434507	1.38625	0.0972569	0.179285	1	375	tags=19%, list=4%, signal=20%
GOBP_FATTY_ACID_CATABOLIC_PROCESS	GOBP_FATTY_ACID_CATABOLIC_PROCESS		73	0.345318	1.38616	0.0576441	0.179129	1	1674	tags=32%, list=17%, signal=37%
GOBP_REGULATION_OF_EPITHELIAL_CELL_PROLIFERATION	GOBP_REGULATION_OF_EPITHELIAL_CELL_PROLIFERATION		218	0.29049	1.38547	0.00833333	0.179545	1	789	tags=16%, list=8%, signal=17%
GOBP_REGULATION_OF_CYTOPLASMIC_TRANSPORT	GOBP_REGULATION_OF_CYTOPLASMIC_TRANSPORT		29	0.42865	1.38495	0.0928074	0.179823	1	1119	tags=28%, list=11%, signal=31%
GOBP_POSITIVE_REGULATION_OF_CELL_DEATH	GOBP_POSITIVE_REGULATION_OF_CELL_DEATH		404	0.273878	1.38461	0	0.179922	1	1230	tags=17%, list=12%, signal=18%
GOBP_OSTEOBLAST_DIFFERENTIATION	GOBP_OSTEOBLAST_DIFFERENTIATION		122	0.3208	1.3844	0.0338542	0.179888	1	743	tags=18%, list=7%, signal=19%
GOBP_REGULATION_OF_ATP_BIOSYNTHETIC_PROCESS	GOBP_REGULATION_OF_ATP_BIOSYNTHETIC_PROCESS		18	0.47256	1.38285	0.115	0.181295	1	124	tags=11%, list=1%, signal=11%
GOBP_REGULATION_OF_ATP_METABOLIC_PROCESS	GOBP_REGULATION_OF_ATP_METABOLIC_PROCESS		56	0.370152	1.38244	0.0833333	0.181412	1	184	tags=9%, list=2%, signal=9%
GOBP_PROTEIN_LOCALIZATION_TO_ENDOSOME	GOBP_PROTEIN_LOCALIZATION_TO_ENDOSOME		24	0.453881	1.38067	0.109726	0.182982	1	579	tags=21%, list=6%, signal=22%
GOBP_POSITIVE_REGULATION_OF_POTASSIUM_ION_TRANSPORT	GOBP_POSITIVE_REGULATION_OF_POTASSIUM_ION_TRANSPORT		34	0.403665	1.38054	0.0761421	0.182865	1	1189	tags=29%, list=12%, signal=33%
GOBP_HEPATICOBILIARY_SYSTEM_DEVELOPMENT	GOBP_HEPATICOBILIARY_SYSTEM_DEVELOPMENT		76	0.339474	1.37935	0.0555556	0.183822	1	1699	tags=33%, list=17%, signal=39%
GOBP_B_CELL_APOPTOTIC_PROCESS	GOBP_B_CELL_APOPTOTIC_PROCESS		17	0.48348	1.37907	0.0942928	0.183814	1	1580	tags=35%, list=16%, signal=42%
GOBP_NEGATIVE_REGULATION_OF_RESPONSE_TO_EXTERNAL_STIMULUS	GOBP_NEGATIVE_REGULATION_OF_RESPONSE_TO_EXTERNAL_STIMULUS		199	0.297887	1.37837	0.00547945	0.184212	1	1274	tags=20%, list=13%, signal=22%
GOBP_EPITHELIAL_CELL_MORPHOGENESIS	GOBP_EPITHELIAL_CELL_MORPHOGENESIS		24	0.43561	1.37548	0.0938272	0.186857	1	2071	tags=50%, list=21%, signal=63%
GOBP_INCLUSION_BODY_ASSEMBLY	GOBP_INCLUSION_BODY_ASSEMBLY		23	0.450548	1.37467	0.0952381	0.187372	1	1571	tags=39%, list=16%, signal=46%
GOBP_NEGATIVE_REGULATION_OF_PHOSPHORUS_METABOLIC_PROCESS	GOBP_NEGATIVE_REGULATION_OF_PHOSPHORUS_METABOLIC_PROCESS		310	0.279317	1.37393	0.00854701	0.187841	1	1103	tags=17%, list=11%, signal=19%
GOBP_REGULATION_OF_LIPID_STORAGE	GOBP_REGULATION_OF_LIPID_STORAGE		24	0.439617	1.37234	0.117936	0.189312	1	981	tags=25%, list=10%, signal=28%
GOBP_POSITIVE_REGULATION_OF_PROTEOLYSIS	GOBP_POSITIVE_REGULATION_OF_PROTEOLYSIS		235	0.284879	1.37148	0.0169972	0.189935	1	884	tags=13%, list=9%, signal=14%
GOBP_PEPTIDYL_TYROSINE_AUTOPHOSPHORYLATION	GOBP_PEPTIDYL_TYROSINE_AUTOPHOSPHORYLATION		16	0.495188	1.36982	0.117788	0.19152	1	1306	tags=38%, list=13%, signal=43%
GOBP_RESPONSE_TO_CHEMOKINE	GOBP_RESPONSE_TO_CHEMOKINE		27	0.426425	1.36881	0.110294	0.192374	1	452	tags=19%, list=4%, signal=19%
GOBP_PTERIDINE_CONTAINING_COMPOUND_METABOLIC_PROCESS	GOBP_PTERIDINE_CONTAINING_COMPOUND_METABOLIC_PROCESS		18	0.459969	1.36874	0.0951219	0.192195	1	2016	tags=44%, list=20%, signal=55%
GOBP_INTERFERON_MEDIATED_SIGNALING_PATHWAY	GOBP_INTERFERON_MEDIATED_SIGNALING_PATHWAY		33	0.40744	1.36853	0.1	0.192129	1	891	tags=21%, list=9%, signal=23%
GOBP_REGULATION_OF_VIRAL_GENOME_REPLICATION	GOBP_REGULATION_OF_VIRAL_GENOME_REPLICATION		39	0.40185	1.36842	0.0924574	0.191992	1	696	tags=13%, list=7%, signal=14%
GOBP_LIPID_BIOSYNTHETIC_PROCESS	GOBP_LIPID_BIOSYNTHETIC_PROCESS		411	0.268766	1.36828	0	0.19188	1	1682	tags=24%, list=17%, signal=27%
GOBP_RESPONSE_TO_PH	GOBP_RESPONSE_TO_PH		21	0.454612	1.36693	0.104738	0.193018	1	923	tags=29%, list=9%, signal=31%
GOBP_NEGATIVE_REGULATION_OF_MITOTIC_CELL_CYCLE	GOBP_NEGATIVE_REGULATION_OF_MITOTIC_CELL_CYCLE		131	0.308424	1.36685	0.0270936	0.19284	1	835	tags=17%, list=8%, signal=18%
GOBP_REGULATION_OF_BLOOD_PRESSURE	GOBP_REGULATION_OF_BLOOD_PRESSURE		100	0.323184	1.36677	0.058548	0.192666	1	1655	tags=27%, list=16%, signal=32%
GOBP_GLYCEROLIPID_CATABOLIC_PROCESS	GOBP_GLYCEROLIPID_CATABOLIC_PROCESS		33	0.412024	1.36616	0.0869565	0.193021	1	1467	tags=33%, list=15%, signal=39%
GOBP_REGULATION_OF_MORPHOGENESIS_OF_A_BRANCHING_STRUCTURE	GOBP_REGULATION_OF_MORPHOGENESIS_OF_A_BRANCHING_STRUCTURE		31	0.413799	1.36549	0.0938272	0.193439	1	1306	tags=32%, list=13%, signal=37%
GOBP_REGULATION_OF_PROTEIN_STABILITY	GOBP_REGULATION_OF_PROTEIN_STABILITY		240	0.286946	1.36455	0.0132626	0.19418	1	1361	tags=18%, list=13%, signal=21%
GOBP_EPITHELIAL_CELL_DIFFERENTIATION	GOBP_EPITHELIAL_CELL_DIFFERENTIATION		336	0.277039	1.36437	0.0115274	0.194078	1	1324	tags=21%, list=13%, signal=23%
GOBP_AXON_ENSHEATHMENT_IN_CENTRAL_NERVOUS_SYSTEM	GOBP_AXON_ENSHEATHMENT_IN_CENTRAL_NERVOUS_SYSTEM		27	0.429516	1.36346	0.0980392	0.194923	1	735	tags=26%, list=7%, signal=28%
GOBP_NEGATIVE_REGULATION_OF_INNATE_IMMUNE_RESPONSE	GOBP_NEGATIVE_REGULATION_OF_INNATE_IMMUNE_RESPONSE		31	0.404131	1.3623	0.0931373	0.195857	1	131	tags=10%, list=1%, signal=10%
GOBP_CELLULAR_EXTRAVASATION	GOBP_CELLULAR_EXTRAVASATION		32	0.405564	1.36149	0.101942	0.196416	1	1360	tags=34%, list=13%, signal=40%
GOBP_NEGATIVE_REGULATION_OF_MAP_KINASE_ACTIVITY	GOBP_NEGATIVE_REGULATION_OF_MAP_KINASE_ACTIVITY		38	0.39644	1.3611	0.113744	0.196598	1	742	tags=18%, list=7%, signal=20%
GOBP_BONE_MORPHOGENESIS	GOBP_BONE_MORPHOGENESIS		50	0.377469	1.36021	0.078125	0.197301	1	1170	tags=30%, list=12%, signal=34%
GOBP_REGULATION_OF_RECEPTOR_MEDIATED_ENDOCYTOSIS	GOBP_REGULATION_OF_RECEPTOR_MEDIATED_ENDOCYTOSIS		97	0.327724	1.35863	0.0542636	0.198759	1	895	tags=18%, list=9%, signal=19%
GOBP_REGULATION_OF_RESPONSE_TO_OXIDATIVE_STRESS	GOBP_REGULATION_OF_RESPONSE_TO_OXIDATIVE_STRESS		65	0.350566	1.35769	0.0530303	0.199476	1	1660	tags=29%, list=16%, signal=35%
GOBP_ERYTHROCYTE_HOMEOSTASIS	GOBP_ERYTHROCYTE_HOMEOSTASIS		106	0.320702	1.35744	0.0476191	0.199467	1	1550	tags=27%, list=15%, signal=32%
GOBP_CHAPERONE_MEDIATED_PROTEIN_FOLDING	GOBP_CHAPERONE_MEDIATED_PROTEIN_FOLDING		52	0.363201	1.35624	0.0816832	0.200559	1	444	tags=10%, list=4%, signal=10%
GOBP_POSITIVE_REGULATION_OF_EPITHELIAL_TO_MESENCHYMAL_TRANSITION	GOBP_POSITIVE_REGULATION_OF_EPITHELIAL_TO_MESENCHYMAL_TRANSITION		29	0.415066	1.3561	0.109005	0.200464	1	553	tags=17%, list=5%, signal=18%
GOBP_NEGATIVE_REGULATION_OF_ADAPTIVE_IMMUNE_RESPONSE	GOBP_NEGATIVE_REGULATION_OF_ADAPTIVE_IMMUNE_RESPONSE		15	0.488046	1.35446	0.113695	0.202125	1	902	tags=33%, list=9%, signal=37%
GOBP_REGULATION_OF_CALCIUM_ION_TRANSPORT	GOBP_REGULATION_OF_CALCIUM_ION_TRANSPORT		165	0.296605	1.35375	0.013089	0.202667	1	895	tags=18%, list=9%, signal=19%
GOBP_NEGATIVE_REGULATION_OF_CELL_SUBSTRATE_JUNCTION_ORGANIZATION	GOBP_NEGATIVE_REGULATION_OF_CELL_SUBSTRATE_JUNCTION_ORGANIZATION		15	0.48478	1.35327	0.138614	0.202951	1	458	tags=20%, list=5%, signal=21%
GOBP_REGULATION_OF_MYOTUBE_DIFFERENTIATION	GOBP_REGULATION_OF_MYOTUBE_DIFFERENTIATION		22	0.442793	1.3529	0.112532	0.20307	1	1226	tags=32%, list=12%, signal=36%
GOBP_CELLULAR_COMPONENT_DISASSEMBLY	GOBP_CELLULAR_COMPONENT_DISASSEMBLY		335	0.274148	1.35238	0.0114613	0.2034	1	945	tags=12%, list=9%, signal=13%
GOBP_GLYCEROLIPID_METABOLIC_PROCESS	GOBP_GLYCEROLIPID_METABOLIC_PROCESS		239	0.280155	1.35223	0.012987	0.203312	1	1140	tags=17%, list=11%, signal=18%
GOBP_VENTRICULAR_CARDIAC_MUSCLE_TISSUE_MORPHOGENESIS	GOBP_VENTRICULAR_CARDIAC_MUSCLE_TISSUE_MORPHOGENESIS		31	0.407747	1.35166	0.10101	0.203661	1	685	tags=23%, list=7%, signal=24%
GOBP_CELLULAR_RESPONSE_TO_EXTERNAL_STIMULUS	GOBP_CELLULAR_RESPONSE_TO_EXTERNAL_STIMULUS		177	0.291016	1.34924	0.0344828	0.20614	1	742	tags=15%, list=7%, signal=16%
GOBP_REGENERATION	GOBP_REGENERATION		95	0.327779	1.34797	0.0679612	0.207307	1	871	tags=20%, list=9%, signal=22%
GOBP_INTRACELLULAR_SODIUM_ION_HOMEOSTASIS	GOBP_INTRACELLULAR_SODIUM_ION_HOMEOSTASIS		15	0.500765	1.34754	0.136598	0.207472	1	644	tags=27%, list=6%, signal=28%
GOBP_CELL_DEATH_IN_RESPONSE_TO_HYDROGEN_PEROXIDE	GOBP_CELL_DEATH_IN_RESPONSE_TO_HYDROGEN_PEROXIDE		26	0.418934	1.34713	0.0995025	0.207638	1	1239	tags=35%, list=12%, signal=39%
GOBP_NUCLEOSIDE_DIPHOSPHATE_METABOLIC_PROCESS	GOBP_NUCLEOSIDE_DIPHOSPHATE_METABOLIC_PROCESS		93	0.325148	1.34685	0.0476191	0.207695	1	1334	tags=24%, list=13%, signal=27%
GOBP_NEGATIVE_REGULATION_OF_SMOOTH_MUSCLE_CELL_MIGRATION	GOBP_NEGATIVE_REGULATION_OF_SMOOTH_MUSCLE_CELL_MIGRATION		27	0.418407	1.34675	0.11007	0.207533	1	1693	tags=37%, list=17%, signal=44%
GOBP_NEGATIVE_REGULATION_OF_NEURON_PROJECTION_DEVELOPMENT	GOBP_NEGATIVE_REGULATION_OF_NEURON_PROJECTION_DEVELOPMENT		128	0.304489	1.34612	0.0330789	0.20795	1	635	tags=12%, list=6%, signal=12%
GOBP_EPITHELIAL_CELL_PROLIFERATION	GOBP_EPITHELIAL_CELL_PROLIFERATION		252	0.277875	1.3461	0.0229885	0.207687	1	789	tags=16%, list=8%, signal=17%
GOBP_GLYCOSYL_COMPOUND_CATABOLIC_PROCESS	GOBP_GLYCOSYL_COMPOUND_CATABOLIC_PROCESS		15	0.489605	1.34591	0.126904	0.207639	1	742	tags=33%, list=7%, signal=36%
GOBP_REGULATION_OF_MUSCLE_ADAPTATION	GOBP_REGULATION_OF_MUSCLE_ADAPTATION		71	0.337384	1.34581	0.0608899	0.207479	1	420	tags=13%, list=4%, signal=13%
GOBP_NEGATIVE_REGULATION_OF_CATABOLIC_PROCESS	GOBP_NEGATIVE_REGULATION_OF_CATABOLIC_PROCESS		230	0.281675	1.34529	0.0160428	0.207805	1	878	tags=13%, list=9%, signal=14%
GOBP_REGULATION_OF_METAL_ION_TRANSPORT	GOBP_REGULATION_OF_METAL_ION_TRANSPORT		280	0.272069	1.34471	0.0112676	0.208193	1	895	tags=16%, list=9%, signal=18%
GOBP_TISSUE_MORPHOGENESIS	GOBP_TISSUE_MORPHOGENESIS		353	0.268241	1.34401	0.0114943	0.208733	1	1155	tags=18%, list=11%, signal=20%
GOBP_REGULATION_OF_RELEASE_OF_CYTOCHROME_C_FROM_MITOCHONDRIA	GOBP_REGULATION_OF_RELEASE_OF_CYTOCHROME_C_FROM_MITOCHONDRIA		35	0.395299	1.34273	0.0995261	0.209932	1	1397	tags=31%, list=14%, signal=36%
GOBP_REGULATION_OF_LYMPHOCYTE_DIFFERENTIATION	GOBP_REGULATION_OF_LYMPHOCYTE_DIFFERENTIATION		98	0.32154	1.34124	0.0510204	0.211357	1	439	tags=10%, list=4%, signal=11%
GOBP_LEUKOCYTE_DEGRANULATION	GOBP_LEUKOCYTE_DEGRANULATION		31	0.411541	1.34087	0.108911	0.211558	1	607	tags=19%, list=6%, signal=21%
GOBP_MONOATOMIC_ION_HOMEOSTASIS	GOBP_MONOATOMIC_ION_HOMEOSTASIS		367	0.265765	1.34031	0.00564972	0.21194	1	975	tags=16%, list=10%, signal=17%
GOBP_POSITIVE_REGULATION_OF_PROTEIN_LOCALIZATION_TO_CELL_SURFACE	GOBP_POSITIVE_REGULATION_OF_PROTEIN_LOCALIZATION_TO_CELL_SURFACE		20	0.440133	1.34004	0.118721	0.211967	1	506	tags=15%, list=5%, signal=16%
GOBP_VASODILATION	GOBP_VASODILATION		35	0.387132	1.33954	0.113695	0.212283	1	2231	tags=49%, list=22%, signal=62%
GOBP_ALPHA_BETA_T_CELL_ACTIVATION	GOBP_ALPHA_BETA_T_CELL_ACTIVATION		63	0.347535	1.3387	0.0760095	0.213012	1	1052	tags=21%, list=10%, signal=23%
GOBP_CELL_SUBSTRATE_JUNCTION_ORGANIZATION	GOBP_CELL_SUBSTRATE_JUNCTION_ORGANIZATION		81	0.330714	1.33824	0.0479798	0.213233	1	1773	tags=32%, list=18%, signal=39%
GOBP_SPHINGOMYELIN_METABOLIC_PROCESS	GOBP_SPHINGOMYELIN_METABOLIC_PROCESS		17	0.466434	1.33819	0.138614	0.213028	1	556	tags=12%, list=6%, signal=12%
GOBP_INORGANIC_ION_HOMEOSTASIS	GOBP_INORGANIC_ION_HOMEOSTASIS		319	0.26846	1.33813	0.00526316	0.212845	1	783	tags=14%, list=8%, signal=14%
GOBP_MORPHOGENESIS_OF_AN_EPITHELIUM	GOBP_MORPHOGENESIS_OF_AN_EPITHELIUM		299	0.271495	1.33658	0.0112994	0.214364	1	1155	tags=18%, list=11%, signal=20%
GOBP_NEGATIVE_REGULATION_OF_ORGANELLE_ASSEMBLY	GOBP_NEGATIVE_REGULATION_OF_ORGANELLE_ASSEMBLY		33	0.396827	1.33561	0.115473	0.215198	1	268	tags=12%, list=3%, signal=12%
GOBP_GENITALIA_DEVELOPMENT	GOBP_GENITALIA_DEVELOPMENT		21	0.437182	1.33546	0.125945	0.215119	1	783	tags=24%, list=8%, signal=26%
GOBP_NEURON_DEATH	GOBP_NEURON_DEATH		307	0.271412	1.33534	0.0227273	0.214978	1	976	tags=14%, list=10%, signal=15%
GOBP_RESPONSE_TO_INTERLEUKIN_6	GOBP_RESPONSE_TO_INTERLEUKIN_6		21	0.449374	1.33376	0.140097	0.216486	1	719	tags=24%, list=7%, signal=26%
GOBP_AMINO_SUGAR_METABOLIC_PROCESS	GOBP_AMINO_SUGAR_METABOLIC_PROCESS		27	0.408964	1.33365	0.12285	0.216337	1	1484	tags=30%, list=15%, signal=35%
GOBP_MITOCHONDRIAL_CALCIUM_ION_HOMEOSTASIS	GOBP_MITOCHONDRIAL_CALCIUM_ION_HOMEOSTASIS		24	0.422723	1.33314	0.136483	0.216731	1	346	tags=13%, list=3%, signal=13%
GOBP_GLOMERULUS_DEVELOPMENT	GOBP_GLOMERULUS_DEVELOPMENT		37	0.386368	1.33283	0.111111	0.21676	1	1236	tags=30%, list=12%, signal=34%
GOBP_INTERMEDIATE_FILAMENT_ORGANIZATION	GOBP_INTERMEDIATE_FILAMENT_ORGANIZATION		17	0.469502	1.33177	0.146341	0.2177	1	20	tags=12%, list=0%, signal=12%
GOBP_ANTIGEN_RECEPTOR_MEDIATED_SIGNALING_PATHWAY	GOBP_ANTIGEN_RECEPTOR_MEDIATED_SIGNALING_PATHWAY		75	0.338419	1.33103	0.0733496	0.218261	1	1139	tags=19%, list=11%, signal=21%
GOBP_SUPRAMOLECULAR_FIBER_ORGANIZATION	GOBP_SUPRAMOLECULAR_FIBER_ORGANIZATION		487	0.258088	1.33101	0.00625	0.218004	1	918	tags=14%, list=9%, signal=14%
GOBP_REGULATION_OF_NUCLEOTIDE_METABOLIC_PROCESS	GOBP_REGULATION_OF_NUCLEOTIDE_METABOLIC_PROCESS		68	0.341474	1.3307	0.0780856	0.218073	1	1099	tags=18%, list=11%, signal=20%
GOBP_LIPOPROTEIN_METABOLIC_PROCESS	GOBP_LIPOPROTEIN_METABOLIC_PROCESS		92	0.317924	1.33026	0.0690537	0.21833	1	742	tags=15%, list=7%, signal=16%
GOBP_REGULATION_OF_TELOMERE_CAPPING	GOBP_REGULATION_OF_TELOMERE_CAPPING		20	0.441253	1.32987	0.12285	0.218507	1	2549	tags=50%, list=25%, signal=67%
GOBP_FIBROBLAST_MIGRATION	GOBP_FIBROBLAST_MIGRATION		52	0.355024	1.32985	0.10804	0.218255	1	2273	tags=50%, list=23%, signal=64%
GOBP_CELLULAR_RESPONSE_TO_MECHANICAL_STIMULUS	GOBP_CELLULAR_RESPONSE_TO_MECHANICAL_STIMULUS		21	0.433446	1.32978	0.138539	0.218039	1	737	tags=29%, list=7%, signal=31%
GOBP_INTRINSIC_APOPTOTIC_SIGNALING_PATHWAY_IN_RESPONSE_TO_DNA_DAMAGE_BY_P53_CLASS_MEDIATOR	GOBP_INTRINSIC_APOPTOTIC_SIGNALING_PATHWAY_IN_RESPONSE_TO_DNA_DAMAGE_BY_P53_CLASS_MEDIATOR		29	0.41115	1.3292	0.109813	0.218465	1	1156	tags=21%, list=11%, signal=23%
GOBP_REGULATION_OF_ERYTHROCYTE_DIFFERENTIATION	GOBP_REGULATION_OF_ERYTHROCYTE_DIFFERENTIATION		34	0.402319	1.32839	0.118483	0.219124	1	1550	tags=29%, list=15%, signal=35%
GOBP_VENTRICULAR_CARDIAC_MUSCLE_TISSUE_DEVELOPMENT	GOBP_VENTRICULAR_CARDIAC_MUSCLE_TISSUE_DEVELOPMENT		33	0.394617	1.32775	0.116998	0.219525	1	685	tags=21%, list=7%, signal=23%
GOBP_POSITIVE_REGULATION_OF_POTASSIUM_ION_TRANSMEMBRANE_TRANSPORT	GOBP_POSITIVE_REGULATION_OF_POTASSIUM_ION_TRANSMEMBRANE_TRANSPORT		27	0.418883	1.32763	0.107232	0.219424	1	1189	tags=33%, list=12%, signal=38%
GOBP_POSITIVE_REGULATION_OF_OSTEOBLAST_DIFFERENTIATION	GOBP_POSITIVE_REGULATION_OF_OSTEOBLAST_DIFFERENTIATION		42	0.382709	1.32686	0.114713	0.220114	1	743	tags=21%, list=7%, signal=23%
GOBP_MYELOID_CELL_APOPTOTIC_PROCESS	GOBP_MYELOID_CELL_APOPTOTIC_PROCESS		24	0.426803	1.32652	0.130982	0.220255	1	1493	tags=29%, list=15%, signal=34%
GOBP_RESPONSE_TO_ZINC_ION	GOBP_RESPONSE_TO_ZINC_ION		21	0.43152	1.32649	0.161616	0.22	1	375	tags=24%, list=4%, signal=25%
GOBP_NEGATIVE_REGULATION_OF_NERVOUS_SYSTEM_PROCESS	GOBP_NEGATIVE_REGULATION_OF_NERVOUS_SYSTEM_PROCESS		17	0.463401	1.32619	0.144304	0.220104	1	608	tags=29%, list=6%, signal=31%
GOBP_REGULATION_OF_GRANULOCYTE_CHEMOTAXIS	GOBP_REGULATION_OF_GRANULOCYTE_CHEMOTAXIS		24	0.439588	1.32346	0.124051	0.223143	1	304	tags=17%, list=3%, signal=17%
GOBP_REGULATION_OF_MONOOXYGENASE_ACTIVITY	GOBP_REGULATION_OF_MONOOXYGENASE_ACTIVITY		20	0.447901	1.32227	0.1491	0.224273	1	396	tags=20%, list=4%, signal=21%
GOBP_CHAPERONE_COFACTOR_DEPENDENT_PROTEIN_REFOLDING	GOBP_CHAPERONE_COFACTOR_DEPENDENT_PROTEIN_REFOLDING		27	0.406328	1.32145	0.118227	0.225021	1	444	tags=11%, list=4%, signal=12%
GOBP_REGULATION_OF_PROTEIN_CATABOLIC_PROCESS	GOBP_REGULATION_OF_PROTEIN_CATABOLIC_PROCESS		283	0.273455	1.32034	0.0245232	0.226077	1	903	tags=14%, list=9%, signal=15%
GOBP_MUSCLE_CELL_APOPTOTIC_PROCESS	GOBP_MUSCLE_CELL_APOPTOTIC_PROCESS		80	0.325262	1.31982	0.0703125	0.226405	1	1360	tags=25%, list=13%, signal=29%
GOBP_REGULATION_OF_MACROAUTOPHAGY	GOBP_REGULATION_OF_MACROAUTOPHAGY		98	0.309514	1.31953	0.0619048	0.22644	1	1119	tags=15%, list=11%, signal=17%
GOBP_RESPONSE_TO_TOPOLOGICALLY_INCORRECT_PROTEIN	GOBP_RESPONSE_TO_TOPOLOGICALLY_INCORRECT_PROTEIN		116	0.301805	1.31892	0.0558376	0.226831	1	812	tags=16%, list=8%, signal=17%
GOBP_REGULATION_OF_STEM_CELL_DIFFERENTIATION	GOBP_REGULATION_OF_STEM_CELL_DIFFERENTIATION		57	0.342473	1.31821	0.084507	0.227399	1	972	tags=14%, list=10%, signal=15%
GOBP_MACROAUTOPHAGY	GOBP_MACROAUTOPHAGY		221	0.279445	1.31749	0.0396601	0.227969	1	1119	tags=14%, list=11%, signal=16%
GOBP_POSITIVE_REGULATION_OF_MESENCHYMAL_CELL_PROLIFERATION	GOBP_POSITIVE_REGULATION_OF_MESENCHYMAL_CELL_PROLIFERATION		19	0.452003	1.3174	0.137931	0.227801	1	1276	tags=37%, list=13%, signal=42%
GOBP_NEGATIVE_REGULATION_OF_GLIAL_CELL_PROLIFERATION	GOBP_NEGATIVE_REGULATION_OF_GLIAL_CELL_PROLIFERATION		18	0.458041	1.31727	0.140777	0.22769	1	428	tags=17%, list=4%, signal=17%
GOBP_POSITIVE_REGULATION_OF_PROTEIN_LOCALIZATION_TO_CELL_PERIPHERY	GOBP_POSITIVE_REGULATION_OF_PROTEIN_LOCALIZATION_TO_CELL_PERIPHERY		55	0.346548	1.31655	0.102757	0.228286	1	1058	tags=20%, list=10%, signal=22%
GOBP_MESENCHYME_MORPHOGENESIS	GOBP_MESENCHYME_MORPHOGENESIS		29	0.405395	1.31614	0.137931	0.228533	1	553	tags=21%, list=5%, signal=22%
GOBP_SKELETAL_MUSCLE_TISSUE_REGENERATION	GOBP_SKELETAL_MUSCLE_TISSUE_REGENERATION		24	0.421171	1.31593	0.1247	0.228514	1	805	tags=25%, list=8%, signal=27%
GOBP_CD4_POSITIVE_ALPHA_BETA_T_CELL_ACTIVATION	GOBP_CD4_POSITIVE_ALPHA_BETA_T_CELL_ACTIVATION		43	0.373901	1.31433	0.127321	0.230186	1	797	tags=19%, list=8%, signal=20%
GOBP_CELLULAR_RESPONSE_TO_CHEMICAL_STRESS	GOBP_CELLULAR_RESPONSE_TO_CHEMICAL_STRESS		214	0.277468	1.314	0.0332481	0.230349	1	1501	tags=23%, list=15%, signal=27%
GOBP_NEGATIVE_REGULATION_OF_REACTIVE_OXYGEN_SPECIES_METABOLIC_PROCESS	GOBP_NEGATIVE_REGULATION_OF_REACTIVE_OXYGEN_SPECIES_METABOLIC_PROCESS		34	0.389973	1.31382	0.130952	0.230282	1	921	tags=24%, list=9%, signal=26%
GOBP_NEGATIVE_REGULATION_OF_NEURON_DIFFERENTIATION	GOBP_NEGATIVE_REGULATION_OF_NEURON_DIFFERENTIATION		59	0.348786	1.31272	0.103194	0.231379	1	854	tags=22%, list=8%, signal=24%
GOBP_AMINO_ACID_METABOLIC_PROCESS	GOBP_AMINO_ACID_METABOLIC_PROCESS		169	0.28688	1.31212	0.042328	0.231841	1	1667	tags=24%, list=17%, signal=28%
GOBP_NEGATIVE_REGULATION_OF_RESPONSE_TO_BIOTIC_STIMULUS	GOBP_NEGATIVE_REGULATION_OF_RESPONSE_TO_BIOTIC_STIMULUS		55	0.35081	1.30993	0.101737	0.234396	1	131	tags=7%, list=1%, signal=7%
GOBP_MATERNAL_PLACENTA_DEVELOPMENT	GOBP_MATERNAL_PLACENTA_DEVELOPMENT		22	0.427717	1.30967	0.135468	0.234414	1	685	tags=23%, list=7%, signal=24%
GOBP_CELL_CELL_JUNCTION_ORGANIZATION	GOBP_CELL_CELL_JUNCTION_ORGANIZATION		129	0.296263	1.30838	0.0367647	0.23574	1	1441	tags=27%, list=14%, signal=31%
GOBP_REGULATION_OF_PHOSPHATIDYLINOSITOL_3_KINASE_SIGNALING	GOBP_REGULATION_OF_PHOSPHATIDYLINOSITOL_3_KINASE_SIGNALING		55	0.34701	1.30817	0.102564	0.235745	1	1522	tags=31%, list=15%, signal=36%
GOBP_NEGATIVE_REGULATION_OF_LOCOMOTION	GOBP_NEGATIVE_REGULATION_OF_LOCOMOTION		223	0.276401	1.30781	0.0218579	0.235893	1	1246	tags=19%, list=12%, signal=22%
GOBP_INTRACELLULAR_MONOATOMIC_ION_HOMEOSTASIS	GOBP_INTRACELLULAR_MONOATOMIC_ION_HOMEOSTASIS		311	0.268691	1.30648	0.0180879	0.237278	1	644	tags=13%, list=6%, signal=13%
GOBP_SEQUESTERING_OF_CALCIUM_ION	GOBP_SEQUESTERING_OF_CALCIUM_ION		70	0.3334	1.30496	0.115578	0.239015	1	635	tags=17%, list=6%, signal=18%
GOBP_REGULATION_OF_INCLUSION_BODY_ASSEMBLY	GOBP_REGULATION_OF_INCLUSION_BODY_ASSEMBLY		17	0.455088	1.30382	0.153846	0.240152	1	1106	tags=29%, list=11%, signal=33%
GOBP_POSITIVE_REGULATION_OF_ENDOTHELIAL_CELL_PROLIFERATION	GOBP_POSITIVE_REGULATION_OF_ENDOTHELIAL_CELL_PROLIFERATION		54	0.351615	1.30338	0.122549	0.240477	1	743	tags=20%, list=7%, signal=22%
GOBP_ADAPTATION_OF_SIGNALING_PATHWAY	GOBP_ADAPTATION_OF_SIGNALING_PATHWAY		18	0.452589	1.30301	0.130864	0.240657	1	895	tags=28%, list=9%, signal=30%
GOBP_SMOOTH_MUSCLE_CELL_MIGRATION	GOBP_SMOOTH_MUSCLE_CELL_MIGRATION		74	0.327261	1.30229	0.0839695	0.241242	1	1260	tags=26%, list=12%, signal=29%
GOBP_T_CELL_RECEPTOR_SIGNALING_PATHWAY	GOBP_T_CELL_RECEPTOR_SIGNALING_PATHWAY		56	0.346109	1.30196	0.0952381	0.241377	1	1139	tags=18%, list=11%, signal=20%
GOBP_BEHAVIORAL_RESPONSE_TO_PAIN	GOBP_BEHAVIORAL_RESPONSE_TO_PAIN		18	0.453468	1.30078	0.165829	0.242615	1	375	tags=17%, list=4%, signal=17%
GOBP_ERBB_SIGNALING_PATHWAY	GOBP_ERBB_SIGNALING_PATHWAY		79	0.326399	1.2981	0.106796	0.245826	1	719	tags=15%, list=7%, signal=16%
GOBP_NEGATIVE_REGULATION_OF_LYMPHOCYTE_DIFFERENTIATION	GOBP_NEGATIVE_REGULATION_OF_LYMPHOCYTE_DIFFERENTIATION		23	0.428501	1.29784	0.128019	0.245859	1	902	tags=26%, list=9%, signal=29%
GOBP_REGULATION_OF_ENDOCRINE_PROCESS	GOBP_REGULATION_OF_ENDOCRINE_PROCESS		27	0.411836	1.2978	0.126728	0.245614	1	502	tags=15%, list=5%, signal=16%
GOBP_ACTOMYOSIN_STRUCTURE_ORGANIZATION	GOBP_ACTOMYOSIN_STRUCTURE_ORGANIZATION		130	0.296416	1.29738	0.0600962	0.245839	1	1240	tags=18%, list=12%, signal=21%
GOBP_REGULATION_OF_SENSORY_PERCEPTION	GOBP_REGULATION_OF_SENSORY_PERCEPTION		33	0.388614	1.29707	0.141463	0.245936	1	69	tags=6%, list=1%, signal=6%
GOBP_RESPONSE_TO_TYPE_I_INTERFERON	GOBP_RESPONSE_TO_TYPE_I_INTERFERON		32	0.37663	1.2964	0.130332	0.246587	1	891	tags=19%, list=9%, signal=21%
GOBP_RESPONSE_TO_ANGIOTENSIN	GOBP_RESPONSE_TO_ANGIOTENSIN		19	0.435672	1.2941	0.160305	0.249359	1	489	tags=26%, list=5%, signal=28%
GOBP_DENDRITIC_SPINE_MAINTENANCE	GOBP_DENDRITIC_SPINE_MAINTENANCE		24	0.410337	1.29407	0.131707	0.249099	1	28	tags=8%, list=0%, signal=8%
GOBP_NEGATIVE_REGULATION_OF_RESPONSE_TO_OXIDATIVE_STRESS	GOBP_NEGATIVE_REGULATION_OF_RESPONSE_TO_OXIDATIVE_STRESS		22	0.428739	1.29395	0.149254	0.248972	1	1239	tags=41%, list=12%, signal=47%
GOBP_MYOBLAST_FUSION	GOBP_MYOBLAST_FUSION		20	0.427367	1.29389	0.148781	0.248755	1	1249	tags=35%, list=12%, signal=40%
GOBP_CELLULAR_RESPONSE_TO_OXIDATIVE_STRESS	GOBP_CELLULAR_RESPONSE_TO_OXIDATIVE_STRESS		181	0.283464	1.29358	0.0515464	0.248889	1	1267	tags=20%, list=13%, signal=22%
GOBP_REGULATION_OF_CELL_SUBSTRATE_JUNCTION_ORGANIZATION	GOBP_REGULATION_OF_CELL_SUBSTRATE_JUNCTION_ORGANIZATION		57	0.340686	1.29353	0.0946602	0.248645	1	1770	tags=30%, list=18%, signal=36%
GOBP_B_CELL_RECEPTOR_SIGNALING_PATHWAY	GOBP_B_CELL_RECEPTOR_SIGNALING_PATHWAY		23	0.424768	1.29208	0.161616	0.250157	1	696	tags=22%, list=7%, signal=23%
GOBP_ENDOCARDIAL_CUSHION_DEVELOPMENT	GOBP_ENDOCARDIAL_CUSHION_DEVELOPMENT		25	0.404299	1.292	0.164649	0.249945	1	553	tags=24%, list=5%, signal=25%
GOBP_GLYCOSPHINGOLIPID_METABOLIC_PROCESS	GOBP_GLYCOSPHINGOLIPID_METABOLIC_PROCESS		40	0.369359	1.29153	0.129676	0.25025	1	1819	tags=43%, list=18%, signal=52%
GOBP_ATP_BIOSYNTHETIC_PROCESS	GOBP_ATP_BIOSYNTHETIC_PROCESS		91	0.311491	1.29108	0.0862944	0.250534	1	1638	tags=23%, list=16%, signal=27%
GOBP_CELL_CELL_JUNCTION_ASSEMBLY	GOBP_CELL_CELL_JUNCTION_ASSEMBLY		87	0.308563	1.29067	0.0734597	0.250783	1	1337	tags=26%, list=13%, signal=30%
GOBP_RESPONSE_TO_ACETYLCHOLINE	GOBP_RESPONSE_TO_ACETYLCHOLINE		29	0.40081	1.28995	0.14951	0.251432	1	663	tags=17%, list=7%, signal=18%
GOBP_NEURON_FATE_COMMITMENT	GOBP_NEURON_FATE_COMMITMENT		38	0.36422	1.28746	0.12381	0.254508	1	1165	tags=21%, list=12%, signal=24%
GOBP_REGULATION_OF_MYELOID_CELL_APOPTOTIC_PROCESS	GOBP_REGULATION_OF_MYELOID_CELL_APOPTOTIC_PROCESS		21	0.422009	1.2857	0.150246	0.256641	1	1493	tags=29%, list=15%, signal=33%
GOBP_INTRINSIC_APOPTOTIC_SIGNALING_PATHWAY_BY_P53_CLASS_MEDIATOR	GOBP_INTRINSIC_APOPTOTIC_SIGNALING_PATHWAY_BY_P53_CLASS_MEDIATOR		56	0.342454	1.28533	0.102138	0.256881	1	1156	tags=21%, list=11%, signal=24%
GOBP_REGULATION_OF_PROTEIN_KINASE_B_SIGNALING	GOBP_REGULATION_OF_PROTEIN_KINASE_B_SIGNALING		105	0.307408	1.28383	0.0701754	0.258526	1	1306	tags=22%, list=13%, signal=25%
GOBP_NEGATIVE_REGULATION_OF_OXIDATIVE_STRESS_INDUCED_CELL_DEATH	GOBP_NEGATIVE_REGULATION_OF_OXIDATIVE_STRESS_INDUCED_CELL_DEATH		36	0.372022	1.28374	0.122449	0.258362	1	1645	tags=39%, list=16%, signal=46%
GOBP_HORMONE_METABOLIC_PROCESS	GOBP_HORMONE_METABOLIC_PROCESS		102	0.296565	1.28366	0.0696517	0.258155	1	775	tags=20%, list=8%, signal=21%
GOBP_RECEPTOR_METABOLIC_PROCESS	GOBP_RECEPTOR_METABOLIC_PROCESS		66	0.328706	1.28359	0.102381	0.257951	1	942	tags=17%, list=9%, signal=18%
GOBP_POSITIVE_REGULATION_OF_MIRNA_METABOLIC_PROCESS	GOBP_POSITIVE_REGULATION_OF_MIRNA_METABOLIC_PROCESS		33	0.386778	1.28196	0.135593	0.259935	1	489	tags=12%, list=5%, signal=13%
GOBP_POSITIVE_REGULATION_OF_CELL_DEVELOPMENT	GOBP_POSITIVE_REGULATION_OF_CELL_DEVELOPMENT		319	0.259419	1.28185	0.0410557	0.259785	1	489	tags=9%, list=5%, signal=9%
GOBP_MUSCLE_CELL_CELLULAR_HOMEOSTASIS	GOBP_MUSCLE_CELL_CELLULAR_HOMEOSTASIS		16	0.459422	1.28175	0.174757	0.259605	1	1114	tags=38%, list=11%, signal=42%
GOBP_POSITIVE_REGULATION_OF_PROTEIN_KINASE_B_SIGNALING	GOBP_POSITIVE_REGULATION_OF_PROTEIN_KINASE_B_SIGNALING		70	0.328763	1.27965	0.112045	0.262064	1	895	tags=17%, list=9%, signal=19%
GOBP_REGULATION_OF_ACTIN_CYTOSKELETON_REORGANIZATION	GOBP_REGULATION_OF_ACTIN_CYTOSKELETON_REORGANIZATION		30	0.394189	1.27749	0.157767	0.264806	1	737	tags=23%, list=7%, signal=25%
GOBP_POSITIVE_REGULATION_BY_HOST_OF_VIRAL_PROCESS	GOBP_POSITIVE_REGULATION_BY_HOST_OF_VIRAL_PROCESS		19	0.449081	1.27726	0.159204	0.264822	1	1061	tags=26%, list=11%, signal=29%
GOBP_DIGESTIVE_TRACT_MORPHOGENESIS	GOBP_DIGESTIVE_TRACT_MORPHOGENESIS		24	0.408308	1.27692	0.143959	0.265035	1	1005	tags=29%, list=10%, signal=32%
GOBP_PLASMA_MEMBRANE_REPAIR	GOBP_PLASMA_MEMBRANE_REPAIR		21	0.423586	1.2764	0.184729	0.265485	1	126	tags=10%, list=1%, signal=10%
GOBP_REGULATION_OF_PROTEIN_MATURATION	GOBP_REGULATION_OF_PROTEIN_MATURATION		43	0.3602	1.27611	0.130536	0.265581	1	744	tags=19%, list=7%, signal=20%
GOBP_ACTIN_CYTOSKELETON_REORGANIZATION	GOBP_ACTIN_CYTOSKELETON_REORGANIZATION		76	0.322774	1.27605	0.111663	0.265373	1	737	tags=18%, list=7%, signal=20%
GOBP_POSITIVE_REGULATION_OF_PROTEIN_AUTOPHOSPHORYLATION	GOBP_POSITIVE_REGULATION_OF_PROTEIN_AUTOPHOSPHORYLATION		18	0.44482	1.27361	0.170604	0.268501	1	1306	tags=28%, list=13%, signal=32%
GOBP_POSITIVE_REGULATION_OF_PATTERN_RECOGNITION_RECEPTOR_SIGNALING_PATHWAY	GOBP_POSITIVE_REGULATION_OF_PATTERN_RECOGNITION_RECEPTOR_SIGNALING_PATHWAY		23	0.418074	1.27315	0.158568	0.268824	1	1456	tags=26%, list=14%, signal=30%
GOBP_REGULATION_OF_GLYCOPROTEIN_METABOLIC_PROCESS	GOBP_REGULATION_OF_GLYCOPROTEIN_METABOLIC_PROCESS		33	0.374861	1.27228	0.140097	0.269768	1	939	tags=27%, list=9%, signal=30%
GOBP_TRIGLYCERIDE_BIOSYNTHETIC_PROCESS	GOBP_TRIGLYCERIDE_BIOSYNTHETIC_PROCESS		26	0.402898	1.2715	0.158986	0.270569	1	463	tags=19%, list=5%, signal=20%
GOBP_RESPONSE_TO_EXTRACELLULAR_STIMULUS	GOBP_RESPONSE_TO_EXTRACELLULAR_STIMULUS		238	0.266979	1.27126	0.0465753	0.270621	1	1020	tags=16%, list=10%, signal=18%
GOBP_INOSITOL_PHOSPHATE_BIOSYNTHETIC_PROCESS	GOBP_INOSITOL_PHOSPHATE_BIOSYNTHETIC_PROCESS		18	0.434313	1.27109	0.170854	0.270541	1	983	tags=28%, list=10%, signal=31%
GOBP_REGULATION_OF_B_CELL_ACTIVATION	GOBP_REGULATION_OF_B_CELL_ACTIVATION		58	0.329799	1.26979	0.12201	0.272035	1	116	tags=7%, list=1%, signal=7%
GOBP_MONOSACCHARIDE_METABOLIC_PROCESS	GOBP_MONOSACCHARIDE_METABOLIC_PROCESS		173	0.275928	1.26914	0.0550964	0.272596	1	1421	tags=20%, list=14%, signal=22%
GOBP_PHOSPHATIDYLCHOLINE_METABOLIC_PROCESS	GOBP_PHOSPHATIDYLCHOLINE_METABOLIC_PROCESS		38	0.358229	1.26842	0.14321	0.273299	1	1467	tags=21%, list=15%, signal=25%
GOBP_REGULATION_OF_ACTIN_FILAMENT_BASED_MOVEMENT	GOBP_REGULATION_OF_ACTIN_FILAMENT_BASED_MOVEMENT		29	0.382676	1.26823	0.155779	0.273265	1	839	tags=24%, list=8%, signal=26%
GOBP_REGULATION_OF_CHEMOTAXIS	GOBP_REGULATION_OF_CHEMOTAXIS		117	0.291895	1.26688	0.0687831	0.274821	1	1465	tags=25%, list=15%, signal=29%
GOBP_NITRIC_OXIDE_MEDIATED_SIGNAL_TRANSDUCTION	GOBP_NITRIC_OXIDE_MEDIATED_SIGNAL_TRANSDUCTION		15	0.457114	1.26675	0.177665	0.274708	1	530	tags=20%, list=5%, signal=21%
GOBP_NEGATIVE_REGULATION_OF_LEUKOCYTE_MIGRATION	GOBP_NEGATIVE_REGULATION_OF_LEUKOCYTE_MIGRATION		22	0.418115	1.26615	0.176623	0.275264	1	452	tags=18%, list=4%, signal=19%
GOBP_REGULATION_OF_CHONDROCYTE_DIFFERENTIATION	GOBP_REGULATION_OF_CHONDROCYTE_DIFFERENTIATION		29	0.393859	1.266	0.18136	0.275141	1	1738	tags=48%, list=17%, signal=58%
GOBP_CARDIAC_SEPTUM_DEVELOPMENT	GOBP_CARDIAC_SEPTUM_DEVELOPMENT		73	0.312949	1.26533	0.109415	0.275793	1	1320	tags=26%, list=13%, signal=30%
GOBP_RECEPTOR_SIGNALING_PATHWAY_VIA_STAT	GOBP_RECEPTOR_SIGNALING_PATHWAY_VIA_STAT		75	0.313048	1.26502	0.0879397	0.275915	1	743	tags=16%, list=7%, signal=17%
GOBP_NEGATIVE_REGULATION_OF_CYSTEINE_TYPE_ENDOPEPTIDASE_ACTIVITY	GOBP_NEGATIVE_REGULATION_OF_CYSTEINE_TYPE_ENDOPEPTIDASE_ACTIVITY		52	0.338794	1.26486	0.12	0.275837	1	1306	tags=31%, list=13%, signal=35%
GOBP_RESPONSE_TO_REACTIVE_OXYGEN_SPECIES	GOBP_RESPONSE_TO_REACTIVE_OXYGEN_SPECIES		120	0.293031	1.26478	0.0927835	0.275641	1	1360	tags=23%, list=13%, signal=27%
GOBP_POSITIVE_REGULATION_OF_PEPTIDYL_TYROSINE_PHOSPHORYLATION	GOBP_POSITIVE_REGULATION_OF_PEPTIDYL_TYROSINE_PHOSPHORYLATION		96	0.302297	1.26416	0.110818	0.276215	1	1465	tags=26%, list=15%, signal=30%
GOBP_NEGATIVE_REGULATION_OF_PROTEIN_LOCALIZATION_TO_NUCLEUS	GOBP_NEGATIVE_REGULATION_OF_PROTEIN_LOCALIZATION_TO_NUCLEUS		28	0.393667	1.2628	0.157895	0.277881	1	493	tags=14%, list=5%, signal=15%
GOBP_NEURON_PROJECTION_REGENERATION	GOBP_NEURON_PROJECTION_REGENERATION		48	0.342551	1.2627	0.112172	0.277726	1	785	tags=19%, list=8%, signal=20%
GOBP_REGULATION_OF_STEROID_METABOLIC_PROCESS	GOBP_REGULATION_OF_STEROID_METABOLIC_PROCESS		62	0.327547	1.2625	0.131148	0.277712	1	1467	tags=27%, list=15%, signal=32%
GOBP_POSITIVE_REGULATION_OF_MACROAUTOPHAGY	GOBP_POSITIVE_REGULATION_OF_MACROAUTOPHAGY		61	0.330918	1.26131	0.123457	0.279075	1	1119	tags=18%, list=11%, signal=20%
GOBP_REGULATION_OF_CELLULAR_KETONE_METABOLIC_PROCESS	GOBP_REGULATION_OF_CELLULAR_KETONE_METABOLIC_PROCESS		85	0.302937	1.26095	0.117333	0.27929	1	1493	tags=26%, list=15%, signal=30%
GOBP_XENOBIOTIC_TRANSPORT	GOBP_XENOBIOTIC_TRANSPORT		17	0.447406	1.26039	0.199482	0.279774	1	843	tags=24%, list=8%, signal=26%
GOBP_POSITIVE_REGULATION_OF_TRIGLYCERIDE_BIOSYNTHETIC_PROCESS	GOBP_POSITIVE_REGULATION_OF_TRIGLYCERIDE_BIOSYNTHETIC_PROCESS		15	0.454801	1.25998	0.176923	0.280049	1	1467	tags=33%, list=15%, signal=39%
GOBP_RIBOSOME_ASSEMBLY	GOBP_RIBOSOME_ASSEMBLY		57	0.332363	1.25847	0.128641	0.281874	1	1766	tags=32%, list=17%, signal=38%
GOBP_MRNA_TRANSCRIPTION	GOBP_MRNA_TRANSCRIPTION		37	0.361183	1.25829	0.147268	0.281849	1	685	tags=16%, list=7%, signal=17%
GOBP_POSITIVE_REGULATION_OF_GLIAL_CELL_DIFFERENTIATION	GOBP_POSITIVE_REGULATION_OF_GLIAL_CELL_DIFFERENTIATION		34	0.377261	1.258	0.159091	0.281905	1	717	tags=21%, list=7%, signal=22%
GOBP_AMINO_ACID_IMPORT_ACROSS_PLASMA_MEMBRANE	GOBP_AMINO_ACID_IMPORT_ACROSS_PLASMA_MEMBRANE		36	0.364376	1.25674	0.163366	0.283338	1	378	tags=14%, list=4%, signal=14%
GOBP_RESPONSE_TO_PEPTIDE	GOBP_RESPONSE_TO_PEPTIDE		279	0.26035	1.25673	0.0402145	0.283036	1	1134	tags=17%, list=11%, signal=18%
GOBP_MAMMARY_GLAND_DEVELOPMENT	GOBP_MAMMARY_GLAND_DEVELOPMENT		77	0.312604	1.25665	0.129114	0.282854	1	1412	tags=30%, list=14%, signal=34%
GOBP_REGULATION_OF_PROTEIN_BINDING	GOBP_REGULATION_OF_PROTEIN_BINDING		150	0.276842	1.25658	0.0734463	0.282636	1	1230	tags=17%, list=12%, signal=19%
GOBP_MITOCHONDRIAL_ELECTRON_TRANSPORT_CYTOCHROME_C_TO_OXYGEN	GOBP_MITOCHONDRIAL_ELECTRON_TRANSPORT_CYTOCHROME_C_TO_OXYGEN		16	0.442118	1.25656	0.180974	0.282347	1	1797	tags=38%, list=18%, signal=46%
GOBP_HEART_TRABECULA_MORPHOGENESIS	GOBP_HEART_TRABECULA_MORPHOGENESIS		24	0.404608	1.25656	0.169082	0.282041	1	553	tags=21%, list=5%, signal=22%
GOBP_POSITIVE_REGULATION_OF_G_PROTEIN_COUPLED_RECEPTOR_SIGNALING_PATHWAY	GOBP_POSITIVE_REGULATION_OF_G_PROTEIN_COUPLED_RECEPTOR_SIGNALING_PATHWAY		18	0.433537	1.25653	0.205189	0.281772	1	823	tags=17%, list=8%, signal=18%
GOBP_NUCLEOSIDE_TRIPHOSPHATE_METABOLIC_PROCESS	GOBP_NUCLEOSIDE_TRIPHOSPHATE_METABOLIC_PROCESS		213	0.270459	1.25645	0.0589812	0.28157	1	1678	tags=23%, list=17%, signal=26%
GOBP_REGULATION_OF_VASCULAR_PERMEABILITY	GOBP_REGULATION_OF_VASCULAR_PERMEABILITY		30	0.38369	1.25604	0.156716	0.281869	1	1360	tags=27%, list=13%, signal=31%
GOBP_POLYSACCHARIDE_CATABOLIC_PROCESS	GOBP_POLYSACCHARIDE_CATABOLIC_PROCESS		16	0.441159	1.25545	0.18617	0.282407	1	1724	tags=44%, list=17%, signal=53%
GOBP_REGULATION_OF_PROGRAMMED_NECROTIC_CELL_DEATH	GOBP_REGULATION_OF_PROGRAMMED_NECROTIC_CELL_DEATH		18	0.43576	1.25524	0.166667	0.282353	1	748	tags=22%, list=7%, signal=24%
GOBP_CARBOHYDRATE_METABOLIC_PROCESS	GOBP_CARBOHYDRATE_METABOLIC_PROCESS		364	0.248729	1.25466	0.0202899	0.282848	1	1421	tags=19%, list=14%, signal=22%
GOBP_REGULATION_OF_PROTEIN_LOCALIZATION_TO_PLASMA_MEMBRANE	GOBP_REGULATION_OF_PROTEIN_LOCALIZATION_TO_PLASMA_MEMBRANE		91	0.308272	1.25463	0.11335	0.28256	1	929	tags=14%, list=9%, signal=16%
GOBP_REGULATION_OF_PROTEIN_IMPORT_INTO_NUCLEUS	GOBP_REGULATION_OF_PROTEIN_IMPORT_INTO_NUCLEUS		46	0.341272	1.25449	0.144638	0.282442	1	115	tags=7%, list=1%, signal=7%
GOBP_BLOOD_VESSEL_ENDOTHELIAL_CELL_MIGRATION	GOBP_BLOOD_VESSEL_ENDOTHELIAL_CELL_MIGRATION		67	0.318287	1.25311	0.133333	0.284142	1	1306	tags=27%, list=13%, signal=31%
GOBP_REPRODUCTIVE_SYSTEM_DEVELOPMENT	GOBP_REPRODUCTIVE_SYSTEM_DEVELOPMENT		152	0.277715	1.25205	0.0808081	0.285308	1	1317	tags=24%, list=13%, signal=28%
GOBP_CARTILAGE_DEVELOPMENT_INVOLVED_IN_ENDOCHONDRAL_BONE_MORPHOGENESIS	GOBP_CARTILAGE_DEVELOPMENT_INVOLVED_IN_ENDOCHONDRAL_BONE_MORPHOGENESIS		19	0.425073	1.25125	0.192214	0.286136	1	994	tags=26%, list=10%, signal=29%
GOBP_PROTEIN_TARGETING_TO_LYSOSOME	GOBP_PROTEIN_TARGETING_TO_LYSOSOME		26	0.4016	1.251	0.191436	0.28617	1	264	tags=12%, list=3%, signal=12%
GOBP_DICARBOXYLIC_ACID_METABOLIC_PROCESS	GOBP_DICARBOXYLIC_ACID_METABOLIC_PROCESS		68	0.317898	1.25094	0.126984	0.285964	1	1613	tags=25%, list=16%, signal=30%
GOBP_REGULATION_OF_MITOCHONDRIAL_OUTER_MEMBRANE_PERMEABILIZATION_INVOLVED_IN_APOPTOTIC_SIGNALING_PATHWAY	GOBP_REGULATION_OF_MITOCHONDRIAL_OUTER_MEMBRANE_PERMEABILIZATION_INVOLVED_IN_APOPTOTIC_SIGNALING_PATHWAY		20	0.410937	1.25048	0.200489	0.286299	1	1385	tags=30%, list=14%, signal=35%
GOBP_REGULATION_OF_NEURAL_PRECURSOR_CELL_PROLIFERATION	GOBP_REGULATION_OF_NEURAL_PRECURSOR_CELL_PROLIFERATION		78	0.310627	1.24986	0.115663	0.286849	1	1538	tags=28%, list=15%, signal=33%
GOBP_NEGATIVE_REGULATION_OF_CELL_PROJECTION_ORGANIZATION	GOBP_NEGATIVE_REGULATION_OF_CELL_PROJECTION_ORGANIZATION		167	0.274533	1.24981	0.0682353	0.286623	1	635	tags=11%, list=6%, signal=11%
GOBP_REGULATION_OF_B_CELL_PROLIFERATION	GOBP_REGULATION_OF_B_CELL_PROLIFERATION		27	0.390858	1.24966	0.161954	0.286528	1	696	tags=15%, list=7%, signal=16%
GOBP_TOLL_LIKE_RECEPTOR_4_SIGNALING_PATHWAY	GOBP_TOLL_LIKE_RECEPTOR_4_SIGNALING_PATHWAY		20	0.415441	1.24942	0.196217	0.286565	1	1313	tags=25%, list=13%, signal=29%
GOBP_ORGANELLE_DISASSEMBLY	GOBP_ORGANELLE_DISASSEMBLY		110	0.293098	1.24824	0.0825243	0.287957	1	1099	tags=15%, list=11%, signal=17%
GOBP_REGULATION_OF_PROTEIN_LOCALIZATION_TO_NUCLEUS	GOBP_REGULATION_OF_PROTEIN_LOCALIZATION_TO_NUCLEUS		101	0.294948	1.2473	0.0958549	0.289024	1	1061	tags=16%, list=11%, signal=18%
GOBP_ALPHA_BETA_T_CELL_PROLIFERATION	GOBP_ALPHA_BETA_T_CELL_PROLIFERATION		16	0.445149	1.24725	0.201072	0.288777	1	720	tags=19%, list=7%, signal=20%
GOBP_RELEASE_OF_CYTOCHROME_C_FROM_MITOCHONDRIA	GOBP_RELEASE_OF_CYTOCHROME_C_FROM_MITOCHONDRIA		45	0.344011	1.24708	0.18705	0.288714	1	1397	tags=29%, list=14%, signal=33%
GOBP_POSITIVE_REGULATION_OF_NF_KAPPAB_TRANSCRIPTION_FACTOR_ACTIVITY	GOBP_POSITIVE_REGULATION_OF_NF_KAPPAB_TRANSCRIPTION_FACTOR_ACTIVITY		68	0.316837	1.24659	0.132468	0.289072	1	1139	tags=21%, list=11%, signal=23%
GOBP_LIPOSACCHARIDE_METABOLIC_PROCESS	GOBP_LIPOSACCHARIDE_METABOLIC_PROCESS		67	0.328366	1.24631	0.141089	0.289132	1	1239	tags=25%, list=12%, signal=29%
GOBP_SECRETION_BY_TISSUE	GOBP_SECRETION_BY_TISSUE		25	0.394287	1.2449	0.182957	0.290852	1	79	tags=8%, list=1%, signal=8%
GOBP_NEGATIVE_REGULATION_OF_OSTEOCLAST_DIFFERENTIATION	GOBP_NEGATIVE_REGULATION_OF_OSTEOCLAST_DIFFERENTIATION		17	0.43977	1.24458	0.216495	0.29096	1	1396	tags=35%, list=14%, signal=41%
GOBP_POSITIVE_REGULATION_OF_CATABOLIC_PROCESS	GOBP_POSITIVE_REGULATION_OF_CATABOLIC_PROCESS		384	0.245435	1.24398	0.0418994	0.291492	1	1128	tags=16%, list=11%, signal=18%
GOBP_FATTY_ACID_BETA_OXIDATION	GOBP_FATTY_ACID_BETA_OXIDATION		55	0.329546	1.24352	0.154034	0.29183	1	1674	tags=33%, list=17%, signal=39%
GOBP_REGULATION_OF_DNA_BINDING_TRANSCRIPTION_FACTOR_ACTIVITY	GOBP_REGULATION_OF_DNA_BINDING_TRANSCRIPTION_FACTOR_ACTIVITY		237	0.258705	1.24287	0.061828	0.292439	1	1410	tags=19%, list=14%, signal=22%
GOBP_POSITIVE_REGULATION_OF_ALCOHOL_BIOSYNTHETIC_PROCESS	GOBP_POSITIVE_REGULATION_OF_ALCOHOL_BIOSYNTHETIC_PROCESS		19	0.428652	1.24286	0.205	0.292152	1	983	tags=37%, list=10%, signal=41%
GOBP_VASCULAR_ASSOCIATED_SMOOTH_MUSCLE_CELL_PROLIFERATION	GOBP_VASCULAR_ASSOCIATED_SMOOTH_MUSCLE_CELL_PROLIFERATION		50	0.331285	1.24259	0.14486	0.292264	1	1085	tags=24%, list=11%, signal=27%
GOBP_REGULATION_OF_CALCIUM_ION_IMPORT	GOBP_REGULATION_OF_CALCIUM_ION_IMPORT		17	0.422074	1.2421	0.207895	0.292722	1	452	tags=12%, list=4%, signal=12%
GOBP_REGULATION_OF_FIBROBLAST_MIGRATION	GOBP_REGULATION_OF_FIBROBLAST_MIGRATION		35	0.357166	1.24188	0.16962	0.292737	1	2273	tags=51%, list=23%, signal=66%
GOBP_ACTIN_FILAMENT_BASED_MOVEMENT	GOBP_ACTIN_FILAMENT_BASED_MOVEMENT		81	0.307796	1.24174	0.125	0.292635	1	1136	tags=25%, list=11%, signal=28%
GOBP_THYMUS_DEVELOPMENT	GOBP_THYMUS_DEVELOPMENT		33	0.369425	1.2404	0.200466	0.294297	1	1475	tags=30%, list=15%, signal=35%
GOBP_REGULATION_OF_PH	GOBP_REGULATION_OF_PH		63	0.31994	1.23979	0.148515	0.294896	1	958	tags=19%, list=9%, signal=21%
GOBP_AUTOPHAGY_OF_MITOCHONDRION	GOBP_AUTOPHAGY_OF_MITOCHONDRION		76	0.309163	1.23968	0.123487	0.294753	1	1099	tags=16%, list=11%, signal=18%
GOBP_NEURON_APOPTOTIC_PROCESS	GOBP_NEURON_APOPTOTIC_PROCESS		223	0.261806	1.23819	0.0652742	0.296677	1	1101	tags=17%, list=11%, signal=18%
GOBP_NEGATIVE_REGULATION_OF_INTRACELLULAR_PROTEIN_TRANSPORT	GOBP_NEGATIVE_REGULATION_OF_INTRACELLULAR_PROTEIN_TRANSPORT		35	0.36622	1.23817	0.182692	0.296376	1	158	tags=9%, list=2%, signal=9%
GOBP_VASCULAR_ENDOTHELIAL_GROWTH_FACTOR_RECEPTOR_SIGNALING_PATHWAY	GOBP_VASCULAR_ENDOTHELIAL_GROWTH_FACTOR_RECEPTOR_SIGNALING_PATHWAY		25	0.397198	1.23813	0.202532	0.296141	1	1673	tags=32%, list=17%, signal=38%
GOBP_BIOLOGICAL_PROCESS_INVOLVED_IN_INTERACTION_WITH_SYMBIONT	GOBP_BIOLOGICAL_PROCESS_INVOLVED_IN_INTERACTION_WITH_SYMBIONT		63	0.317484	1.23663	0.132212	0.298114	1	1061	tags=14%, list=11%, signal=16%
GOBP_MONOSACCHARIDE_CATABOLIC_PROCESS	GOBP_MONOSACCHARIDE_CATABOLIC_PROCESS		36	0.362363	1.23662	0.179361	0.297812	1	1334	tags=22%, list=13%, signal=26%
GOBP_POSITIVE_REGULATION_OF_MONOATOMIC_ION_TRANSPORT	GOBP_POSITIVE_REGULATION_OF_MONOATOMIC_ION_TRANSPORT		166	0.267319	1.23625	0.0909091	0.298096	1	983	tags=16%, list=10%, signal=17%
GOBP_SPHINGOLIPID_METABOLIC_PROCESS	GOBP_SPHINGOLIPID_METABOLIC_PROCESS		99	0.289969	1.23577	0.124031	0.298489	1	1819	tags=29%, list=18%, signal=35%
GOBP_APICAL_JUNCTION_ASSEMBLY	GOBP_APICAL_JUNCTION_ASSEMBLY		39	0.361266	1.23535	0.173302	0.298768	1	1538	tags=33%, list=15%, signal=39%
GOBP_PHOSPHOLIPID_CATABOLIC_PROCESS	GOBP_PHOSPHOLIPID_CATABOLIC_PROCESS		31	0.379886	1.23491	0.171642	0.299131	1	910	tags=19%, list=9%, signal=21%
GOBP_REACTIVE_OXYGEN_SPECIES_BIOSYNTHETIC_PROCESS	GOBP_REACTIVE_OXYGEN_SPECIES_BIOSYNTHETIC_PROCESS		32	0.371101	1.23485	0.190141	0.29891	1	975	tags=19%, list=10%, signal=21%
GOBP_STEROID_BIOSYNTHETIC_PROCESS	GOBP_STEROID_BIOSYNTHETIC_PROCESS		90	0.301029	1.23343	0.107895	0.300654	1	1372	tags=23%, list=14%, signal=27%
GOBP_REGULATION_OF_CELLULAR_PH	GOBP_REGULATION_OF_CELLULAR_PH		56	0.33156	1.23294	0.172236	0.301046	1	696	tags=16%, list=7%, signal=17%
GOBP_CELLULAR_RESPONSE_TO_CAMP	GOBP_CELLULAR_RESPONSE_TO_CAMP		25	0.388006	1.2321	0.192214	0.302022	1	651	tags=16%, list=6%, signal=17%
GOBP_ALPHA_BETA_T_CELL_DIFFERENTIATION	GOBP_ALPHA_BETA_T_CELL_DIFFERENTIATION		47	0.340019	1.23054	0.161765	0.304015	1	1052	tags=23%, list=10%, signal=26%
GOBP_RESPONSE_TO_HORMONE	GOBP_RESPONSE_TO_HORMONE		438	0.237595	1.23016	0.0410557	0.30429	1	1061	tags=16%, list=11%, signal=17%
GOBP_POSITIVE_REGULATION_OF_COLD_INDUCED_THERMOGENESIS	GOBP_POSITIVE_REGULATION_OF_COLD_INDUCED_THERMOGENESIS		58	0.324798	1.22726	0.161446	0.308372	1	1676	tags=29%, list=17%, signal=35%
GOBP_CELLULAR_RESPONSE_TO_EXTRACELLULAR_STIMULUS	GOBP_CELLULAR_RESPONSE_TO_EXTRACELLULAR_STIMULUS		157	0.267303	1.22689	0.0906667	0.30858	1	1012	tags=15%, list=10%, signal=17%
GOBP_CELLULAR_POLYSACCHARIDE_CATABOLIC_PROCESS	GOBP_CELLULAR_POLYSACCHARIDE_CATABOLIC_PROCESS		16	0.441159	1.22681	0.205379	0.308363	1	1724	tags=44%, list=17%, signal=53%
GOBP_CELLULAR_COMPONENT_MAINTENANCE	GOBP_CELLULAR_COMPONENT_MAINTENANCE		66	0.314246	1.2266	0.133005	0.308374	1	206	tags=8%, list=2%, signal=8%
GOBP_TAXIS	GOBP_TAXIS		313	0.248908	1.22645	0.0482574	0.308286	1	726	tags=13%, list=7%, signal=13%
GOBP_LIPID_EXPORT_FROM_CELL	GOBP_LIPID_EXPORT_FROM_CELL		23	0.404703	1.22559	0.210396	0.30927	1	502	tags=17%, list=5%, signal=18%
GOBP_POSITIVE_REGULATION_OF_BMP_SIGNALING_PATHWAY	GOBP_POSITIVE_REGULATION_OF_BMP_SIGNALING_PATHWAY		25	0.393053	1.22435	0.196643	0.310766	1	266	tags=16%, list=3%, signal=16%
GOBP_REGULATION_OF_KINASE_ACTIVITY	GOBP_REGULATION_OF_KINASE_ACTIVITY		439	0.239592	1.22291	0.0412088	0.312745	1	1410	tags=20%, list=14%, signal=22%
GOBP_NUCLEOTIDE_PHOSPHORYLATION	GOBP_NUCLEOTIDE_PHOSPHORYLATION		79	0.298807	1.22189	0.108911	0.313974	1	1366	tags=23%, list=14%, signal=26%
GOBP_OLIGODENDROCYTE_DEVELOPMENT	GOBP_OLIGODENDROCYTE_DEVELOPMENT		41	0.342343	1.22097	0.182254	0.315125	1	735	tags=17%, list=7%, signal=18%
GOBP_NEGATIVE_REGULATION_OF_ESTABLISHMENT_OF_PROTEIN_LOCALIZATION	GOBP_NEGATIVE_REGULATION_OF_ESTABLISHMENT_OF_PROTEIN_LOCALIZATION		99	0.298563	1.22094	0.113861	0.314852	1	917	tags=15%, list=9%, signal=17%
GOBP_NEURAL_PRECURSOR_CELL_PROLIFERATION	GOBP_NEURAL_PRECURSOR_CELL_PROLIFERATION		142	0.272809	1.22015	0.1025	0.315731	1	1677	tags=27%, list=17%, signal=32%
GOBP_MICROVILLUS_ORGANIZATION	GOBP_MICROVILLUS_ORGANIZATION		15	0.440466	1.22014	0.217918	0.315431	1	473	tags=27%, list=5%, signal=28%
GOBP_PHOSPHOLIPID_TRANSPORT	GOBP_PHOSPHOLIPID_TRANSPORT		44	0.349227	1.218	0.15903	0.318416	1	1705	tags=32%, list=17%, signal=38%
GOBP_POSITIVE_REGULATION_OF_PROTEIN_CONTAINING_COMPLEX_ASSEMBLY	GOBP_POSITIVE_REGULATION_OF_PROTEIN_CONTAINING_COMPLEX_ASSEMBLY		126	0.274579	1.21745	0.0994764	0.318914	1	1139	tags=18%, list=11%, signal=20%
GOBP_POSITIVE_REGULATION_OF_TRANSMEMBRANE_RECEPTOR_PROTEIN_SERINE_THREONINE_KINASE_SIGNALING_PATHWAY	GOBP_POSITIVE_REGULATION_OF_TRANSMEMBRANE_RECEPTOR_PROTEIN_SERINE_THREONINE_KINASE_SIGNALING_PATHWAY		66	0.303682	1.21666	0.153266	0.319797	1	1079	tags=21%, list=11%, signal=24%
GOBP_PROTEIN_KINASE_B_SIGNALING	GOBP_PROTEIN_KINASE_B_SIGNALING		127	0.276071	1.21506	0.120205	0.321986	1	1674	tags=27%, list=17%, signal=32%
GOBP_FEMALE_SEX_DIFFERENTIATION	GOBP_FEMALE_SEX_DIFFERENTIATION		67	0.314331	1.21504	0.176166	0.321674	1	1384	tags=25%, list=14%, signal=29%
GOBP_VACUOLAR_LOCALIZATION	GOBP_VACUOLAR_LOCALIZATION		52	0.329855	1.21451	0.189873	0.32221	1	1615	tags=25%, list=16%, signal=30%
GOBP_NEGATIVE_REGULATION_OF_TRANSPORT	GOBP_NEGATIVE_REGULATION_OF_TRANSPORT		319	0.244989	1.21278	0.0558376	0.324717	1	965	tags=13%, list=10%, signal=14%
GOBP_MAST_CELL_ACTIVATION_INVOLVED_IN_IMMUNE_RESPONSE	GOBP_MAST_CELL_ACTIVATION_INVOLVED_IN_IMMUNE_RESPONSE		21	0.399146	1.21278	0.219697	0.32439	1	607	tags=24%, list=6%, signal=25%
GOBP_RIBOSOMAL_LARGE_SUBUNIT_ASSEMBLY	GOBP_RIBOSOMAL_LARGE_SUBUNIT_ASSEMBLY		23	0.386494	1.2107	0.233161	0.327472	1	938	tags=26%, list=9%, signal=29%
GOBP_NEGATIVE_REGULATION_OF_PROTEIN_SECRETION	GOBP_NEGATIVE_REGULATION_OF_PROTEIN_SECRETION		52	0.319787	1.20939	0.17866	0.32922	1	586	tags=13%, list=6%, signal=14%
GOBP_RESPONSE_TO_ORGANIC_CYCLIC_COMPOUND	GOBP_RESPONSE_TO_ORGANIC_CYCLIC_COMPOUND		419	0.235383	1.20909	0.034188	0.329333	1	1061	tags=16%, list=11%, signal=17%
GOBP_POSITIVE_REGULATION_OF_PROTEIN_IMPORT_INTO_NUCLEUS	GOBP_POSITIVE_REGULATION_OF_PROTEIN_IMPORT_INTO_NUCLEUS		31	0.36112	1.20907	0.17321	0.329039	1	1650	tags=26%, list=16%, signal=31%
GOBP_POSITIVE_REGULATION_OF_CATION_TRANSMEMBRANE_TRANSPORT	GOBP_POSITIVE_REGULATION_OF_CATION_TRANSMEMBRANE_TRANSPORT		102	0.290549	1.209	0.139423	0.328808	1	983	tags=20%, list=10%, signal=22%
GOBP_MYELIN_ASSEMBLY	GOBP_MYELIN_ASSEMBLY		22	0.393284	1.20803	0.219072	0.330012	1	556	tags=18%, list=6%, signal=19%
GOBP_CARDIAC_VENTRICLE_MORPHOGENESIS	GOBP_CARDIAC_VENTRICLE_MORPHOGENESIS		42	0.34134	1.20716	0.171569	0.331067	1	685	tags=19%, list=7%, signal=20%
GOBP_REGULATION_OF_T_CELL_DIFFERENTIATION	GOBP_REGULATION_OF_T_CELL_DIFFERENTIATION		82	0.299564	1.20668	0.149877	0.331527	1	439	tags=9%, list=4%, signal=9%
GOBP_REGULATION_OF_PROTEIN_CONTAINING_COMPLEX_ASSEMBLY	GOBP_REGULATION_OF_PROTEIN_CONTAINING_COMPLEX_ASSEMBLY		292	0.243583	1.20628	0.0781671	0.331819	1	1146	tags=16%, list=11%, signal=18%
GOBP_PHOSPHOLIPID_METABOLIC_PROCESS	GOBP_PHOSPHOLIPID_METABOLIC_PROCESS		252	0.248235	1.20591	0.0758427	0.332052	1	675	tags=11%, list=7%, signal=12%
GOBP_REGULATION_OF_MONOATOMIC_CATION_TRANSMEMBRANE_TRANSPORT	GOBP_REGULATION_OF_MONOATOMIC_CATION_TRANSMEMBRANE_TRANSPORT		229	0.253225	1.2059	0.0879121	0.331732	1	883	tags=16%, list=9%, signal=17%
GOBP_AMMONIUM_ION_METABOLIC_PROCESS	GOBP_AMMONIUM_ION_METABOLIC_PROCESS		15	0.444901	1.20565	0.255696	0.331806	1	706	tags=27%, list=7%, signal=29%
GOBP_SELECTIVE_AUTOPHAGY	GOBP_SELECTIVE_AUTOPHAGY		76	0.297927	1.20486	0.153846	0.332806	1	1373	tags=20%, list=14%, signal=23%
GOBP_CALCIUM_ION_TRANSPORT	GOBP_CALCIUM_ION_TRANSPORT		249	0.248183	1.20443	0.0921053	0.33317	1	923	tags=16%, list=9%, signal=17%
GOBP_OXIDATIVE_PHOSPHORYLATION	GOBP_OXIDATIVE_PHOSPHORYLATION		127	0.274003	1.20407	0.145038	0.333437	1	1797	tags=25%, list=18%, signal=30%
GOBP_PEPTIDYL_TYROSINE_MODIFICATION	GOBP_PEPTIDYL_TYROSINE_MODIFICATION		171	0.258849	1.20342	0.0898876	0.334062	1	1475	tags=22%, list=15%, signal=25%
GOBP_REGULATION_OF_INTRACELLULAR_TRANSPORT	GOBP_REGULATION_OF_INTRACELLULAR_TRANSPORT		251	0.250008	1.2023	0.0756757	0.33558	1	1201	tags=16%, list=12%, signal=18%
GOBP_EPITHELIAL_TUBE_MORPHOGENESIS	GOBP_EPITHELIAL_TUBE_MORPHOGENESIS		205	0.255502	1.20108	0.100775	0.337292	1	1236	tags=19%, list=12%, signal=21%
GOBP_ACTIN_FILAMENT_ORGANIZATION	GOBP_ACTIN_FILAMENT_ORGANIZATION		295	0.245914	1.2002	0.0890052	0.338401	1	918	tags=14%, list=9%, signal=15%
GOBP_EXCRETION	GOBP_EXCRETION		23	0.39068	1.19932	0.193717	0.339541	1	645	tags=22%, list=6%, signal=23%
GOBP_POSITIVE_REGULATION_OF_EPITHELIAL_CELL_PROLIFERATION	GOBP_POSITIVE_REGULATION_OF_EPITHELIAL_CELL_PROLIFERATION		113	0.275549	1.19898	0.135468	0.339752	1	1400	tags=26%, list=14%, signal=29%
GOBP_DNA_SYNTHESIS_INVOLVED_IN_DNA_REPAIR	GOBP_DNA_SYNTHESIS_INVOLVED_IN_DNA_REPAIR		15	0.435447	1.19884	0.218009	0.33963	1	1571	tags=33%, list=16%, signal=39%
GOBP_RESPONSE_TO_CORTICOSTEROID	GOBP_RESPONSE_TO_CORTICOSTEROID		45	0.33363	1.19849	0.205742	0.339823	1	1659	tags=31%, list=16%, signal=37%
GOBP_POSITIVE_REGULATION_OF_CALCIUM_MEDIATED_SIGNALING	GOBP_POSITIVE_REGULATION_OF_CALCIUM_MEDIATED_SIGNALING		23	0.387032	1.198	0.231884	0.340291	1	1058	tags=22%, list=10%, signal=24%
GOBP_SUBSTRATE_ADHESION_DEPENDENT_CELL_SPREADING	GOBP_SUBSTRATE_ADHESION_DEPENDENT_CELL_SPREADING		65	0.304122	1.19789	0.163895	0.340146	1	1651	tags=32%, list=16%, signal=38%
GOBP_SENSORY_ORGAN_DEVELOPMENT	GOBP_SENSORY_ORGAN_DEVELOPMENT		320	0.241265	1.1967	0.0782609	0.341784	1	1020	tags=17%, list=10%, signal=18%
GOBP_CARTILAGE_DEVELOPMENT	GOBP_CARTILAGE_DEVELOPMENT		113	0.277539	1.19562	0.167939	0.34318	1	1170	tags=22%, list=12%, signal=25%
GOBP_MEMBRANE_PROTEIN_ECTODOMAIN_PROTEOLYSIS	GOBP_MEMBRANE_PROTEIN_ECTODOMAIN_PROTEOLYSIS		31	0.357615	1.19548	0.212938	0.343064	1	852	tags=16%, list=8%, signal=18%
GOBP_CONNECTIVE_TISSUE_DEVELOPMENT	GOBP_CONNECTIVE_TISSUE_DEVELOPMENT		165	0.261589	1.19368	0.117506	0.345746	1	1170	tags=19%, list=12%, signal=22%
GOBP_CALCIUM_ION_HOMEOSTASIS	GOBP_CALCIUM_ION_HOMEOSTASIS		194	0.257934	1.19304	0.101562	0.34644	1	923	tags=15%, list=9%, signal=17%
GOBP_CELLULAR_MODIFIED_AMINO_ACID_METABOLIC_PROCESS	GOBP_CELLULAR_MODIFIED_AMINO_ACID_METABOLIC_PROCESS		63	0.318162	1.19293	0.184915	0.346304	1	1398	tags=30%, list=14%, signal=35%
GOBP_SNO_S_RNA_METABOLIC_PROCESS	GOBP_SNO_S_RNA_METABOLIC_PROCESS		15	0.434787	1.19225	0.249322	0.347135	1	1853	tags=47%, list=18%, signal=57%
GOBP_SKIN_DEVELOPMENT	GOBP_SKIN_DEVELOPMENT		136	0.26682	1.19156	0.148718	0.347928	1	1478	tags=24%, list=15%, signal=27%
GOBP_LENS_FIBER_CELL_DIFFERENTIATION	GOBP_LENS_FIBER_CELL_DIFFERENTIATION		27	0.378467	1.19078	0.215938	0.34886	1	1453	tags=30%, list=14%, signal=35%
GOBP_REGULATION_OF_REACTIVE_OXYGEN_SPECIES_BIOSYNTHETIC_PROCESS	GOBP_REGULATION_OF_REACTIVE_OXYGEN_SPECIES_BIOSYNTHETIC_PROCESS		29	0.372047	1.19039	0.209184	0.349203	1	921	tags=17%, list=9%, signal=19%
GOBP_MEMBRANE_LIPID_METABOLIC_PROCESS	GOBP_MEMBRANE_LIPID_METABOLIC_PROCESS		126	0.278287	1.19034	0.162371	0.348929	1	1819	tags=27%, list=18%, signal=33%
GOBP_REGULATION_OF_GENERATION_OF_PRECURSOR_METABOLITES_AND_ENERGY	GOBP_REGULATION_OF_GENERATION_OF_PRECURSOR_METABOLITES_AND_ENERGY		99	0.284511	1.18975	0.159806	0.349597	1	1674	tags=28%, list=17%, signal=34%
GOBP_REGULATION_OF_MITOTIC_CELL_CYCLE_PHASE_TRANSITION	GOBP_REGULATION_OF_MITOTIC_CELL_CYCLE_PHASE_TRANSITION		208	0.252925	1.18957	0.120301	0.349551	1	1991	tags=26%, list=20%, signal=32%
GOBP_PROGRAMMED_NECROTIC_CELL_DEATH	GOBP_PROGRAMMED_NECROTIC_CELL_DEATH		30	0.362566	1.18953	0.223039	0.349288	1	748	tags=20%, list=7%, signal=22%
GOBP_NEGATIVE_REGULATION_OF_PROTEIN_BINDING	GOBP_NEGATIVE_REGULATION_OF_PROTEIN_BINDING		64	0.309829	1.18788	0.2	0.351771	1	1230	tags=22%, list=12%, signal=25%
GOBP_POSITIVE_REGULATION_OF_TRIGLYCERIDE_METABOLIC_PROCESS	GOBP_POSITIVE_REGULATION_OF_TRIGLYCERIDE_METABOLIC_PROCESS		18	0.409098	1.18779	0.249377	0.351559	1	1761	tags=39%, list=17%, signal=47%
GOBP_NUCLEAR_BODY_ORGANIZATION	GOBP_NUCLEAR_BODY_ORGANIZATION		16	0.418265	1.18713	0.239186	0.352435	1	22	tags=6%, list=0%, signal=6%
GOBP_REGULATION_OF_NEUROGENESIS	GOBP_REGULATION_OF_NEUROGENESIS		337	0.237314	1.18693	0.0716253	0.352429	1	799	tags=13%, list=8%, signal=13%
GOBP_ANIMAL_ORGAN_MATURATION	GOBP_ANIMAL_ORGAN_MATURATION		15	0.428986	1.18665	0.242647	0.352567	1	1983	tags=53%, list=20%, signal=66%
GOBP_BODY_FLUID_SECRETION	GOBP_BODY_FLUID_SECRETION		49	0.324065	1.18311	0.194872	0.358071	1	407	tags=10%, list=4%, signal=11%
GOBP_REGULATION_OF_ERBB_SIGNALING_PATHWAY	GOBP_REGULATION_OF_ERBB_SIGNALING_PATHWAY		49	0.323537	1.18268	0.212617	0.358454	1	628	tags=12%, list=6%, signal=13%
GOBP_MAINTENANCE_OF_PROTEIN_LOCALIZATION_IN_ORGANELLE	GOBP_MAINTENANCE_OF_PROTEIN_LOCALIZATION_IN_ORGANELLE		36	0.3376	1.18261	0.209677	0.358241	1	996	tags=17%, list=10%, signal=18%
GOBP_NEPHRON_DEVELOPMENT	GOBP_NEPHRON_DEVELOPMENT		75	0.296222	1.18242	0.183374	0.358234	1	1306	tags=24%, list=13%, signal=27%
GOBP_REGULATION_OF_CELLULAR_RESPONSE_TO_INSULIN_STIMULUS	GOBP_REGULATION_OF_CELLULAR_RESPONSE_TO_INSULIN_STIMULUS		64	0.303512	1.18237	0.197115	0.357968	1	1019	tags=17%, list=10%, signal=19%
GOBP_NEGATIVE_REGULATION_OF_FATTY_ACID_METABOLIC_PROCESS	GOBP_NEGATIVE_REGULATION_OF_FATTY_ACID_METABOLIC_PROCESS		18	0.403289	1.1818	0.232673	0.358599	1	1674	tags=39%, list=17%, signal=47%
GOBP_REGULATION_OF_PROTEIN_LOCALIZATION_TO_CELL_SURFACE	GOBP_REGULATION_OF_PROTEIN_LOCALIZATION_TO_CELL_SURFACE		36	0.351689	1.1815	0.214464	0.358747	1	732	tags=17%, list=7%, signal=18%
GOBP_NEGATIVE_REGULATION_OF_I_KAPPAB_KINASE_NF_KAPPAB_SIGNALING	GOBP_NEGATIVE_REGULATION_OF_I_KAPPAB_KINASE_NF_KAPPAB_SIGNALING		27	0.368292	1.18112	0.229829	0.359112	1	998	tags=15%, list=10%, signal=16%
GOBP_FOCAL_ADHESION_ASSEMBLY	GOBP_FOCAL_ADHESION_ASSEMBLY		67	0.305022	1.18044	0.211796	0.359971	1	1770	tags=31%, list=18%, signal=38%
GOBP_POSITIVE_REGULATION_OF_KINASE_ACTIVITY	GOBP_POSITIVE_REGULATION_OF_KINASE_ACTIVITY		250	0.245145	1.18033	0.102426	0.359804	1	1440	tags=21%, list=14%, signal=24%
GOBP_T_CELL_DIFFERENTIATION_INVOLVED_IN_IMMUNE_RESPONSE	GOBP_T_CELL_DIFFERENTIATION_INVOLVED_IN_IMMUNE_RESPONSE		24	0.37494	1.18005	0.231884	0.359944	1	720	tags=17%, list=7%, signal=18%
GOBP_RESPONSE_TO_STEROID_HORMONE	GOBP_RESPONSE_TO_STEROID_HORMONE		140	0.264205	1.17976	0.133508	0.360108	1	1056	tags=17%, list=10%, signal=19%
GOBP_ENDOCARDIAL_CUSHION_FORMATION	GOBP_ENDOCARDIAL_CUSHION_FORMATION		16	0.422408	1.1794	0.260341	0.36037	1	553	tags=25%, list=5%, signal=26%
GOBP_WATER_HOMEOSTASIS	GOBP_WATER_HOMEOSTASIS		15	0.435535	1.17908	0.260442	0.360568	1	2007	tags=47%, list=20%, signal=58%
GOBP_GENERATION_OF_PRECURSOR_METABOLITES_AND_ENERGY	GOBP_GENERATION_OF_PRECURSOR_METABOLITES_AND_ENERGY		350	0.234581	1.17837	0.0880682	0.361436	1	1680	tags=23%, list=17%, signal=27%
GOBP_PIGMENT_CELL_DIFFERENTIATION	GOBP_PIGMENT_CELL_DIFFERENTIATION		21	0.393819	1.17829	0.257069	0.361229	1	1079	tags=29%, list=11%, signal=32%
GOBP_REGULATION_OF_EPITHELIAL_CELL_DIFFERENTIATION	GOBP_REGULATION_OF_EPITHELIAL_CELL_DIFFERENTIATION		86	0.293294	1.17805	0.171149	0.361307	1	1324	tags=24%, list=13%, signal=28%
GOBP_DNA_STRAND_ELONGATION	GOBP_DNA_STRAND_ELONGATION		23	0.381226	1.1774	0.244444	0.362073	1	3259	tags=65%, list=32%, signal=96%
GOBP_NEGATIVE_REGULATION_OF_INTRACELLULAR_SIGNAL_TRANSDUCTION	GOBP_NEGATIVE_REGULATION_OF_INTRACELLULAR_SIGNAL_TRANSDUCTION		347	0.234618	1.17682	0.0846561	0.362717	1	1293	tags=17%, list=13%, signal=19%
GOBP_SIGNAL_TRANSDUCTION_BY_P53_CLASS_MEDIATOR	GOBP_SIGNAL_TRANSDUCTION_BY_P53_CLASS_MEDIATOR		98	0.282662	1.17477	0.165025	0.365911	1	1156	tags=20%, list=11%, signal=23%
GOBP_NEGATIVE_REGULATION_OF_PEPTIDYL_TYROSINE_PHOSPHORYLATION	GOBP_NEGATIVE_REGULATION_OF_PEPTIDYL_TYROSINE_PHOSPHORYLATION		32	0.345829	1.17266	0.2275	0.369162	1	1897	tags=34%, list=19%, signal=42%
GOBP_TELOMERE_CAPPING	GOBP_TELOMERE_CAPPING		26	0.377603	1.17123	0.244292	0.371313	1	1292	tags=23%, list=13%, signal=26%
GOBP_CELLULAR_RESPONSE_TO_TOPOLOGICALLY_INCORRECT_PROTEIN	GOBP_CELLULAR_RESPONSE_TO_TOPOLOGICALLY_INCORRECT_PROTEIN		92	0.284978	1.17061	0.189189	0.372056	1	1695	tags=24%, list=17%, signal=28%
GOBP_DE_NOVO_PROTEIN_FOLDING	GOBP_DE_NOVO_PROTEIN_FOLDING		33	0.350934	1.17061	0.24505	0.371704	1	444	tags=9%, list=4%, signal=9%
GOBP_RESPONSE_TO_MITOCHONDRIAL_DEPOLARISATION	GOBP_RESPONSE_TO_MITOCHONDRIAL_DEPOLARISATION		21	0.391649	1.17019	0.244389	0.37208	1	929	tags=24%, list=9%, signal=26%
GOBP_CELLULAR_RESPONSE_TO_VASCULAR_ENDOTHELIAL_GROWTH_FACTOR_STIMULUS	GOBP_CELLULAR_RESPONSE_TO_VASCULAR_ENDOTHELIAL_GROWTH_FACTOR_STIMULUS		37	0.335021	1.1701	0.248815	0.371882	1	1674	tags=32%, list=17%, signal=39%
GOBP_VASCULAR_ASSOCIATED_SMOOTH_MUSCLE_CELL_MIGRATION	GOBP_VASCULAR_ASSOCIATED_SMOOTH_MUSCLE_CELL_MIGRATION		26	0.370891	1.16985	0.250597	0.371987	1	1693	tags=42%, list=17%, signal=51%
GOBP_MIRNA_TRANSCRIPTION	GOBP_MIRNA_TRANSCRIPTION		43	0.32835	1.16958	0.243373	0.372134	1	507	tags=12%, list=5%, signal=12%
GOBP_REGULATION_OF_PEPTIDYL_TYROSINE_PHOSPHORYLATION	GOBP_REGULATION_OF_PEPTIDYL_TYROSINE_PHOSPHORYLATION		140	0.264732	1.16939	0.178947	0.372143	1	1475	tags=21%, list=15%, signal=25%
GOBP_NEGATIVE_REGULATION_OF_PROTEIN_MODIFICATION_BY_SMALL_PROTEIN_CONJUGATION_OR_REMOVAL	GOBP_NEGATIVE_REGULATION_OF_PROTEIN_MODIFICATION_BY_SMALL_PROTEIN_CONJUGATION_OR_REMOVAL		75	0.292039	1.16889	0.186567	0.372642	1	1909	tags=32%, list=19%, signal=39%
GOBP_REGULATION_OF_SECRETION	GOBP_REGULATION_OF_SECRETION		451	0.227114	1.16841	0.0614973	0.373115	1	608	tags=9%, list=6%, signal=9%
GOBP_PROTEIN_FOLDING	GOBP_PROTEIN_FOLDING		132	0.263026	1.16786	0.139896	0.373739	1	1119	tags=14%, list=11%, signal=16%
GOBP_RESPONSE_TO_TUMOR_CELL	GOBP_RESPONSE_TO_TUMOR_CELL		15	0.423006	1.16749	0.2675	0.374063	1	1479	tags=33%, list=15%, signal=39%
GOBP_LYMPHOCYTE_HOMEOSTASIS	GOBP_LYMPHOCYTE_HOMEOSTASIS		38	0.331922	1.16502	0.215457	0.37812	1	783	tags=13%, list=8%, signal=14%
GOBP_RESPONSE_TO_METAL_ION	GOBP_RESPONSE_TO_METAL_ION		191	0.247486	1.16485	0.134211	0.378086	1	1069	tags=17%, list=11%, signal=19%
GOBP_NEGATIVE_REGULATION_OF_EPITHELIAL_CELL_APOPTOTIC_PROCESS	GOBP_NEGATIVE_REGULATION_OF_EPITHELIAL_CELL_APOPTOTIC_PROCESS		36	0.340595	1.16398	0.232446	0.379273	1	748	tags=19%, list=7%, signal=21%
GOBP_REGULATION_OF_MITOCHONDRIAL_MEMBRANE_PERMEABILITY_INVOLVED_IN_APOPTOTIC_PROCESS	GOBP_REGULATION_OF_MITOCHONDRIAL_MEMBRANE_PERMEABILITY_INVOLVED_IN_APOPTOTIC_PROCESS		33	0.347336	1.16392	0.23262	0.37902	1	1385	tags=24%, list=14%, signal=28%
GOBP_NEGATIVE_REGULATION_OF_CELL_JUNCTION_ASSEMBLY	GOBP_NEGATIVE_REGULATION_OF_CELL_JUNCTION_ASSEMBLY		25	0.366969	1.16347	0.230198	0.379394	1	458	tags=12%, list=5%, signal=13%
GOBP_REGULATION_OF_NLRP3_INFLAMMASOME_COMPLEX_ASSEMBLY	GOBP_REGULATION_OF_NLRP3_INFLAMMASOME_COMPLEX_ASSEMBLY		15	0.414715	1.16234	0.260047	0.381023	1	739	tags=20%, list=7%, signal=22%
GOBP_POSITIVE_REGULATION_OF_INTRACELLULAR_TRANSPORT	GOBP_POSITIVE_REGULATION_OF_INTRACELLULAR_TRANSPORT		142	0.263497	1.16186	0.198953	0.381561	1	1119	tags=17%, list=11%, signal=19%
GOBP_REGULATION_OF_PHOSPHOLIPID_BIOSYNTHETIC_PROCESS	GOBP_REGULATION_OF_PHOSPHOLIPID_BIOSYNTHETIC_PROCESS		18	0.402752	1.16095	0.257985	0.382913	1	970	tags=28%, list=10%, signal=31%
GOBP_LUNG_ALVEOLUS_DEVELOPMENT	GOBP_LUNG_ALVEOLUS_DEVELOPMENT		40	0.330788	1.16091	0.246819	0.382616	1	1493	tags=33%, list=15%, signal=38%
GOBP_POSITIVE_REGULATION_OF_CALCIUM_ION_TRANSPORT	GOBP_POSITIVE_REGULATION_OF_CALCIUM_ION_TRANSPORT		85	0.28111	1.1609	0.202046	0.382289	1	983	tags=18%, list=10%, signal=19%
GOBP_POSITIVE_REGULATION_OF_SUPRAMOLECULAR_FIBER_ORGANIZATION	GOBP_POSITIVE_REGULATION_OF_SUPRAMOLECULAR_FIBER_ORGANIZATION		127	0.266161	1.15893	0.188295	0.38555	1	1139	tags=20%, list=11%, signal=22%
GOBP_B_CELL_ACTIVATION	GOBP_B_CELL_ACTIVATION		120	0.264844	1.15798	0.17199	0.386895	1	1301	tags=18%, list=13%, signal=20%
GOBP_QUATERNARY_AMMONIUM_GROUP_TRANSPORT	GOBP_QUATERNARY_AMMONIUM_GROUP_TRANSPORT		15	0.416024	1.15747	0.270202	0.387424	1	778	tags=27%, list=8%, signal=29%
GOBP_RHO_PROTEIN_SIGNAL_TRANSDUCTION	GOBP_RHO_PROTEIN_SIGNAL_TRANSDUCTION		92	0.275258	1.15742	0.203046	0.387159	1	1186	tags=20%, list=12%, signal=22%
GOBP_OLIGOSACCHARIDE_METABOLIC_PROCESS	GOBP_OLIGOSACCHARIDE_METABOLIC_PROCESS		29	0.351989	1.15671	0.252577	0.388055	1	1402	tags=31%, list=14%, signal=36%
GOBP_REGULATION_OF_NUCLEOCYTOPLASMIC_TRANSPORT	GOBP_REGULATION_OF_NUCLEOCYTOPLASMIC_TRANSPORT		91	0.278642	1.15628	0.195373	0.388418	1	1047	tags=13%, list=10%, signal=15%
GOBP_ORGANOPHOSPHATE_ESTER_TRANSPORT	GOBP_ORGANOPHOSPHATE_ESTER_TRANSPORT		66	0.294021	1.15615	0.225641	0.388315	1	1705	tags=26%, list=17%, signal=31%
GOBP_NEGATIVE_REGULATION_OF_NERVOUS_SYSTEM_DEVELOPMENT	GOBP_NEGATIVE_REGULATION_OF_NERVOUS_SYSTEM_DEVELOPMENT		126	0.263338	1.15603	0.195122	0.388142	1	735	tags=15%, list=7%, signal=16%
GOBP_HEART_VALVE_DEVELOPMENT	GOBP_HEART_VALVE_DEVELOPMENT		33	0.348236	1.1556	0.270588	0.388549	1	704	tags=21%, list=7%, signal=23%
GOBP_GLYCEROPHOSPHOLIPID_METABOLIC_PROCESS	GOBP_GLYCEROPHOSPHOLIPID_METABOLIC_PROCESS		191	0.24868	1.15399	0.15736	0.391185	1	669	tags=12%, list=7%, signal=13%
GOBP_PURINE_CONTAINING_COMPOUND_METABOLIC_PROCESS	GOBP_PURINE_CONTAINING_COMPOUND_METABOLIC_PROCESS		372	0.228663	1.15351	0.120219	0.391721	1	1638	tags=22%, list=16%, signal=25%
GOBP_POSITIVE_REGULATION_OF_HISTONE_DEACETYLATION	GOBP_POSITIVE_REGULATION_OF_HISTONE_DEACETYLATION		17	0.402477	1.15323	0.287736	0.391887	1	1583	tags=29%, list=16%, signal=35%
GOBP_NEGATIVE_REGULATION_OF_DNA_BINDING_TRANSCRIPTION_FACTOR_ACTIVITY	GOBP_NEGATIVE_REGULATION_OF_DNA_BINDING_TRANSCRIPTION_FACTOR_ACTIVITY		106	0.269926	1.15297	0.196382	0.392036	1	1410	tags=20%, list=14%, signal=23%
GOBP_IMMUNOGLOBULIN_PRODUCTION	GOBP_IMMUNOGLOBULIN_PRODUCTION		50	0.31014	1.15242	0.243781	0.392695	1	299	tags=10%, list=3%, signal=10%
GOBP_CARDIAC_SEPTUM_MORPHOGENESIS	GOBP_CARDIAC_SEPTUM_MORPHOGENESIS		46	0.319252	1.15201	0.214464	0.393063	1	1047	tags=26%, list=10%, signal=29%
GOBP_CRANIAL_NERVE_DEVELOPMENT	GOBP_CRANIAL_NERVE_DEVELOPMENT		29	0.355123	1.15126	0.252404	0.394039	1	698	tags=21%, list=7%, signal=22%
GOBP_ENDOPLASMIC_RETICULUM_TO_CYTOSOL_TRANSPORT	GOBP_ENDOPLASMIC_RETICULUM_TO_CYTOSOL_TRANSPORT		24	0.364255	1.15096	0.276442	0.394185	1	2353	tags=46%, list=23%, signal=60%
GOBP_REGULATION_OF_SIGNAL_TRANSDUCTION_BY_P53_CLASS_MEDIATOR	GOBP_REGULATION_OF_SIGNAL_TRANSDUCTION_BY_P53_CLASS_MEDIATOR		58	0.297193	1.15022	0.22871	0.395156	1	1156	tags=22%, list=11%, signal=25%
GOBP_POSITIVE_REGULATION_OF_SODIUM_ION_TRANSMEMBRANE_TRANSPORT	GOBP_POSITIVE_REGULATION_OF_SODIUM_ION_TRANSMEMBRANE_TRANSPORT		18	0.393579	1.15018	0.263789	0.394872	1	505	tags=22%, list=5%, signal=23%
GOBP_NEGATIVE_REGULATION_OF_PROTEIN_LOCALIZATION	GOBP_NEGATIVE_REGULATION_OF_PROTEIN_LOCALIZATION		159	0.253395	1.15017	0.176166	0.394511	1	917	tags=13%, list=9%, signal=14%
GOBP_CELLULAR_KETONE_METABOLIC_PROCESS	GOBP_CELLULAR_KETONE_METABOLIC_PROCESS		125	0.264151	1.14937	0.207143	0.395563	1	1493	tags=22%, list=15%, signal=25%
GOBP_RESPONSE_TO_PAIN	GOBP_RESPONSE_TO_PAIN		26	0.360116	1.149	0.261965	0.39585	1	375	tags=12%, list=4%, signal=12%
GOBP_VITAMIN_METABOLIC_PROCESS	GOBP_VITAMIN_METABOLIC_PROCESS		36	0.337985	1.14823	0.242424	0.396859	1	775	tags=14%, list=8%, signal=15%
GOBP_NEGATIVE_REGULATION_OF_NEURON_DEATH	GOBP_NEGATIVE_REGULATION_OF_NEURON_DEATH		185	0.248588	1.14801	0.17027	0.396918	1	1729	tags=26%, list=17%, signal=31%
GOBP_CELL_CELL_ADHESION	GOBP_CELL_CELL_ADHESION		426	0.225206	1.14777	0.106443	0.397041	1	1364	tags=18%, list=14%, signal=20%
GOBP_CELLULAR_RESPONSE_TO_ORGANIC_CYCLIC_COMPOUND	GOBP_CELLULAR_RESPONSE_TO_ORGANIC_CYCLIC_COMPOUND		299	0.236431	1.14693	0.133929	0.39814	1	878	tags=14%, list=9%, signal=15%
GOBP_SECONDARY_PALATE_DEVELOPMENT	GOBP_SECONDARY_PALATE_DEVELOPMENT		17	0.393339	1.14652	0.272076	0.398583	1	266	tags=18%, list=3%, signal=18%
GOBP_POSITIVE_REGULATION_OF_SIGNAL_TRANSDUCTION_BY_P53_CLASS_MEDIATOR	GOBP_POSITIVE_REGULATION_OF_SIGNAL_TRANSDUCTION_BY_P53_CLASS_MEDIATOR		21	0.382761	1.14601	0.274419	0.399138	1	1119	tags=33%, list=11%, signal=37%
GOBP_REGULATION_OF_CELL_CYCLE_G1_S_PHASE_TRANSITION	GOBP_REGULATION_OF_CELL_CYCLE_G1_S_PHASE_TRANSITION		127	0.260914	1.14541	0.195822	0.399871	1	965	tags=13%, list=10%, signal=15%
GOBP_CELLULAR_RESPONSE_TO_PEPTIDE	GOBP_CELLULAR_RESPONSE_TO_PEPTIDE		218	0.240384	1.14501	0.172589	0.400253	1	1113	tags=16%, list=11%, signal=18%
GOBP_MAMMARY_GLAND_MORPHOGENESIS	GOBP_MAMMARY_GLAND_MORPHOGENESIS		30	0.341737	1.14483	0.262087	0.400189	1	396	tags=13%, list=4%, signal=14%
GOBP_SKELETAL_SYSTEM_MORPHOGENESIS	GOBP_SKELETAL_SYSTEM_MORPHOGENESIS		113	0.263778	1.14468	0.17207	0.400161	1	1170	tags=23%, list=12%, signal=26%
GOBP_POSITIVE_REGULATION_OF_CATION_CHANNEL_ACTIVITY	GOBP_POSITIVE_REGULATION_OF_CATION_CHANNEL_ACTIVITY		50	0.307493	1.14467	0.23741	0.399819	1	423	tags=10%, list=4%, signal=10%
GOBP_POSITIVE_REGULATION_OF_NUCLEOTIDE_METABOLIC_PROCESS	GOBP_POSITIVE_REGULATION_OF_NUCLEOTIDE_METABOLIC_PROCESS		27	0.35358	1.14451	0.244552	0.39975	1	124	tags=7%, list=1%, signal=7%
GOBP_RAS_PROTEIN_SIGNAL_TRANSDUCTION	GOBP_RAS_PROTEIN_SIGNAL_TRANSDUCTION		247	0.237959	1.14449	0.160326	0.399436	1	898	tags=13%, list=9%, signal=13%
GOBP_TRANSMEMBRANE_RECEPTOR_PROTEIN_SERINE_THREONINE_KINASE_SIGNALING_PATHWAY	GOBP_TRANSMEMBRANE_RECEPTOR_PROTEIN_SERINE_THREONINE_KINASE_SIGNALING_PATHWAY		229	0.239448	1.14383	0.171123	0.4003	1	1349	tags=20%, list=13%, signal=22%
GOBP_REGULATION_OF_MAP_KINASE_ACTIVITY	GOBP_REGULATION_OF_MAP_KINASE_ACTIVITY		110	0.263571	1.14363	0.205195	0.400285	1	1320	tags=22%, list=13%, signal=25%
GOBP_REGULATION_OF_CALCIUM_ION_TRANSMEMBRANE_TRANSPORT	GOBP_REGULATION_OF_CALCIUM_ION_TRANSMEMBRANE_TRANSPORT		112	0.264854	1.1426	0.188264	0.40179	1	849	tags=17%, list=8%, signal=18%
GOBP_ACYLGLYCEROL_HOMEOSTASIS	GOBP_ACYLGLYCEROL_HOMEOSTASIS		17	0.409428	1.14213	0.287841	0.402304	1	276	tags=12%, list=3%, signal=12%
GOBP_NEUTRAL_LIPID_CATABOLIC_PROCESS	GOBP_NEUTRAL_LIPID_CATABOLIC_PROCESS		17	0.407439	1.14201	0.267303	0.402175	1	1761	tags=47%, list=17%, signal=57%
GOBP_DIGESTION	GOBP_DIGESTION		45	0.310699	1.14196	0.250627	0.401873	1	507	tags=16%, list=5%, signal=16%
GOBP_OLIGODENDROCYTE_DIFFERENTIATION	GOBP_OLIGODENDROCYTE_DIFFERENTIATION		92	0.27142	1.14118	0.224181	0.402924	1	805	tags=16%, list=8%, signal=18%
GOBP_PYRUVATE_METABOLIC_PROCESS	GOBP_PYRUVATE_METABOLIC_PROCESS		90	0.276113	1.14076	0.219949	0.403375	1	1086	tags=18%, list=11%, signal=20%
GOBP_TOLL_LIKE_RECEPTOR_SIGNALING_PATHWAY	GOBP_TOLL_LIKE_RECEPTOR_SIGNALING_PATHWAY		27	0.352608	1.14001	0.284314	0.404423	1	1127	tags=26%, list=11%, signal=29%
GOBP_SEX_DIFFERENTIATION	GOBP_SEX_DIFFERENTIATION		130	0.261512	1.13953	0.212871	0.404942	1	1424	tags=23%, list=14%, signal=27%
GOBP_REGULATION_OF_RELEASE_OF_SEQUESTERED_CALCIUM_ION_INTO_CYTOSOL	GOBP_REGULATION_OF_RELEASE_OF_SEQUESTERED_CALCIUM_ION_INTO_CYTOSOL		44	0.315964	1.13915	0.258993	0.405324	1	566	tags=14%, list=6%, signal=14%
GOBP_PROTEIN_LOCALIZATION_TO_LYSOSOME	GOBP_PROTEIN_LOCALIZATION_TO_LYSOSOME		45	0.32223	1.13782	0.259259	0.407304	1	1091	tags=16%, list=11%, signal=17%
GOBP_REGULATION_OF_RESPONSE_TO_ENDOPLASMIC_RETICULUM_STRESS	GOBP_REGULATION_OF_RESPONSE_TO_ENDOPLASMIC_RETICULUM_STRESS		65	0.295086	1.13732	0.228288	0.407913	1	1695	tags=23%, list=17%, signal=28%
GOBP_REGULATION_OF_CELL_CYCLE_G2_M_PHASE_TRANSITION	GOBP_REGULATION_OF_CELL_CYCLE_G2_M_PHASE_TRANSITION		67	0.290026	1.13662	0.246269	0.408864	1	804	tags=13%, list=8%, signal=14%
GOBP_FIBROBLAST_APOPTOTIC_PROCESS	GOBP_FIBROBLAST_APOPTOTIC_PROCESS		16	0.411205	1.13578	0.295673	0.410014	1	1365	tags=25%, list=14%, signal=29%
GOBP_ADAPTIVE_THERMOGENESIS	GOBP_ADAPTIVE_THERMOGENESIS		97	0.268968	1.13546	0.227818	0.410261	1	1676	tags=26%, list=17%, signal=31%
GOBP_RESPONSE_TO_INORGANIC_SUBSTANCE	GOBP_RESPONSE_TO_INORGANIC_SUBSTANCE		307	0.230125	1.13522	0.14248	0.410373	1	1410	tags=21%, list=14%, signal=24%
GOBP_ARF_PROTEIN_SIGNAL_TRANSDUCTION	GOBP_ARF_PROTEIN_SIGNAL_TRANSDUCTION		19	0.376154	1.13478	0.300752	0.410856	1	570	tags=11%, list=6%, signal=11%
GOBP_NEGATIVE_REGULATION_OF_RESPONSE_TO_DNA_DAMAGE_STIMULUS	GOBP_NEGATIVE_REGULATION_OF_RESPONSE_TO_DNA_DAMAGE_STIMULUS		49	0.306539	1.13349	0.264059	0.41289	1	1292	tags=20%, list=13%, signal=23%
GOBP_CYTOPLASMIC_SEQUESTERING_OF_PROTEIN	GOBP_CYTOPLASMIC_SEQUESTERING_OF_PROTEIN		20	0.370612	1.13218	0.317961	0.415056	1	2406	tags=40%, list=24%, signal=52%
GOBP_INFLAMMASOME_COMPLEX_ASSEMBLY	GOBP_INFLAMMASOME_COMPLEX_ASSEMBLY		15	0.414715	1.12997	0.316953	0.418816	1	739	tags=20%, list=7%, signal=22%
GOBP_POSITIVE_REGULATION_OF_SECRETION	GOBP_POSITIVE_REGULATION_OF_SECRETION		248	0.235491	1.12942	0.165375	0.419466	1	608	tags=9%, list=6%, signal=10%
GOBP_TRANSMEMBRANE_RECEPTOR_PROTEIN_TYROSINE_KINASE_SIGNALING_PATHWAY	GOBP_TRANSMEMBRANE_RECEPTOR_PROTEIN_TYROSINE_KINASE_SIGNALING_PATHWAY		373	0.223702	1.12746	0.140306	0.422692	1	916	tags=14%, list=9%, signal=14%
GOBP_NEGATIVE_REGULATION_OF_RESPONSE_TO_ENDOPLASMIC_RETICULUM_STRESS	GOBP_NEGATIVE_REGULATION_OF_RESPONSE_TO_ENDOPLASMIC_RETICULUM_STRESS		34	0.344721	1.12728	0.302956	0.422646	1	2024	tags=38%, list=20%, signal=48%
GOBP_TEMPERATURE_HOMEOSTASIS	GOBP_TEMPERATURE_HOMEOSTASIS		110	0.258048	1.12727	0.213198	0.42229	1	1676	tags=26%, list=17%, signal=31%
GOBP_REGULATION_OF_SMALL_GTPASE_MEDIATED_SIGNAL_TRANSDUCTION	GOBP_REGULATION_OF_SMALL_GTPASE_MEDIATED_SIGNAL_TRANSDUCTION		164	0.24846	1.12727	0.187661	0.42193	1	1023	tags=15%, list=10%, signal=16%
GOBP_NEGATIVE_REGULATION_OF_VASCULAR_ASSOCIATED_SMOOTH_MUSCLE_CELL_PROLIFERATION	GOBP_NEGATIVE_REGULATION_OF_VASCULAR_ASSOCIATED_SMOOTH_MUSCLE_CELL_PROLIFERATION		22	0.367214	1.1271	0.312343	0.421846	1	1553	tags=36%, list=15%, signal=43%
GOBP_MAINTENANCE_OF_PROTEIN_LOCATION_IN_CELL	GOBP_MAINTENANCE_OF_PROTEIN_LOCATION_IN_CELL		60	0.296157	1.12636	0.25977	0.422869	1	996	tags=13%, list=10%, signal=15%
GOBP_POSITIVE_REGULATION_OF_TELOMERE_MAINTENANCE	GOBP_POSITIVE_REGULATION_OF_TELOMERE_MAINTENANCE		55	0.296279	1.1262	0.278049	0.422807	1	2045	tags=25%, list=20%, signal=32%
GOBP_REGULATION_OF_ALPHA_BETA_T_CELL_DIFFERENTIATION	GOBP_REGULATION_OF_ALPHA_BETA_T_CELL_DIFFERENTIATION		22	0.376406	1.12613	0.301435	0.422597	1	2122	tags=45%, list=21%, signal=57%
GOBP_LYSOSOMAL_TRANSPORT	GOBP_LYSOSOMAL_TRANSPORT		100	0.264237	1.12591	0.235589	0.422636	1	1571	tags=20%, list=16%, signal=23%
GOBP_REGULATION_OF_PROTEIN_EXPORT_FROM_NUCLEUS	GOBP_REGULATION_OF_PROTEIN_EXPORT_FROM_NUCLEUS		29	0.354337	1.12573	0.276699	0.422612	1	878	tags=17%, list=9%, signal=19%
GOBP_REGULATION_OF_GLYCOLYTIC_PROCESS	GOBP_REGULATION_OF_GLYCOLYTIC_PROCESS		37	0.328378	1.12556	0.289216	0.422593	1	778	tags=16%, list=8%, signal=18%
GOBP_STEROL_BIOSYNTHETIC_PROCESS	GOBP_STEROL_BIOSYNTHETIC_PROCESS		42	0.310475	1.12542	0.254364	0.42247	1	2135	tags=43%, list=21%, signal=54%
GOBP_POSITIVE_REGULATION_OF_HYDROLASE_ACTIVITY	GOBP_POSITIVE_REGULATION_OF_HYDROLASE_ACTIVITY		337	0.226007	1.12541	0.133705	0.422115	1	1684	tags=24%, list=17%, signal=28%
GOBP_POSITIVE_REGULATION_OF_B_CELL_PROLIFERATION	GOBP_POSITIVE_REGULATION_OF_B_CELL_PROLIFERATION		20	0.375996	1.12498	0.295082	0.422603	1	1276	tags=25%, list=13%, signal=29%
GOBP_REGULATION_OF_CARBOHYDRATE_CATABOLIC_PROCESS	GOBP_REGULATION_OF_CARBOHYDRATE_CATABOLIC_PROCESS		46	0.309271	1.12261	0.291237	0.426781	1	1091	tags=20%, list=11%, signal=22%
GOBP_NEGATIVE_REGULATION_OF_CYSTEINE_TYPE_ENDOPEPTIDASE_ACTIVITY_INVOLVED_IN_APOPTOTIC_PROCESS	GOBP_NEGATIVE_REGULATION_OF_CYSTEINE_TYPE_ENDOPEPTIDASE_ACTIVITY_INVOLVED_IN_APOPTOTIC_PROCESS		47	0.306716	1.12244	0.279898	0.426752	1	1306	tags=30%, list=13%, signal=34%
GOBP_REGULATION_OF_CYSTEINE_TYPE_ENDOPEPTIDASE_ACTIVITY	GOBP_REGULATION_OF_CYSTEINE_TYPE_ENDOPEPTIDASE_ACTIVITY		127	0.253629	1.12097	0.246341	0.429155	1	1733	tags=28%, list=17%, signal=33%
GOBP_WALKING_BEHAVIOR	GOBP_WALKING_BEHAVIOR		44	0.315464	1.12097	0.290557	0.42878	1	1239	tags=23%, list=12%, signal=26%
GOBP_POSITIVE_REGULATION_OF_AUTOPHAGY	GOBP_POSITIVE_REGULATION_OF_AUTOPHAGY		108	0.263908	1.11997	0.238727	0.43039	1	1128	tags=19%, list=11%, signal=21%
GOBP_POSITIVE_REGULATION_OF_PROTEIN_BINDING	GOBP_POSITIVE_REGULATION_OF_PROTEIN_BINDING		74	0.27876	1.11994	0.242647	0.430061	1	790	tags=11%, list=8%, signal=12%
GOBP_REGULATION_OF_NUCLEOTIDE_BIOSYNTHETIC_PROCESS	GOBP_REGULATION_OF_NUCLEOTIDE_BIOSYNTHETIC_PROCESS		24	0.356091	1.11981	0.281726	0.429945	1	124	tags=8%, list=1%, signal=8%
GOBP_BLASTOCYST_FORMATION	GOBP_BLASTOCYST_FORMATION		35	0.321531	1.11919	0.285372	0.430781	1	426	tags=9%, list=4%, signal=9%
GOBP_NEGATIVE_REGULATION_OF_STEROID_METABOLIC_PROCESS	GOBP_NEGATIVE_REGULATION_OF_STEROID_METABOLIC_PROCESS		15	0.395277	1.11899	0.325758	0.430776	1	975	tags=20%, list=10%, signal=22%
GOBP_SMOOTH_MUSCLE_CELL_DIFFERENTIATION	GOBP_SMOOTH_MUSCLE_CELL_DIFFERENTIATION		46	0.310343	1.11888	0.292621	0.430612	1	1306	tags=24%, list=13%, signal=27%
GOBP_PROTEIN_LOCALIZATION_TO_MITOCHONDRION	GOBP_PROTEIN_LOCALIZATION_TO_MITOCHONDRION		86	0.274979	1.11875	0.238606	0.430469	1	1137	tags=14%, list=11%, signal=16%
GOBP_POSITIVE_REGULATION_OF_PROTEIN_LOCALIZATION_TO_MEMBRANE	GOBP_POSITIVE_REGULATION_OF_PROTEIN_LOCALIZATION_TO_MEMBRANE		84	0.27182	1.11841	0.246883	0.430725	1	1119	tags=18%, list=11%, signal=20%
GOBP_EMBRYONIC_CRANIAL_SKELETON_MORPHOGENESIS	GOBP_EMBRYONIC_CRANIAL_SKELETON_MORPHOGENESIS		23	0.365168	1.11795	0.321519	0.431291	1	1418	tags=35%, list=14%, signal=40%
GOBP_MITOCHONDRIAL_TRANSPORT	GOBP_MITOCHONDRIAL_TRANSPORT		121	0.258157	1.11747	0.235589	0.431817	1	1280	tags=16%, list=13%, signal=18%
GOBP_REGULATION_OF_CYSTEINE_TYPE_ENDOPEPTIDASE_ACTIVITY_INVOLVED_IN_APOPTOTIC_PROCESS	GOBP_REGULATION_OF_CYSTEINE_TYPE_ENDOPEPTIDASE_ACTIVITY_INVOLVED_IN_APOPTOTIC_PROCESS		113	0.256435	1.11672	0.216146	0.432951	1	1733	tags=28%, list=17%, signal=34%
GOBP_POSITIVE_CHEMOTAXIS	GOBP_POSITIVE_CHEMOTAXIS		21	0.372787	1.11627	0.335897	0.433521	1	562	tags=14%, list=6%, signal=15%
GOBP_MORPHOGENESIS_OF_AN_EPITHELIAL_SHEET	GOBP_MORPHOGENESIS_OF_AN_EPITHELIAL_SHEET		34	0.330788	1.1162	0.298289	0.433278	1	1117	tags=24%, list=11%, signal=26%
GOBP_GOLGI_TO_VACUOLE_TRANSPORT	GOBP_GOLGI_TO_VACUOLE_TRANSPORT		18	0.381883	1.11604	0.294118	0.4332	1	1187	tags=22%, list=12%, signal=25%
GOBP_MULTICELLULAR_ORGANISM_GROWTH	GOBP_MULTICELLULAR_ORGANISM_GROWTH		150	0.246607	1.11597	0.239796	0.432974	1	1300	tags=20%, list=13%, signal=23%
GOBP_REGULATION_OF_ACTIN_FILAMENT_BASED_PROCESS	GOBP_REGULATION_OF_ACTIN_FILAMENT_BASED_PROCESS		273	0.228877	1.11523	0.198939	0.434043	1	1019	tags=15%, list=10%, signal=16%
GOBP_POSITIVE_REGULATION_OF_TELOMERASE_ACTIVITY	GOBP_POSITIVE_REGULATION_OF_TELOMERASE_ACTIVITY		23	0.364198	1.11518	0.303704	0.43377	1	1570	tags=30%, list=16%, signal=36%
GOBP_NEGATIVE_REGULATION_OF_RECEPTOR_MEDIATED_ENDOCYTOSIS	GOBP_NEGATIVE_REGULATION_OF_RECEPTOR_MEDIATED_ENDOCYTOSIS		22	0.366617	1.11458	0.310606	0.434562	1	823	tags=23%, list=8%, signal=25%
GOBP_PROTEIN_LOCALIZATION_TO_CELL_CELL_JUNCTION	GOBP_PROTEIN_LOCALIZATION_TO_CELL_CELL_JUNCTION		18	0.385435	1.11385	0.313352	0.435572	1	1090	tags=28%, list=11%, signal=31%
GOBP_NEGATIVE_REGULATION_OF_TRANSFERASE_ACTIVITY	GOBP_NEGATIVE_REGULATION_OF_TRANSFERASE_ACTIVITY		184	0.242547	1.11378	0.203046	0.435321	1	966	tags=14%, list=10%, signal=15%
GOBP_POSITIVE_REGULATION_OF_STEROID_BIOSYNTHETIC_PROCESS	GOBP_POSITIVE_REGULATION_OF_STEROID_BIOSYNTHETIC_PROCESS		20	0.377093	1.11352	0.29199	0.435485	1	2135	tags=50%, list=21%, signal=63%
GOBP_DEVELOPMENTAL_PIGMENTATION	GOBP_DEVELOPMENTAL_PIGMENTATION		27	0.354323	1.11291	0.306413	0.436244	1	1079	tags=22%, list=11%, signal=25%
GOBP_REGULATION_OF_CELL_CYCLE_PHASE_TRANSITION	GOBP_REGULATION_OF_CELL_CYCLE_PHASE_TRANSITION		262	0.229102	1.11259	0.203488	0.436443	1	884	tags=12%, list=9%, signal=13%
GOBP_VASCULAR_ENDOTHELIAL_GROWTH_FACTOR_SIGNALING_PATHWAY	GOBP_VASCULAR_ENDOTHELIAL_GROWTH_FACTOR_SIGNALING_PATHWAY		24	0.354299	1.11234	0.321429	0.436597	1	1578	tags=33%, list=16%, signal=39%
GOBP_RESPONSE_TO_ANTIBIOTIC	GOBP_RESPONSE_TO_ANTIBIOTIC		25	0.365201	1.11222	0.292804	0.436481	1	766	tags=20%, list=8%, signal=22%
GOBP_REGULATION_OF_MESENCHYMAL_CELL_PROLIFERATION	GOBP_REGULATION_OF_MESENCHYMAL_CELL_PROLIFERATION		25	0.351394	1.11155	0.319911	0.437406	1	1276	tags=32%, list=13%, signal=37%
GOBP_RESPONSE_TO_NICOTINE	GOBP_RESPONSE_TO_NICOTINE		16	0.388544	1.11126	0.31829	0.437619	1	696	tags=25%, list=7%, signal=27%
GOBP_POSITIVE_REGULATION_OF_VASCULAR_ASSOCIATED_SMOOTH_MUSCLE_CELL_PROLIFERATION	GOBP_POSITIVE_REGULATION_OF_VASCULAR_ASSOCIATED_SMOOTH_MUSCLE_CELL_PROLIFERATION		28	0.342186	1.11059	0.298824	0.438596	1	1060	tags=21%, list=11%, signal=24%
GOBP_NEGATIVE_REGULATION_OF_KINASE_ACTIVITY	GOBP_NEGATIVE_REGULATION_OF_KINASE_ACTIVITY		161	0.243769	1.10997	0.229917	0.439475	1	966	tags=14%, list=10%, signal=16%
GOBP_RESPONSE_TO_BMP	GOBP_RESPONSE_TO_BMP		91	0.27115	1.10952	0.256757	0.43997	1	805	tags=18%, list=8%, signal=19%
GOBP_NEGATIVE_REGULATION_OF_EPITHELIAL_CELL_MIGRATION	GOBP_NEGATIVE_REGULATION_OF_EPITHELIAL_CELL_MIGRATION		43	0.309627	1.10915	0.310881	0.440351	1	1538	tags=26%, list=15%, signal=30%
GOBP_DIGESTIVE_SYSTEM_DEVELOPMENT	GOBP_DIGESTIVE_SYSTEM_DEVELOPMENT		64	0.28319	1.10902	0.28133	0.440222	1	1236	tags=25%, list=12%, signal=28%
GOBP_NEGATIVE_REGULATION_OF_SYSTEMIC_ARTERIAL_BLOOD_PRESSURE	GOBP_NEGATIVE_REGULATION_OF_SYSTEMIC_ARTERIAL_BLOOD_PRESSURE		15	0.397825	1.10878	0.346988	0.44034	1	592	tags=27%, list=6%, signal=28%
GOBP_RESPONSE_TO_TRANSFORMING_GROWTH_FACTOR_BETA	GOBP_RESPONSE_TO_TRANSFORMING_GROWTH_FACTOR_BETA		164	0.244271	1.10847	0.231884	0.440589	1	1745	tags=26%, list=17%, signal=31%
GOBP_MONOSACCHARIDE_BIOSYNTHETIC_PROCESS	GOBP_MONOSACCHARIDE_BIOSYNTHETIC_PROCESS		72	0.283441	1.10836	0.287081	0.440428	1	1138	tags=19%, list=11%, signal=22%
GOBP_REGULATION_OF_ANOIKIS	GOBP_REGULATION_OF_ANOIKIS		16	0.403506	1.10816	0.315657	0.44045	1	1978	tags=38%, list=20%, signal=47%
GOBP_NEGATIVE_REGULATION_OF_CELL_CYCLE	GOBP_NEGATIVE_REGULATION_OF_CELL_CYCLE		210	0.237215	1.10629	0.236413	0.443752	1	838	tags=12%, list=8%, signal=13%
GOBP_IMP_METABOLIC_PROCESS	GOBP_IMP_METABOLIC_PROCESS		16	0.401411	1.10628	0.342995	0.443394	1	1533	tags=31%, list=15%, signal=37%
GOBP_AEROBIC_RESPIRATION	GOBP_AEROBIC_RESPIRATION		165	0.244007	1.10431	0.219895	0.446909	1	1797	tags=24%, list=18%, signal=28%
GOBP_POSITIVE_REGULATION_OF_NERVOUS_SYSTEM_PROCESS	GOBP_POSITIVE_REGULATION_OF_NERVOUS_SYSTEM_PROCESS		36	0.321608	1.10417	0.318735	0.446815	1	743	tags=19%, list=7%, signal=21%
GOBP_POSITIVE_REGULATION_OF_PROTEOLYSIS_INVOLVED_IN_PROTEIN_CATABOLIC_PROCESS	GOBP_POSITIVE_REGULATION_OF_PROTEOLYSIS_INVOLVED_IN_PROTEIN_CATABOLIC_PROCESS		107	0.256832	1.10281	0.23262	0.44908	1	804	tags=12%, list=8%, signal=13%
GOBP_CARDIAC_VENTRICLE_DEVELOPMENT	GOBP_CARDIAC_VENTRICLE_DEVELOPMENT		81	0.272529	1.10021	0.272059	0.453853	1	704	tags=16%, list=7%, signal=17%
GOBP_DIACYLGLYCEROL_METABOLIC_PROCESS	GOBP_DIACYLGLYCEROL_METABOLIC_PROCESS		17	0.387297	1.09998	0.363855	0.453923	1	831	tags=24%, list=8%, signal=26%
GOBP_ATRIOVENTRICULAR_VALVE_DEVELOPMENT	GOBP_ATRIOVENTRICULAR_VALVE_DEVELOPMENT		16	0.394044	1.09929	0.350877	0.455017	1	704	tags=25%, list=7%, signal=27%
GOBP_NEGATIVE_REGULATION_OF_MAPK_CASCADE	GOBP_NEGATIVE_REGULATION_OF_MAPK_CASCADE		112	0.256394	1.09923	0.243038	0.454745	1	944	tags=13%, list=9%, signal=15%
GOBP_AEROBIC_ELECTRON_TRANSPORT_CHAIN	GOBP_AEROBIC_ELECTRON_TRANSPORT_CHAIN		61	0.289812	1.09738	0.30303	0.457986	1	1797	tags=26%, list=18%, signal=32%
GOBP_POSITIVE_REGULATION_OF_MRNA_SPLICING_VIA_SPLICEOSOME	GOBP_POSITIVE_REGULATION_OF_MRNA_SPLICING_VIA_SPLICEOSOME		25	0.348716	1.09723	0.31068	0.457896	1	955	tags=16%, list=9%, signal=18%
GOBP_REGULATION_OF_NON_CANONICAL_WNT_SIGNALING_PATHWAY	GOBP_REGULATION_OF_NON_CANONICAL_WNT_SIGNALING_PATHWAY		15	0.396945	1.09699	0.325472	0.457968	1	383	tags=13%, list=4%, signal=14%
GOBP_PROTEIN_AUTOPHOSPHORYLATION	GOBP_PROTEIN_AUTOPHOSPHORYLATION		154	0.237903	1.09685	0.240223	0.457878	1	1319	tags=19%, list=13%, signal=22%
GOBP_NEGATIVE_REGULATION_OF_PEPTIDE_SECRETION	GOBP_NEGATIVE_REGULATION_OF_PEPTIDE_SECRETION		43	0.307552	1.09588	0.273381	0.459511	1	377	tags=9%, list=4%, signal=10%
GOBP_HEMATOPOIETIC_OR_LYMPHOID_ORGAN_DEVELOPMENT	GOBP_HEMATOPOIETIC_OR_LYMPHOID_ORGAN_DEVELOPMENT		57	0.29095	1.09412	0.307506	0.462708	1	1263	tags=21%, list=13%, signal=24%
GOBP_SEMI_LUNAR_VALVE_DEVELOPMENT	GOBP_SEMI_LUNAR_VALVE_DEVELOPMENT		15	0.394065	1.09399	0.318066	0.462574	1	507	tags=20%, list=5%, signal=21%
GOBP_EXOCRINE_SYSTEM_DEVELOPMENT	GOBP_EXOCRINE_SYSTEM_DEVELOPMENT		27	0.338866	1.09307	0.33584	0.464071	1	1113	tags=30%, list=11%, signal=33%
GOBP_POSITIVE_REGULATION_OF_ENDOPEPTIDASE_ACTIVITY	GOBP_POSITIVE_REGULATION_OF_ENDOPEPTIDASE_ACTIVITY		92	0.26254	1.092	0.283981	0.465801	1	1733	tags=26%, list=17%, signal=31%
GOBP_DNA_BIOSYNTHETIC_PROCESS	GOBP_DNA_BIOSYNTHETIC_PROCESS		108	0.258395	1.09145	0.28642	0.46656	1	1571	tags=22%, list=16%, signal=26%
GOBP_CHONDROITIN_SULFATE_METABOLIC_PROCESS	GOBP_CHONDROITIN_SULFATE_METABOLIC_PROCESS		18	0.381267	1.09086	0.347709	0.467403	1	220	tags=11%, list=2%, signal=11%
GOBP_ORGANIC_CATION_TRANSPORT	GOBP_ORGANIC_CATION_TRANSPORT		30	0.3259	1.09037	0.314214	0.46797	1	904	tags=27%, list=9%, signal=29%
GOBP_NCRNA_CATABOLIC_PROCESS	GOBP_NCRNA_CATABOLIC_PROCESS		26	0.339362	1.09008	0.344988	0.468178	1	1381	tags=27%, list=14%, signal=31%
GOBP_REGULATION_OF_TELOMERE_MAINTENANCE_IN_RESPONSE_TO_DNA_DAMAGE	GOBP_REGULATION_OF_TELOMERE_MAINTENANCE_IN_RESPONSE_TO_DNA_DAMAGE		18	0.373435	1.08972	0.339779	0.468511	1	3259	tags=61%, list=32%, signal=90%
GOBP_POSITIVE_REGULATION_OF_MORPHOGENESIS_OF_AN_EPITHELIUM	GOBP_POSITIVE_REGULATION_OF_MORPHOGENESIS_OF_AN_EPITHELIUM		17	0.378692	1.08969	0.334152	0.468167	1	1306	tags=29%, list=13%, signal=34%
GOBP_POSITIVE_REGULATION_OF_VACUOLE_ORGANIZATION	GOBP_POSITIVE_REGULATION_OF_VACUOLE_ORGANIZATION		19	0.372173	1.08939	0.340852	0.468377	1	447	tags=16%, list=4%, signal=16%
GOBP_MITOTIC_DNA_INTEGRITY_CHECKPOINT_SIGNALING	GOBP_MITOTIC_DNA_INTEGRITY_CHECKPOINT_SIGNALING		44	0.301454	1.08908	0.313397	0.468601	1	804	tags=16%, list=8%, signal=17%
GOBP_MUSCLE_STRUCTURE_DEVELOPMENT	GOBP_MUSCLE_STRUCTURE_DEVELOPMENT		425	0.215908	1.08814	0.202216	0.470154	1	1313	tags=18%, list=13%, signal=20%
GOBP_INTERMEDIATE_FILAMENT_BASED_PROCESS	GOBP_INTERMEDIATE_FILAMENT_BASED_PROCESS		32	0.325214	1.08798	0.318078	0.470093	1	20	tags=6%, list=0%, signal=6%
GOBP_POSITIVE_REGULATION_OF_NUCLEOCYTOPLASMIC_TRANSPORT	GOBP_POSITIVE_REGULATION_OF_NUCLEOCYTOPLASMIC_TRANSPORT		50	0.295621	1.08738	0.316583	0.470944	1	1654	tags=26%, list=16%, signal=31%
GOBP_RESPONSE_TO_DIETARY_EXCESS	GOBP_RESPONSE_TO_DIETARY_EXCESS		18	0.378865	1.08734	0.365285	0.470643	1	1235	tags=28%, list=12%, signal=32%
GOBP_POSITIVE_REGULATION_OF_MONOATOMIC_ION_TRANSMEMBRANE_TRANSPORT	GOBP_POSITIVE_REGULATION_OF_MONOATOMIC_ION_TRANSMEMBRANE_TRANSPORT		124	0.250754	1.08683	0.261845	0.4712	1	983	tags=17%, list=10%, signal=19%
GOBP_PIGMENTATION	GOBP_PIGMENTATION		66	0.278363	1.08641	0.324675	0.471665	1	1230	tags=17%, list=12%, signal=19%
GOBP_POSITIVE_REGULATION_OF_REGULATED_SECRETORY_PATHWAY	GOBP_POSITIVE_REGULATION_OF_REGULATED_SECRETORY_PATHWAY		33	0.329513	1.08599	0.318182	0.472139	1	607	tags=15%, list=6%, signal=16%
GOBP_REGULATION_OF_JUN_KINASE_ACTIVITY	GOBP_REGULATION_OF_JUN_KINASE_ACTIVITY		36	0.314788	1.08597	0.31829	0.471788	1	1139	tags=22%, list=11%, signal=25%
GOBP_CARDIAC_CHAMBER_DEVELOPMENT	GOBP_CARDIAC_CHAMBER_DEVELOPMENT		105	0.258601	1.08596	0.25641	0.471427	1	1236	tags=22%, list=12%, signal=25%
GOBP_REGULATION_OF_PROTEOLYSIS_INVOLVED_IN_PROTEIN_CATABOLIC_PROCESS	GOBP_REGULATION_OF_PROTEOLYSIS_INVOLVED_IN_PROTEIN_CATABOLIC_PROCESS		179	0.238437	1.08496	0.262255	0.473047	1	884	tags=12%, list=9%, signal=13%
GOBP_HEMATOPOIETIC_PROGENITOR_CELL_DIFFERENTIATION	GOBP_HEMATOPOIETIC_PROGENITOR_CELL_DIFFERENTIATION		88	0.264959	1.08451	0.292929	0.473593	1	1306	tags=17%, list=13%, signal=19%
GOBP_SMOOTH_MUSCLE_TISSUE_DEVELOPMENT	GOBP_SMOOTH_MUSCLE_TISSUE_DEVELOPMENT		16	0.389129	1.08328	0.355932	0.475775	1	507	tags=19%, list=5%, signal=20%
GOBP_BRANCHING_INVOLVED_IN_BLOOD_VESSEL_MORPHOGENESIS	GOBP_BRANCHING_INVOLVED_IN_BLOOD_VESSEL_MORPHOGENESIS		23	0.344965	1.08319	0.310427	0.475561	1	1306	tags=35%, list=13%, signal=40%
GOBP_POSITIVE_REGULATION_OF_CELL_CYCLE_G1_S_PHASE_TRANSITION	GOBP_POSITIVE_REGULATION_OF_CELL_CYCLE_G1_S_PHASE_TRANSITION		34	0.322218	1.08315	0.322034	0.475264	1	1853	tags=32%, list=18%, signal=39%
GOBP_RESPONSE_TO_KETONE	GOBP_RESPONSE_TO_KETONE		80	0.270289	1.08235	0.310588	0.476526	1	1365	tags=19%, list=14%, signal=22%
GOBP_NEGATIVE_REGULATION_OF_INTRACELLULAR_TRANSPORT	GOBP_NEGATIVE_REGULATION_OF_INTRACELLULAR_TRANSPORT		49	0.293417	1.08203	0.339759	0.47677	1	878	tags=12%, list=9%, signal=13%
GOBP_CELLULAR_CARBOHYDRATE_METABOLIC_PROCESS	GOBP_CELLULAR_CARBOHYDRATE_METABOLIC_PROCESS		193	0.231879	1.08165	0.26817	0.477219	1	1497	tags=19%, list=15%, signal=22%
GOBP_EPITHELIAL_CELL_DIFFERENTIATION_INVOLVED_IN_KIDNEY_DEVELOPMENT	GOBP_EPITHELIAL_CELL_DIFFERENTIATION_INVOLVED_IN_KIDNEY_DEVELOPMENT		22	0.353244	1.08094	0.333333	0.478329	1	1047	tags=23%, list=10%, signal=25%
GOBP_B_CELL_DIFFERENTIATION	GOBP_B_CELL_DIFFERENTIATION		61	0.287185	1.08059	0.325521	0.478675	1	1301	tags=21%, list=13%, signal=24%
GOBP_POSITIVE_REGULATION_OF_LAMELLIPODIUM_ASSEMBLY	GOBP_POSITIVE_REGULATION_OF_LAMELLIPODIUM_ASSEMBLY		22	0.361735	1.08005	0.353659	0.479331	1	294	tags=14%, list=3%, signal=14%
GOBP_POSITIVE_REGULATION_OF_GLYCOPROTEIN_METABOLIC_PROCESS	GOBP_POSITIVE_REGULATION_OF_GLYCOPROTEIN_METABOLIC_PROCESS		17	0.382708	1.07958	0.363636	0.479888	1	939	tags=24%, list=9%, signal=26%
GOBP_POSITIVE_REGULATION_OF_DEPHOSPHORYLATION	GOBP_POSITIVE_REGULATION_OF_DEPHOSPHORYLATION		41	0.300557	1.07893	0.341629	0.48084	1	1766	tags=32%, list=17%, signal=38%
GOBP_POSITIVE_REGULATION_OF_TRANSFERASE_ACTIVITY	GOBP_POSITIVE_REGULATION_OF_TRANSFERASE_ACTIVITY		309	0.21912	1.07855	0.255495	0.481238	1	1410	tags=19%, list=14%, signal=22%
GOBP_POSITIVE_REGULATION_OF_BINDING	GOBP_POSITIVE_REGULATION_OF_BINDING		133	0.246461	1.07837	0.286863	0.481222	1	961	tags=14%, list=10%, signal=15%
GOBP_POSITIVE_REGULATION_OF_OLIGODENDROCYTE_DIFFERENTIATION	GOBP_POSITIVE_REGULATION_OF_OLIGODENDROCYTE_DIFFERENTIATION		19	0.362929	1.07781	0.350126	0.48198	1	717	tags=21%, list=7%, signal=23%
GOBP_REGULATION_OF_INTRACELLULAR_PROTEIN_TRANSPORT	GOBP_REGULATION_OF_INTRACELLULAR_PROTEIN_TRANSPORT		163	0.235638	1.0778	0.2711	0.481614	1	1128	tags=14%, list=11%, signal=16%
GOBP_ALPHA_AMINO_ACID_CATABOLIC_PROCESS	GOBP_ALPHA_AMINO_ACID_CATABOLIC_PROCESS		42	0.304993	1.07711	0.342432	0.482771	1	1810	tags=24%, list=18%, signal=29%
GOBP_GLUTAMINE_FAMILY_AMINO_ACID_METABOLIC_PROCESS	GOBP_GLUTAMINE_FAMILY_AMINO_ACID_METABOLIC_PROCESS		46	0.295807	1.07687	0.321337	0.482883	1	587	tags=15%, list=6%, signal=16%
GOBP_POSITIVE_REGULATION_OF_VIRAL_PROCESS	GOBP_POSITIVE_REGULATION_OF_VIRAL_PROCESS		43	0.296783	1.07584	0.335714	0.484618	1	216	tags=7%, list=2%, signal=7%
GOBP_EPIDERMIS_DEVELOPMENT	GOBP_EPIDERMIS_DEVELOPMENT		163	0.233339	1.07562	0.266491	0.484648	1	1812	tags=29%, list=18%, signal=35%
GOBP_REGULATION_OF_CELLULAR_CARBOHYDRATE_METABOLIC_PROCESS	GOBP_REGULATION_OF_CELLULAR_CARBOHYDRATE_METABOLIC_PROCESS		108	0.254466	1.07395	0.31117	0.487822	1	983	tags=16%, list=10%, signal=17%
GOBP_MESONEPHRIC_TUBULE_MORPHOGENESIS	GOBP_MESONEPHRIC_TUBULE_MORPHOGENESIS		29	0.328134	1.07394	0.323601	0.487458	1	1306	tags=31%, list=13%, signal=36%
GOBP_POSITIVE_REGULATION_OF_TRANSMEMBRANE_TRANSPORT	GOBP_POSITIVE_REGULATION_OF_TRANSMEMBRANE_TRANSPORT		170	0.233848	1.0733	0.296758	0.488387	1	849	tags=15%, list=8%, signal=16%
GOBP_NEGATIVE_REGULATION_OF_PROTEIN_MODIFICATION_PROCESS	GOBP_NEGATIVE_REGULATION_OF_PROTEIN_MODIFICATION_PROCESS		353	0.21514	1.07283	0.249322	0.489042	1	1289	tags=17%, list=13%, signal=19%
GOBP_BIOLOGICAL_PHASE	GOBP_BIOLOGICAL_PHASE		19	0.370957	1.0725	0.359606	0.48931	1	2148	tags=53%, list=21%, signal=67%
GOBP_IMPORT_INTO_NUCLEUS	GOBP_IMPORT_INTO_NUCLEUS		130	0.243528	1.07187	0.290727	0.490281	1	1047	tags=12%, list=10%, signal=14%
GOBP_PORPHYRIN_CONTAINING_COMPOUND_METABOLIC_PROCESS	GOBP_PORPHYRIN_CONTAINING_COMPOUND_METABOLIC_PROCESS		33	0.315903	1.07092	0.335052	0.491922	1	2201	tags=39%, list=22%, signal=50%
GOBP_POSITIVE_REGULATION_OF_DNA_BIOSYNTHETIC_PROCESS	GOBP_POSITIVE_REGULATION_OF_DNA_BIOSYNTHETIC_PROCESS		48	0.289355	1.07085	0.301435	0.491663	1	1570	tags=25%, list=16%, signal=29%
GOBP_SOMATIC_STEM_CELL_POPULATION_MAINTENANCE	GOBP_SOMATIC_STEM_CELL_POPULATION_MAINTENANCE		48	0.297396	1.07022	0.345499	0.492559	1	1242	tags=21%, list=12%, signal=24%
GOBP_POSITIVE_REGULATION_OF_DNA_BINDING	GOBP_POSITIVE_REGULATION_OF_DNA_BINDING		31	0.317925	1.07007	0.333333	0.492463	1	1236	tags=23%, list=12%, signal=26%
GOBP_PROTEIN_KINASE_C_SIGNALING	GOBP_PROTEIN_KINASE_C_SIGNALING		22	0.356795	1.06922	0.374702	0.493854	1	608	tags=14%, list=6%, signal=14%
GOBP_POSITIVE_REGULATION_OF_RECEPTOR_SIGNALING_PATHWAY_VIA_STAT	GOBP_POSITIVE_REGULATION_OF_RECEPTOR_SIGNALING_PATHWAY_VIA_STAT		19	0.360206	1.06878	0.366755	0.494418	1	196	tags=16%, list=2%, signal=16%
GOBP_CALCIUM_ION_TRANSMEMBRANE_IMPORT_INTO_CYTOSOL	GOBP_CALCIUM_ION_TRANSMEMBRANE_IMPORT_INTO_CYTOSOL		104	0.252472	1.06823	0.306905	0.495196	1	983	tags=18%, list=10%, signal=20%
GOBP_MATERNAL_PROCESS_INVOLVED_IN_FEMALE_PREGNANCY	GOBP_MATERNAL_PROCESS_INVOLVED_IN_FEMALE_PREGNANCY		32	0.323757	1.06779	0.336449	0.49563	1	685	tags=19%, list=7%, signal=20%
GOBP_POSITIVE_REGULATION_OF_TELOMERE_MAINTENANCE_VIA_TELOMERE_LENGTHENING	GOBP_POSITIVE_REGULATION_OF_TELOMERE_MAINTENANCE_VIA_TELOMERE_LENGTHENING		27	0.337754	1.06776	0.375598	0.495328	1	2045	tags=33%, list=20%, signal=42%
GOBP_MITOTIC_G2_M_TRANSITION_CHECKPOINT	GOBP_MITOTIC_G2_M_TRANSITION_CHECKPOINT		29	0.326525	1.06712	0.362283	0.496291	1	804	tags=17%, list=8%, signal=19%
GOBP_CYTOSOLIC_TRANSPORT	GOBP_CYTOSOLIC_TRANSPORT		151	0.237129	1.0664	0.30273	0.497443	1	1187	tags=17%, list=12%, signal=19%
GOBP_PHOSPHATIDIC_ACID_METABOLIC_PROCESS	GOBP_PHOSPHATIDIC_ACID_METABOLIC_PROCESS		16	0.376109	1.06603	0.36643	0.497867	1	607	tags=31%, list=6%, signal=33%
GOBP_POSITIVE_REGULATION_OF_PEPTIDYL_THREONINE_PHOSPHORYLATION	GOBP_POSITIVE_REGULATION_OF_PEPTIDYL_THREONINE_PHOSPHORYLATION		15	0.382062	1.06566	0.3575	0.498257	1	553	tags=13%, list=5%, signal=14%
GOBP_PROTEIN_LOCALIZATION_TO_PLASMA_MEMBRANE	GOBP_PROTEIN_LOCALIZATION_TO_PLASMA_MEMBRANE		248	0.219515	1.06547	0.280519	0.498275	1	929	tags=11%, list=9%, signal=12%
GOBP_POSITIVE_REGULATION_OF_CYTOSKELETON_ORGANIZATION	GOBP_POSITIVE_REGULATION_OF_CYTOSKELETON_ORGANIZATION		139	0.241393	1.06528	0.298289	0.498272	1	1139	tags=19%, list=11%, signal=21%
GOBP_MESENCHYMAL_CELL_PROLIFERATION	GOBP_MESENCHYMAL_CELL_PROLIFERATION		28	0.33179	1.06414	0.354054	0.500317	1	1276	tags=32%, list=13%, signal=37%
GOBP_REGULATION_OF_DNA_BIOSYNTHETIC_PROCESS	GOBP_REGULATION_OF_DNA_BIOSYNTHETIC_PROCESS		80	0.262628	1.06326	0.326241	0.501861	1	1570	tags=21%, list=16%, signal=25%
GOBP_REGULATION_OF_PROTEIN_TARGETING	GOBP_REGULATION_OF_PROTEIN_TARGETING		42	0.298537	1.06309	0.3325	0.501805	1	1099	tags=19%, list=11%, signal=21%
GOBP_IMMUNOGLOBULIN_PRODUCTION_INVOLVED_IN_IMMUNOGLOBULIN_MEDIATED_IMMUNE_RESPONSE	GOBP_IMMUNOGLOBULIN_PRODUCTION_INVOLVED_IN_IMMUNOGLOBULIN_MEDIATED_IMMUNE_RESPONSE		27	0.337085	1.06305	0.377315	0.501477	1	588	tags=15%, list=6%, signal=16%
GOBP_RNA_TEMPLATED_DNA_BIOSYNTHETIC_PROCESS	GOBP_RNA_TEMPLATED_DNA_BIOSYNTHETIC_PROCESS		45	0.297247	1.06284	0.34414	0.501483	1	1570	tags=24%, list=16%, signal=29%
GOBP_REGULATION_OF_ACTOMYOSIN_STRUCTURE_ORGANIZATION	GOBP_REGULATION_OF_ACTOMYOSIN_STRUCTURE_ORGANIZATION		77	0.264643	1.06186	0.319202	0.503116	1	1015	tags=16%, list=10%, signal=17%
GOBP_POSTSYNAPTIC_SIGNAL_TRANSDUCTION	GOBP_POSTSYNAPTIC_SIGNAL_TRANSDUCTION		41	0.304059	1.05996	0.345588	0.506783	1	895	tags=20%, list=9%, signal=21%
GOBP_SULFUR_AMINO_ACID_METABOLIC_PROCESS	GOBP_SULFUR_AMINO_ACID_METABOLIC_PROCESS		21	0.356731	1.0599	0.387952	0.506527	1	1493	tags=29%, list=15%, signal=33%
GOBP_NEGATIVE_REGULATION_OF_PROTEIN_TYROSINE_KINASE_ACTIVITY	GOBP_NEGATIVE_REGULATION_OF_PROTEIN_TYROSINE_KINASE_ACTIVITY		20	0.354406	1.05953	0.365796	0.506923	1	396	tags=10%, list=4%, signal=10%
GOBP_REGULATION_OF_SUPRAMOLECULAR_FIBER_ORGANIZATION	GOBP_REGULATION_OF_SUPRAMOLECULAR_FIBER_ORGANIZATION		289	0.216757	1.05931	0.29096	0.507029	1	1139	tags=15%, list=11%, signal=17%
GOBP_PHAGOSOME_MATURATION	GOBP_PHAGOSOME_MATURATION		18	0.364013	1.05817	0.389423	0.509101	1	1841	tags=33%, list=18%, signal=41%
GOBP_KERATINOCYTE_DIFFERENTIATION	GOBP_KERATINOCYTE_DIFFERENTIATION		51	0.279799	1.05793	0.316049	0.509206	1	1478	tags=24%, list=15%, signal=27%
GOBP_CHAPERONE_MEDIATED_PROTEIN_COMPLEX_ASSEMBLY	GOBP_CHAPERONE_MEDIATED_PROTEIN_COMPLEX_ASSEMBLY		15	0.377012	1.05738	0.378446	0.509952	1	224	tags=13%, list=2%, signal=14%
GOBP_REGULATION_OF_INTRINSIC_APOPTOTIC_SIGNALING_PATHWAY_BY_P53_CLASS_MEDIATOR	GOBP_REGULATION_OF_INTRINSIC_APOPTOTIC_SIGNALING_PATHWAY_BY_P53_CLASS_MEDIATOR		23	0.354519	1.05592	0.35369	0.512781	1	1156	tags=22%, list=11%, signal=24%
GOBP_RESPONSE_TO_RETINOIC_ACID	GOBP_RESPONSE_TO_RETINOIC_ACID		45	0.299413	1.05588	0.379902	0.512469	1	685	tags=13%, list=7%, signal=14%
GOBP_REGULATION_OF_VIRAL_INDUCED_CYTOPLASMIC_PATTERN_RECOGNITION_RECEPTOR_SIGNALING_PATHWAY	GOBP_REGULATION_OF_VIRAL_INDUCED_CYTOPLASMIC_PATTERN_RECOGNITION_RECEPTOR_SIGNALING_PATHWAY		28	0.322894	1.05508	0.40051	0.51383	1	1106	tags=18%, list=11%, signal=20%
GOBP_CARDIAC_CHAMBER_MORPHOGENESIS	GOBP_CARDIAC_CHAMBER_MORPHOGENESIS		76	0.26568	1.05494	0.32419	0.513701	1	1060	tags=22%, list=11%, signal=25%
GOBP_B_CELL_PROLIFERATION	GOBP_B_CELL_PROLIFERATION		36	0.318799	1.05475	0.376975	0.513705	1	10	tags=6%, list=0%, signal=6%
GOBP_REGULATION_OF_AMIDE_METABOLIC_PROCESS	GOBP_REGULATION_OF_AMIDE_METABOLIC_PROCESS		343	0.212445	1.05436	0.276836	0.514116	1	1594	tags=20%, list=16%, signal=23%
GOBP_REGULATION_OF_CARDIAC_MUSCLE_CELL_CONTRACTION	GOBP_REGULATION_OF_CARDIAC_MUSCLE_CELL_CONTRACTION		25	0.340665	1.05383	0.376623	0.514899	1	839	tags=24%, list=8%, signal=26%
GOBP_REGULATION_OF_TUBE_SIZE	GOBP_REGULATION_OF_TUBE_SIZE		93	0.252379	1.05313	0.342857	0.516057	1	1140	tags=22%, list=11%, signal=24%
GOBP_MUSCLE_HYPERTROPHY	GOBP_MUSCLE_HYPERTROPHY		76	0.260856	1.053	0.346604	0.515921	1	375	tags=9%, list=4%, signal=9%
GOBP_PROTEIN_REFOLDING	GOBP_PROTEIN_REFOLDING		18	0.358228	1.05285	0.359494	0.515828	1	1106	tags=22%, list=11%, signal=25%
GOBP_TIGHT_JUNCTION_ORGANIZATION	GOBP_TIGHT_JUNCTION_ORGANIZATION		39	0.305265	1.05224	0.365432	0.516759	1	1441	tags=31%, list=14%, signal=36%
GOBP_CRISTAE_FORMATION	GOBP_CRISTAE_FORMATION		16	0.387883	1.05185	0.379397	0.517176	1	2423	tags=38%, list=24%, signal=49%
GOBP_CELLULAR_METABOLIC_COMPOUND_SALVAGE	GOBP_CELLULAR_METABOLIC_COMPOUND_SALVAGE		26	0.327269	1.05169	0.365333	0.517116	1	548	tags=15%, list=5%, signal=16%
GOBP_NUCLEOBASE_CONTAINING_SMALL_MOLECULE_METABOLIC_PROCESS	GOBP_NUCLEOBASE_CONTAINING_SMALL_MOLECULE_METABOLIC_PROCESS		438	0.205418	1.05145	0.266467	0.517248	1	1640	tags=21%, list=16%, signal=23%
GOBP_REGULATION_OF_G_PROTEIN_COUPLED_RECEPTOR_SIGNALING_PATHWAY	GOBP_REGULATION_OF_G_PROTEIN_COUPLED_RECEPTOR_SIGNALING_PATHWAY		89	0.253609	1.05136	0.351351	0.517053	1	895	tags=13%, list=9%, signal=15%
GOBP_ORGANOPHOSPHATE_BIOSYNTHETIC_PROCESS	GOBP_ORGANOPHOSPHATE_BIOSYNTHETIC_PROCESS		384	0.208089	1.0511	0.290598	0.5172	1	1119	tags=13%, list=11%, signal=14%
GOBP_DEVELOPMENT_OF_PRIMARY_FEMALE_SEXUAL_CHARACTERISTICS	GOBP_DEVELOPMENT_OF_PRIMARY_FEMALE_SEXUAL_CHARACTERISTICS		59	0.271742	1.05002	0.36211	0.519129	1	1384	tags=22%, list=14%, signal=25%
GOBP_TRANSITION_METAL_ION_TRANSPORT	GOBP_TRANSITION_METAL_ION_TRANSPORT		60	0.270284	1.04992	0.362353	0.518943	1	707	tags=13%, list=7%, signal=14%
GOBP_NEGATIVE_REGULATION_OF_REACTIVE_OXYGEN_SPECIES_BIOSYNTHETIC_PROCESS	GOBP_NEGATIVE_REGULATION_OF_REACTIVE_OXYGEN_SPECIES_BIOSYNTHETIC_PROCESS		16	0.376997	1.04963	0.396675	0.519147	1	921	tags=25%, list=9%, signal=27%
GOBP_POSITIVE_REGULATION_OF_CARTILAGE_DEVELOPMENT	GOBP_POSITIVE_REGULATION_OF_CARTILAGE_DEVELOPMENT		15	0.393889	1.0494	0.407216	0.519274	1	1738	tags=40%, list=17%, signal=48%
GOBP_REGULATION_OF_PROTEIN_LOCALIZATION_TO_CELL_PERIPHERY	GOBP_REGULATION_OF_PROTEIN_LOCALIZATION_TO_CELL_PERIPHERY		116	0.242689	1.04926	0.345178	0.519173	1	929	tags=12%, list=9%, signal=13%
GOBP_REGULATION_OF_BMP_SIGNALING_PATHWAY	GOBP_REGULATION_OF_BMP_SIGNALING_PATHWAY		59	0.277725	1.04856	0.361257	0.520377	1	624	tags=15%, list=6%, signal=16%
GOBP_DEVELOPMENT_OF_PRIMARY_SEXUAL_CHARACTERISTICS	GOBP_DEVELOPMENT_OF_PRIMARY_SEXUAL_CHARACTERISTICS		106	0.244944	1.04846	0.317136	0.520189	1	1424	tags=24%, list=14%, signal=27%
GOBP_REGULATION_OF_LAMELLIPODIUM_ORGANIZATION	GOBP_REGULATION_OF_LAMELLIPODIUM_ORGANIZATION		35	0.313226	1.04786	0.378378	0.521141	1	562	tags=14%, list=6%, signal=15%
GOBP_GLYCOSYL_COMPOUND_METABOLIC_PROCESS	GOBP_GLYCOSYL_COMPOUND_METABOLIC_PROCESS		40	0.297539	1.04695	0.362924	0.522741	1	920	tags=20%, list=9%, signal=22%
GOBP_ENERGY_DERIVATION_BY_OXIDATION_OF_ORGANIC_COMPOUNDS	GOBP_ENERGY_DERIVATION_BY_OXIDATION_OF_ORGANIC_COMPOUNDS		268	0.213686	1.04668	0.307692	0.522974	1	1797	tags=24%, list=18%, signal=28%
GOBP_PROTEIN_LOCALIZATION_TO_PHAGOPHORE_ASSEMBLY_SITE	GOBP_PROTEIN_LOCALIZATION_TO_PHAGOPHORE_ASSEMBLY_SITE		15	0.379433	1.04667	0.406484	0.522577	1	495	tags=13%, list=5%, signal=14%
GOBP_PIGMENT_GRANULE_ORGANIZATION	GOBP_PIGMENT_GRANULE_ORGANIZATION		27	0.331722	1.04607	0.415761	0.523465	1	1490	tags=26%, list=15%, signal=30%
GOBP_POSITIVE_REGULATION_OF_SMOOTHENED_SIGNALING_PATHWAY	GOBP_POSITIVE_REGULATION_OF_SMOOTHENED_SIGNALING_PATHWAY		18	0.362589	1.04571	0.378897	0.52385	1	1047	tags=28%, list=10%, signal=31%
GOBP_RESPONSE_TO_COLD	GOBP_RESPONSE_TO_COLD		29	0.315708	1.0457	0.374026	0.523467	1	1404	tags=31%, list=14%, signal=36%
GOBP_REGULATION_OF_PROTON_TRANSPORT	GOBP_REGULATION_OF_PROTON_TRANSPORT		17	0.372986	1.04557	0.400504	0.523341	1	878	tags=18%, list=9%, signal=19%
GOBP_ENDOTHELIAL_CELL_CHEMOTAXIS	GOBP_ENDOTHELIAL_CELL_CHEMOTAXIS		15	0.378772	1.04497	0.401496	0.524289	1	626	tags=27%, list=6%, signal=28%
GOBP_POSITIVE_REGULATION_OF_CELLULAR_COMPONENT_BIOGENESIS	GOBP_POSITIVE_REGULATION_OF_CELLULAR_COMPONENT_BIOGENESIS		372	0.207462	1.0448	0.302564	0.524241	1	925	tags=12%, list=9%, signal=13%
GOBP_NEGATIVE_REGULATION_OF_CANONICAL_WNT_SIGNALING_PATHWAY	GOBP_NEGATIVE_REGULATION_OF_CANONICAL_WNT_SIGNALING_PATHWAY		88	0.253874	1.0442	0.376658	0.525138	1	964	tags=18%, list=10%, signal=20%
GOBP_POSITIVE_REGULATION_OF_PROTEIN_EXPORT_FROM_NUCLEUS	GOBP_POSITIVE_REGULATION_OF_PROTEIN_EXPORT_FROM_NUCLEUS		16	0.37733	1.0439	0.383033	0.525449	1	651	tags=19%, list=6%, signal=20%
GOBP_PROTEIN_LOCALIZATION_TO_NUCLEUS	GOBP_PROTEIN_LOCALIZATION_TO_NUCLEUS		237	0.215737	1.04313	0.307087	0.52671	1	1063	tags=14%, list=11%, signal=16%
GOBP_TRANSFORMING_GROWTH_FACTOR_BETA_PRODUCTION	GOBP_TRANSFORMING_GROWTH_FACTOR_BETA_PRODUCTION		20	0.339632	1.04283	0.416268	0.526973	1	1860	tags=35%, list=18%, signal=43%
GOBP_BLASTOCYST_DEVELOPMENT	GOBP_BLASTOCYST_DEVELOPMENT		92	0.250682	1.04273	0.381074	0.526774	1	743	tags=10%, list=7%, signal=10%
GOBP_REGULATION_OF_OLIGODENDROCYTE_DIFFERENTIATION	GOBP_REGULATION_OF_OLIGODENDROCYTE_DIFFERENTIATION		38	0.302942	1.04211	0.395939	0.527735	1	1317	tags=24%, list=13%, signal=27%
GOBP_DEVELOPMENTAL_INDUCTION	GOBP_DEVELOPMENTAL_INDUCTION		18	0.35778	1.0421	0.383663	0.527363	1	626	tags=22%, list=6%, signal=24%
GOBP_MUSCLE_ORGAN_DEVELOPMENT	GOBP_MUSCLE_ORGAN_DEVELOPMENT		199	0.224294	1.0415	0.361644	0.528344	1	1293	tags=20%, list=13%, signal=22%
GOBP_CELLULAR_RESPONSE_TO_REACTIVE_OXYGEN_SPECIES	GOBP_CELLULAR_RESPONSE_TO_REACTIVE_OXYGEN_SPECIES		90	0.25177	1.04128	0.387805	0.52844	1	1360	tags=23%, list=13%, signal=27%
GOBP_MEMBRANE_DOCKING	GOBP_MEMBRANE_DOCKING		77	0.263826	1.04119	0.356265	0.528276	1	745	tags=13%, list=7%, signal=14%
GOBP_REGULATION_OF_INSULIN_RECEPTOR_SIGNALING_PATHWAY	GOBP_REGULATION_OF_INSULIN_RECEPTOR_SIGNALING_PATHWAY		60	0.270705	1.04054	0.368298	0.52929	1	754	tags=13%, list=7%, signal=14%
GOBP_RIBOSE_PHOSPHATE_METABOLIC_PROCESS	GOBP_RIBOSE_PHOSPHATE_METABOLIC_PROCESS		327	0.208478	1.03966	0.353276	0.530772	1	1697	tags=21%, list=17%, signal=25%
GOBP_DEFENSE_RESPONSE_TO_FUNGUS	GOBP_DEFENSE_RESPONSE_TO_FUNGUS		16	0.375311	1.03964	0.375	0.530409	1	296	tags=13%, list=3%, signal=13%
GOBP_POSITIVE_REGULATION_OF_PROTEIN_DEACETYLATION	GOBP_POSITIVE_REGULATION_OF_PROTEIN_DEACETYLATION		22	0.337076	1.03941	0.401575	0.530485	1	2038	tags=32%, list=20%, signal=40%
GOBP_RESPONSE_TO_GROWTH_FACTOR	GOBP_RESPONSE_TO_GROWTH_FACTOR		415	0.204516	1.03931	0.324159	0.53032	1	1423	tags=20%, list=14%, signal=22%
GOBP_REGULATION_OF_PHOSPHOLIPID_METABOLIC_PROCESS	GOBP_REGULATION_OF_PHOSPHOLIPID_METABOLIC_PROCESS		32	0.314352	1.03848	0.406897	0.531725	1	970	tags=19%, list=10%, signal=21%
GOBP_CELLULAR_RESPONSE_TO_GLUCOSE_STARVATION	GOBP_CELLULAR_RESPONSE_TO_GLUCOSE_STARVATION		33	0.307181	1.03839	0.39372	0.531527	1	1434	tags=21%, list=14%, signal=25%
GOBP_RESPONSE_TO_HYDROGEN_PEROXIDE	GOBP_RESPONSE_TO_HYDROGEN_PEROXIDE		77	0.259324	1.03818	0.395	0.531596	1	1239	tags=22%, list=12%, signal=25%
GOBP_NEGATIVE_REGULATION_OF_CELL_CYCLE_PROCESS	GOBP_NEGATIVE_REGULATION_OF_CELL_CYCLE_PROCESS		169	0.23065	1.03752	0.358543	0.532619	1	1039	tags=15%, list=10%, signal=16%
GOBP_REGULATION_OF_MITOTIC_CELL_CYCLE	GOBP_REGULATION_OF_MITOTIC_CELL_CYCLE		305	0.210993	1.03699	0.329923	0.533371	1	1478	tags=18%, list=15%, signal=20%
GOBP_REGULATION_OF_MUSCLE_HYPERTROPHY	GOBP_REGULATION_OF_MUSCLE_HYPERTROPHY		57	0.26992	1.03685	0.389175	0.53331	1	375	tags=11%, list=4%, signal=11%
GOBP_POSITIVE_REGULATION_OF_CELL_SUBSTRATE_JUNCTION_ORGANIZATION	GOBP_POSITIVE_REGULATION_OF_CELL_SUBSTRATE_JUNCTION_ORGANIZATION		29	0.324395	1.03678	0.418093	0.533062	1	2071	tags=34%, list=21%, signal=43%
GOBP_REGULATION_OF_PROTEIN_TYROSINE_KINASE_ACTIVITY	GOBP_REGULATION_OF_PROTEIN_TYROSINE_KINASE_ACTIVITY		53	0.282349	1.03656	0.371084	0.533132	1	525	tags=11%, list=5%, signal=12%
GOBP_RESPONSE_TO_STEROL_DEPLETION	GOBP_RESPONSE_TO_STEROL_DEPLETION		15	0.385062	1.03524	0.395122	0.535713	1	2135	tags=40%, list=21%, signal=51%
GOBP_CHONDROCYTE_DEVELOPMENT	GOBP_CHONDROCYTE_DEVELOPMENT		19	0.351862	1.03516	0.391192	0.535455	1	1126	tags=26%, list=11%, signal=30%
GOBP_RESPONSE_TO_FATTY_ACID	GOBP_RESPONSE_TO_FATTY_ACID		20	0.347859	1.03454	0.416465	0.536443	1	903	tags=25%, list=9%, signal=27%
GOBP_REGULATION_OF_STRESS_ACTIVATED_PROTEIN_KINASE_SIGNALING_CASCADE	GOBP_REGULATION_OF_STRESS_ACTIVATED_PROTEIN_KINASE_SIGNALING_CASCADE		114	0.24227	1.03453	0.361039	0.536055	1	947	tags=14%, list=9%, signal=15%
GOBP_POSITIVE_REGULATION_OF_EXTRINSIC_APOPTOTIC_SIGNALING_PATHWAY	GOBP_POSITIVE_REGULATION_OF_EXTRINSIC_APOPTOTIC_SIGNALING_PATHWAY		32	0.306768	1.03451	0.379747	0.535691	1	1676	tags=28%, list=17%, signal=34%
GOBP_REGULATION_OF_LIPID_CATABOLIC_PROCESS	GOBP_REGULATION_OF_LIPID_CATABOLIC_PROCESS		37	0.304327	1.03437	0.401554	0.535612	1	1888	tags=32%, list=19%, signal=40%
GOBP_LIPID_MODIFICATION	GOBP_LIPID_MODIFICATION		135	0.23432	1.0341	0.366995	0.535803	1	1420	tags=21%, list=14%, signal=24%
GOBP_REGULATION_OF_SUBSTRATE_ADHESION_DEPENDENT_CELL_SPREADING	GOBP_REGULATION_OF_SUBSTRATE_ADHESION_DEPENDENT_CELL_SPREADING		44	0.28648	1.03322	0.408416	0.537338	1	1447	tags=27%, list=14%, signal=32%
GOBP_IN_UTERO_EMBRYONIC_DEVELOPMENT	GOBP_IN_UTERO_EMBRYONIC_DEVELOPMENT		344	0.20508	1.03266	0.351429	0.538212	1	1320	tags=17%, list=13%, signal=18%
GOBP_REGULATION_OF_TELOMERE_MAINTENANCE_VIA_TELOMERASE	GOBP_REGULATION_OF_TELOMERE_MAINTENANCE_VIA_TELOMERASE		36	0.308161	1.0319	0.418014	0.539514	1	1570	tags=25%, list=16%, signal=29%
GOBP_RESPONSE_TO_ALCOHOL	GOBP_RESPONSE_TO_ALCOHOL		94	0.249339	1.03028	0.376214	0.542687	1	1280	tags=23%, list=13%, signal=27%
GOBP_ANGIOGENESIS_INVOLVED_IN_WOUND_HEALING	GOBP_ANGIOGENESIS_INVOLVED_IN_WOUND_HEALING		15	0.371941	1.02978	0.410628	0.543438	1	1559	tags=40%, list=15%, signal=47%
GOBP_NUCLEOSIDE_TRIPHOSPHATE_BIOSYNTHETIC_PROCESS	GOBP_NUCLEOSIDE_TRIPHOSPHATE_BIOSYNTHETIC_PROCESS		110	0.242916	1.02919	0.37594	0.544333	1	1805	tags=23%, list=18%, signal=27%
GOBP_LONG_CHAIN_FATTY_ACID_TRANSPORT	GOBP_LONG_CHAIN_FATTY_ACID_TRANSPORT		26	0.318225	1.02872	0.377451	0.544974	1	1674	tags=27%, list=17%, signal=32%
GOBP_VASCULAR_PROCESS_IN_CIRCULATORY_SYSTEM	GOBP_VASCULAR_PROCESS_IN_CIRCULATORY_SYSTEM		128	0.237859	1.0276	0.405063	0.547139	1	1483	tags=24%, list=15%, signal=28%
GOBP_B_CELL_HOMEOSTASIS	GOBP_B_CELL_HOMEOSTASIS		21	0.343937	1.02737	0.401554	0.547263	1	1156	tags=19%, list=11%, signal=21%
GOBP_CHONDROCYTE_DIFFERENTIATION	GOBP_CHONDROCYTE_DIFFERENTIATION		71	0.261896	1.02622	0.396985	0.549385	1	1170	tags=21%, list=12%, signal=24%
GOBP_POSITIVE_REGULATION_OF_DNA_BINDING_TRANSCRIPTION_FACTOR_ACTIVITY	GOBP_POSITIVE_REGULATION_OF_DNA_BINDING_TRANSCRIPTION_FACTOR_ACTIVITY		136	0.233456	1.02582	0.3975	0.549867	1	1306	tags=18%, list=13%, signal=20%
GOBP_NEGATIVE_REGULATION_OF_PHOSPHATASE_ACTIVITY	GOBP_NEGATIVE_REGULATION_OF_PHOSPHATASE_ACTIVITY		23	0.327252	1.0255	0.416459	0.550167	1	1465	tags=30%, list=15%, signal=36%
GOBP_REGULATION_OF_ALPHA_BETA_T_CELL_ACTIVATION	GOBP_REGULATION_OF_ALPHA_BETA_T_CELL_ACTIVATION		35	0.30215	1.02546	0.400463	0.549844	1	1052	tags=17%, list=10%, signal=19%
GOBP_NEGATIVE_REGULATION_OF_WNT_SIGNALING_PATHWAY	GOBP_NEGATIVE_REGULATION_OF_WNT_SIGNALING_PATHWAY		104	0.241757	1.02527	0.383033	0.549863	1	964	tags=17%, list=10%, signal=19%
GOBP_DICARBOXYLIC_ACID_TRANSPORT	GOBP_DICARBOXYLIC_ACID_TRANSPORT		64	0.264717	1.02485	0.393939	0.550327	1	608	tags=11%, list=6%, signal=12%
GOBP_PIGMENT_METABOLIC_PROCESS	GOBP_PIGMENT_METABOLIC_PROCESS		46	0.282884	1.02426	0.397059	0.551225	1	2201	tags=39%, list=22%, signal=50%
GOBP_POSITIVE_REGULATION_OF_TYROSINE_PHOSPHORYLATION_OF_STAT_PROTEIN	GOBP_POSITIVE_REGULATION_OF_TYROSINE_PHOSPHORYLATION_OF_STAT_PROTEIN		19	0.346827	1.02367	0.410758	0.552013	1	1236	tags=32%, list=12%, signal=36%
GOBP_PROTEIN_LOCALIZATION_TO_CELL_SURFACE	GOBP_PROTEIN_LOCALIZATION_TO_CELL_SURFACE		57	0.271941	1.02353	0.399478	0.551883	1	732	tags=12%, list=7%, signal=13%
GOBP_CIRCULATORY_SYSTEM_PROCESS	GOBP_CIRCULATORY_SYSTEM_PROCESS		308	0.208028	1.02284	0.366748	0.553085	1	694	tags=11%, list=7%, signal=11%
GOBP_RESPONSE_TO_OXYGEN_LEVELS	GOBP_RESPONSE_TO_OXYGEN_LEVELS		172	0.222687	1.02193	0.395778	0.554811	1	1540	tags=21%, list=15%, signal=24%
GOBP_NEGATIVE_REGULATION_OF_MIRNA_METABOLIC_PROCESS	GOBP_NEGATIVE_REGULATION_OF_MIRNA_METABOLIC_PROCESS		16	0.361316	1.02166	0.441026	0.554996	1	1065	tags=25%, list=11%, signal=28%
GOBP_GLYCEROLIPID_BIOSYNTHETIC_PROCESS	GOBP_GLYCEROLIPID_BIOSYNTHETIC_PROCESS		143	0.228169	1.02154	0.396907	0.554868	1	1122	tags=15%, list=11%, signal=17%
GOBP_SMALL_GTPASE_MEDIATED_SIGNAL_TRANSDUCTION	GOBP_SMALL_GTPASE_MEDIATED_SIGNAL_TRANSDUCTION		315	0.205375	1.02099	0.4	0.555667	1	1101	tags=14%, list=11%, signal=15%
GOBP_ENDOCRINE_SYSTEM_DEVELOPMENT	GOBP_ENDOCRINE_SYSTEM_DEVELOPMENT		58	0.267597	1.02078	0.39905	0.555707	1	1236	tags=22%, list=12%, signal=25%
GOBP_NEGATIVE_REGULATION_OF_OSTEOBLAST_DIFFERENTIATION	GOBP_NEGATIVE_REGULATION_OF_OSTEOBLAST_DIFFERENTIATION		34	0.298502	1.02007	0.382051	0.556952	1	1465	tags=29%, list=15%, signal=34%
GOBP_TRANSFORMING_GROWTH_FACTOR_BETA_RECEPTOR_SIGNALING_PATHWAY	GOBP_TRANSFORMING_GROWTH_FACTOR_BETA_RECEPTOR_SIGNALING_PATHWAY		135	0.234916	1.02	0.390547	0.556679	1	1349	tags=21%, list=13%, signal=24%
GOBP_MITOCHONDRIAL_OUTER_MEMBRANE_PERMEABILIZATION_INVOLVED_IN_PROGRAMMED_CELL_DEATH	GOBP_MITOCHONDRIAL_OUTER_MEMBRANE_PERMEABILIZATION_INVOLVED_IN_PROGRAMMED_CELL_DEATH		30	0.309549	1.01923	0.426858	0.558018	1	1385	tags=27%, list=14%, signal=31%
GOBP_CELLULAR_RESPONSE_TO_HYPOXIA	GOBP_CELLULAR_RESPONSE_TO_HYPOXIA		85	0.250708	1.01901	0.405797	0.558114	1	1540	tags=22%, list=15%, signal=26%
GOBP_REGULATION_OF_ACTIVATED_T_CELL_PROLIFERATION	GOBP_REGULATION_OF_ACTIVATED_T_CELL_PROLIFERATION		15	0.365547	1.01887	0.428212	0.55802	1	1139	tags=27%, list=11%, signal=30%
GOBP_REGULATION_OF_RUFFLE_ASSEMBLY	GOBP_REGULATION_OF_RUFFLE_ASSEMBLY		21	0.352014	1.01837	0.433414	0.558773	1	1859	tags=38%, list=18%, signal=47%
GOBP_CELLULAR_PIGMENTATION	GOBP_CELLULAR_PIGMENTATION		40	0.29076	1.0181	0.413712	0.558961	1	1592	tags=23%, list=16%, signal=27%
GOBP_HOMEOSTASIS_OF_NUMBER_OF_CELLS_WITHIN_A_TISSUE	GOBP_HOMEOSTASIS_OF_NUMBER_OF_CELLS_WITHIN_A_TISSUE		27	0.310389	1.01797	0.438903	0.558874	1	1306	tags=22%, list=13%, signal=25%
GOBP_RESPONSE_TO_CAMP	GOBP_RESPONSE_TO_CAMP		36	0.297999	1.01792	0.423267	0.558585	1	651	tags=11%, list=6%, signal=12%
GOBP_CELLULAR_RESPIRATION	GOBP_CELLULAR_RESPIRATION		204	0.215268	1.01753	0.392	0.55905	1	1797	tags=23%, list=18%, signal=27%
GOBP_NATURAL_KILLER_CELL_DIFFERENTIATION	GOBP_NATURAL_KILLER_CELL_DIFFERENTIATION		17	0.350548	1.01716	0.426506	0.559434	1	683	tags=18%, list=7%, signal=19%
GOBP_CELLULAR_RESPONSE_TO_NITROGEN_COMPOUND	GOBP_CELLULAR_RESPONSE_TO_NITROGEN_COMPOUND		408	0.199235	1.01713	0.369318	0.559084	1	1113	tags=14%, list=11%, signal=15%
GOBP_ORGANIC_ACID_TRANSMEMBRANE_TRANSPORT	GOBP_ORGANIC_ACID_TRANSMEMBRANE_TRANSPORT		89	0.246896	1.01682	0.389294	0.559424	1	1683	tags=27%, list=17%, signal=32%
GOBP_WATER_SOLUBLE_VITAMIN_METABOLIC_PROCESS	GOBP_WATER_SOLUBLE_VITAMIN_METABOLIC_PROCESS		22	0.338679	1.01597	0.404412	0.560855	1	386	tags=9%, list=4%, signal=9%
GOBP_POSITIVE_REGULATION_OF_ORGANELLE_ORGANIZATION	GOBP_POSITIVE_REGULATION_OF_ORGANELLE_ORGANIZATION		376	0.201742	1.01575	0.389831	0.560898	1	1155	tags=14%, list=11%, signal=15%
GOBP_REGULATION_OF_POTASSIUM_ION_TRANSMEMBRANE_TRANSPORT	GOBP_REGULATION_OF_POTASSIUM_ION_TRANSMEMBRANE_TRANSPORT		69	0.25843	1.01296	0.45	0.566825	1	937	tags=20%, list=9%, signal=22%
GOBP_ACTIVATION_OF_PROTEIN_KINASE_ACTIVITY	GOBP_ACTIVATION_OF_PROTEIN_KINASE_ACTIVITY		53	0.273606	1.01283	0.393564	0.566705	1	964	tags=15%, list=10%, signal=17%
GOBP_MOLTING_CYCLE	GOBP_MOLTING_CYCLE		62	0.265097	1.01231	0.428571	0.567478	1	1181	tags=23%, list=12%, signal=25%
GOBP_NEGATIVE_REGULATION_OF_CELL_CYCLE_G1_S_PHASE_TRANSITION	GOBP_NEGATIVE_REGULATION_OF_CELL_CYCLE_G1_S_PHASE_TRANSITION		48	0.278562	1.01221	0.421687	0.567283	1	835	tags=15%, list=8%, signal=16%
GOBP_NEGATIVE_REGULATION_OF_STRIATED_MUSCLE_CELL_DIFFERENTIATION	GOBP_NEGATIVE_REGULATION_OF_STRIATED_MUSCLE_CELL_DIFFERENTIATION		28	0.310485	1.01198	0.439141	0.567372	1	344	tags=14%, list=3%, signal=15%
GOBP_POSITIVE_REGULATION_OF_MUSCLE_CELL_DIFFERENTIATION	GOBP_POSITIVE_REGULATION_OF_MUSCLE_CELL_DIFFERENTIATION		43	0.285913	1.01161	0.409429	0.567777	1	994	tags=21%, list=10%, signal=23%
GOBP_REGULATION_OF_CARTILAGE_DEVELOPMENT	GOBP_REGULATION_OF_CARTILAGE_DEVELOPMENT		37	0.292389	1.01154	0.427536	0.567515	1	1738	tags=38%, list=17%, signal=46%
GOBP_RESPONSE_TO_ORGANOPHOSPHORUS	GOBP_RESPONSE_TO_ORGANOPHOSPHORUS		50	0.273807	1.01139	0.4425	0.56745	1	651	tags=12%, list=6%, signal=13%
GOBP_NEURON_DEATH_IN_RESPONSE_TO_OXIDATIVE_STRESS	GOBP_NEURON_DEATH_IN_RESPONSE_TO_OXIDATIVE_STRESS		26	0.314814	1.01063	0.444181	0.568773	1	1645	tags=31%, list=16%, signal=37%
GOBP_NEGATIVE_REGULATION_OF_PROTEIN_KINASE_B_SIGNALING	GOBP_NEGATIVE_REGULATION_OF_PROTEIN_KINASE_B_SIGNALING		28	0.312079	1.0105	0.455243	0.56868	1	2273	tags=46%, list=23%, signal=60%
GOBP_TYPE_B_PANCREATIC_CELL_PROLIFERATION	GOBP_TYPE_B_PANCREATIC_CELL_PROLIFERATION		24	0.32918	1.01045	0.450237	0.568374	1	93	tags=8%, list=1%, signal=8%
GOBP_SIGNAL_TRANSDUCTION_IN_ABSENCE_OF_LIGAND	GOBP_SIGNAL_TRANSDUCTION_IN_ABSENCE_OF_LIGAND		40	0.290957	1.00983	0.398551	0.569391	1	1474	tags=25%, list=15%, signal=29%
GOBP_REGULATION_OF_NEUTROPHIL_MIGRATION	GOBP_REGULATION_OF_NEUTROPHIL_MIGRATION		17	0.36046	1.00885	0.437939	0.57117	1	7	tags=6%, list=0%, signal=6%
GOBP_NEGATIVE_REGULATION_OF_HORMONE_SECRETION	GOBP_NEGATIVE_REGULATION_OF_HORMONE_SECRETION		50	0.272257	1.00882	0.428571	0.570827	1	586	tags=10%, list=6%, signal=11%
GOBP_NEGATIVE_REGULATION_OF_PROTEIN_SERINE_THREONINE_KINASE_ACTIVITY	GOBP_NEGATIVE_REGULATION_OF_PROTEIN_SERINE_THREONINE_KINASE_ACTIVITY		70	0.257456	1.00872	0.426887	0.570635	1	838	tags=14%, list=8%, signal=15%
GOBP_AMINO_ACID_TRANSMEMBRANE_TRANSPORT	GOBP_AMINO_ACID_TRANSMEMBRANE_TRANSPORT		61	0.26861	1.00853	0.432161	0.570662	1	2173	tags=36%, list=22%, signal=46%
GOBP_POSITIVE_REGULATION_OF_PROTEIN_LOCALIZATION_TO_NUCLEUS	GOBP_POSITIVE_REGULATION_OF_PROTEIN_LOCALIZATION_TO_NUCLEUS		61	0.261666	1.00721	0.435666	0.573239	1	1899	tags=28%, list=19%, signal=34%
GOBP_REGULATION_OF_PROTEASOMAL_PROTEIN_CATABOLIC_PROCESS	GOBP_REGULATION_OF_PROTEASOMAL_PROTEIN_CATABOLIC_PROCESS		156	0.222916	1.00716	0.433862	0.572932	1	884	tags=12%, list=9%, signal=12%
GOBP_RECEPTOR_INTERNALIZATION	GOBP_RECEPTOR_INTERNALIZATION		112	0.235649	1.00708	0.418182	0.572693	1	895	tags=13%, list=9%, signal=14%
GOBP_VIRION_ASSEMBLY	GOBP_VIRION_ASSEMBLY		26	0.310602	1.0065	0.425134	0.573554	1	925	tags=15%, list=9%, signal=17%
GOBP_ENDOCRINE_PANCREAS_DEVELOPMENT	GOBP_ENDOCRINE_PANCREAS_DEVELOPMENT		19	0.341196	1.00535	0.421717	0.575785	1	507	tags=21%, list=5%, signal=22%
GOBP_POSITIVE_REGULATION_OF_EXOCYTOSIS	GOBP_POSITIVE_REGULATION_OF_EXOCYTOSIS		65	0.259765	1.00482	0.430769	0.576593	1	607	tags=11%, list=6%, signal=11%
GOBP_METANEPHRIC_NEPHRON_DEVELOPMENT	GOBP_METANEPHRIC_NEPHRON_DEVELOPMENT		17	0.350623	1.00421	0.449631	0.577593	1	1236	tags=29%, list=12%, signal=33%
GOBP_NEGATIVE_REGULATION_OF_DEPHOSPHORYLATION	GOBP_NEGATIVE_REGULATION_OF_DEPHOSPHORYLATION		34	0.29503	1.00324	0.438424	0.579333	1	1522	tags=29%, list=15%, signal=35%
GOBP_NEURON_MATURATION	GOBP_NEURON_MATURATION		46	0.279953	1.00319	0.444444	0.579051	1	869	tags=15%, list=9%, signal=17%
GOBP_POSITIVE_REGULATION_OF_T_CELL_PROLIFERATION	GOBP_POSITIVE_REGULATION_OF_T_CELL_PROLIFERATION		34	0.299202	1.003	0.431373	0.57906	1	1805	tags=29%, list=18%, signal=36%
GOBP_PROSTATE_GLAND_DEVELOPMENT	GOBP_PROSTATE_GLAND_DEVELOPMENT		25	0.325819	1.00293	0.463592	0.578807	1	1317	tags=36%, list=13%, signal=41%
GOBP_PHOSPHATIDYLETHANOLAMINE_METABOLIC_PROCESS	GOBP_PHOSPHATIDYLETHANOLAMINE_METABOLIC_PROCESS		16	0.359432	1.00182	0.463291	0.580865	1	454	tags=19%, list=4%, signal=20%
GOBP_RELEASE_OF_SEQUESTERED_CALCIUM_ION_INTO_CYTOSOL_BY_ENDOPLASMIC_RETICULUM	GOBP_RELEASE_OF_SEQUESTERED_CALCIUM_ION_INTO_CYTOSOL_BY_ENDOPLASMIC_RETICULUM		15	0.360478	1.00176	0.454321	0.580589	1	416	tags=20%, list=4%, signal=21%
GOBP_PHOSPHOLIPID_BIOSYNTHETIC_PROCESS	GOBP_PHOSPHOLIPID_BIOSYNTHETIC_PROCESS		161	0.224354	1.00119	0.457071	0.581504	1	675	tags=11%, list=7%, signal=11%
GOBP_NUCLEOTIDE_SALVAGE	GOBP_NUCLEOTIDE_SALVAGE		20	0.338727	1.001	0.43578	0.581492	1	547	tags=15%, list=5%, signal=16%
GOBP_CELLULAR_RESPONSE_TO_HORMONE_STIMULUS	GOBP_CELLULAR_RESPONSE_TO_HORMONE_STIMULUS		333	0.202163	1.00055	0.44709	0.582055	1	1113	tags=15%, list=11%, signal=16%
GOBP_POSITIVE_REGULATION_OF_CELLULAR_RESPONSE_TO_INSULIN_STIMULUS	GOBP_POSITIVE_REGULATION_OF_CELLULAR_RESPONSE_TO_INSULIN_STIMULUS		26	0.307232	0.999904	0.451613	0.58309	1	211	tags=12%, list=2%, signal=12%
GOBP_STRIATED_MUSCLE_ADAPTATION	GOBP_STRIATED_MUSCLE_ADAPTATION		29	0.309273	0.999107	0.455729	0.584544	1	1065	tags=24%, list=11%, signal=27%
GOBP_RESPONSE_TO_DECREASED_OXYGEN_LEVELS	GOBP_RESPONSE_TO_DECREASED_OXYGEN_LEVELS		157	0.219973	0.998819	0.431818	0.584789	1	1540	tags=22%, list=15%, signal=25%
GOBP_SECONDARY_METABOLIC_PROCESS	GOBP_SECONDARY_METABOLIC_PROCESS		22	0.329791	0.997518	0.475936	0.587343	1	1079	tags=23%, list=11%, signal=25%
GOBP_REGULATORY_NCRNA_3_END_PROCESSING	GOBP_REGULATORY_NCRNA_3_END_PROCESSING		15	0.360987	0.997285	0.453202	0.587447	1	2483	tags=53%, list=25%, signal=71%
GOBP_PRIMARY_ALCOHOL_METABOLIC_PROCESS	GOBP_PRIMARY_ALCOHOL_METABOLIC_PROCESS		33	0.294545	0.996869	0.457077	0.587958	1	878	tags=21%, list=9%, signal=23%
GOBP_NEGATIVE_REGULATION_OF_CYCLIN_DEPENDENT_PROTEIN_KINASE_ACTIVITY	GOBP_NEGATIVE_REGULATION_OF_CYCLIN_DEPENDENT_PROTEIN_KINASE_ACTIVITY		16	0.357029	0.996819	0.448529	0.58765	1	838	tags=31%, list=8%, signal=34%
GOBP_STEM_CELL_DIVISION	GOBP_STEM_CELL_DIVISION		25	0.31274	0.996192	0.443325	0.58867	1	142	tags=8%, list=1%, signal=8%
GOBP_RESPONSE_TO_ENDOPLASMIC_RETICULUM_STRESS	GOBP_RESPONSE_TO_ENDOPLASMIC_RETICULUM_STRESS		199	0.212004	0.995819	0.466321	0.58908	1	1380	tags=16%, list=14%, signal=18%
GOBP_CELLULAR_RESPONSE_TO_OXYGEN_LEVELS	GOBP_CELLULAR_RESPONSE_TO_OXYGEN_LEVELS		101	0.236602	0.995593	0.450633	0.589166	1	1674	tags=23%, list=17%, signal=27%
GOBP_NATURAL_KILLER_CELL_MEDIATED_IMMUNITY	GOBP_NATURAL_KILLER_CELL_MEDIATED_IMMUNITY		19	0.341015	0.995188	0.454965	0.589634	1	1699	tags=42%, list=17%, signal=51%
GOBP_ESTABLISHMENT_OR_MAINTENANCE_OF_CELL_POLARITY	GOBP_ESTABLISHMENT_OR_MAINTENANCE_OF_CELL_POLARITY		163	0.21814	0.993781	0.455696	0.592473	1	976	tags=13%, list=10%, signal=14%
GOBP_MYOTUBE_CELL_DEVELOPMENT	GOBP_MYOTUBE_CELL_DEVELOPMENT		33	0.294601	0.993733	0.427861	0.59217	1	1226	tags=33%, list=12%, signal=38%
GOBP_INTRACELLULAR_ESTROGEN_RECEPTOR_SIGNALING_PATHWAY	GOBP_INTRACELLULAR_ESTROGEN_RECEPTOR_SIGNALING_PATHWAY		33	0.293244	0.99315	0.468828	0.593012	1	745	tags=15%, list=7%, signal=16%
GOBP_REGULATION_OF_RHO_PROTEIN_SIGNAL_TRANSDUCTION	GOBP_REGULATION_OF_RHO_PROTEIN_SIGNAL_TRANSDUCTION		59	0.257602	0.992622	0.492891	0.593853	1	898	tags=14%, list=9%, signal=15%
GOBP_RESPONSE_TO_XENOBIOTIC_STIMULUS	GOBP_RESPONSE_TO_XENOBIOTIC_STIMULUS		154	0.220225	0.991328	0.476684	0.596496	1	1043	tags=14%, list=10%, signal=16%
GOBP_SKIN_EPIDERMIS_DEVELOPMENT	GOBP_SKIN_EPIDERMIS_DEVELOPMENT		72	0.249235	0.990306	0.467532	0.598421	1	1193	tags=21%, list=12%, signal=23%
GOBP_VIRAL_GENOME_REPLICATION	GOBP_VIRAL_GENOME_REPLICATION		65	0.253486	0.98907	0.46083	0.6008	1	696	tags=8%, list=7%, signal=8%
GOBP_VESICLE_DOCKING_INVOLVED_IN_EXOCYTOSIS	GOBP_VESICLE_DOCKING_INVOLVED_IN_EXOCYTOSIS		42	0.276835	0.987233	0.483544	0.604622	1	745	tags=14%, list=7%, signal=15%
GOBP_REGULATION_OF_CARBOHYDRATE_METABOLIC_PROCESS	GOBP_REGULATION_OF_CARBOHYDRATE_METABOLIC_PROCESS		127	0.226756	0.987157	0.453125	0.604368	1	1091	tags=16%, list=11%, signal=17%
GOBP_SENSORY_PERCEPTION_OF_PAIN	GOBP_SENSORY_PERCEPTION_OF_PAIN		84	0.237878	0.985602	0.453846	0.607544	1	1140	tags=15%, list=11%, signal=17%
GOBP_REGULATION_OF_ANIMAL_ORGAN_MORPHOGENESIS	GOBP_REGULATION_OF_ANIMAL_ORGAN_MORPHOGENESIS		60	0.253489	0.985318	0.465823	0.607794	1	626	tags=13%, list=6%, signal=14%
GOBP_CARBOHYDRATE_BIOSYNTHETIC_PROCESS	GOBP_CARBOHYDRATE_BIOSYNTHETIC_PROCESS		138	0.221227	0.984484	0.484029	0.609375	1	1334	tags=20%, list=13%, signal=22%
GOBP_MODULATION_BY_HOST_OF_SYMBIONT_PROCESS	GOBP_MODULATION_BY_HOST_OF_SYMBIONT_PROCESS		53	0.262314	0.983917	0.467172	0.610243	1	1061	tags=13%, list=11%, signal=15%
GOBP_CELL_CYCLE_G1_S_PHASE_TRANSITION	GOBP_CELL_CYCLE_G1_S_PHASE_TRANSITION		168	0.213602	0.982973	0.459239	0.612009	1	1074	tags=13%, list=11%, signal=14%
GOBP_SULFUR_COMPOUND_METABOLIC_PROCESS	GOBP_SULFUR_COMPOUND_METABOLIC_PROCESS		178	0.214191	0.982952	0.495913	0.611624	1	1297	tags=17%, list=13%, signal=19%
GOBP_RETROGRADE_AXONAL_TRANSPORT	GOBP_RETROGRADE_AXONAL_TRANSPORT		22	0.321944	0.982661	0.461728	0.611877	1	1794	tags=32%, list=18%, signal=39%
GOBP_NEGATIVE_REGULATION_OF_UBIQUITIN_DEPENDENT_PROTEIN_CATABOLIC_PROCESS	GOBP_NEGATIVE_REGULATION_OF_UBIQUITIN_DEPENDENT_PROTEIN_CATABOLIC_PROCESS		38	0.281328	0.981239	0.476998	0.614671	1	1896	tags=39%, list=19%, signal=48%
GOBP_NEGATIVE_REGULATION_OF_ENDOTHELIAL_CELL_MIGRATION	GOBP_NEGATIVE_REGULATION_OF_ENDOTHELIAL_CELL_MIGRATION		30	0.301002	0.979432	0.501205	0.618419	1	155	tags=7%, list=2%, signal=7%
GOBP_REGULATION_OF_BINDING	GOBP_REGULATION_OF_BINDING		261	0.205144	0.979134	0.49589	0.61866	1	1236	tags=15%, list=12%, signal=17%
GOBP_CENTRIOLE_ASSEMBLY	GOBP_CENTRIOLE_ASSEMBLY		19	0.326047	0.978898	0.46247	0.618739	1	943	tags=21%, list=9%, signal=23%
GOBP_REGULATION_OF_REPRODUCTIVE_PROCESS	GOBP_REGULATION_OF_REPRODUCTIVE_PROCESS		90	0.237654	0.978894	0.472906	0.618316	1	1384	tags=21%, list=14%, signal=24%
GOBP_EPITHELIAL_TO_MESENCHYMAL_TRANSITION	GOBP_EPITHELIAL_TO_MESENCHYMAL_TRANSITION		94	0.238207	0.97501	0.503386	0.6269	1	1306	tags=19%, list=13%, signal=22%
GOBP_TETRAPYRROLE_METABOLIC_PROCESS	GOBP_TETRAPYRROLE_METABOLIC_PROCESS		39	0.28241	0.974859	0.469136	0.626779	1	2201	tags=36%, list=22%, signal=46%
GOBP_MITOCHONDRIAL_ELECTRON_TRANSPORT_NADH_TO_UBIQUINONE	GOBP_MITOCHONDRIAL_ELECTRON_TRANSPORT_NADH_TO_UBIQUINONE		29	0.294204	0.974508	0.491841	0.627177	1	1638	tags=28%, list=16%, signal=33%
GOBP_DETERMINATION_OF_ADULT_LIFESPAN	GOBP_DETERMINATION_OF_ADULT_LIFESPAN		21	0.322825	0.974454	0.484706	0.626871	1	1041	tags=24%, list=10%, signal=26%
GOBP_RESPONSE_TO_FUNGUS	GOBP_RESPONSE_TO_FUNGUS		18	0.341942	0.973485	0.469543	0.628643	1	783	tags=17%, list=8%, signal=18%
GOBP_PLACENTA_DEVELOPMENT	GOBP_PLACENTA_DEVELOPMENT		91	0.239254	0.973247	0.503937	0.628772	1	1709	tags=25%, list=17%, signal=30%
GOBP_ORGANIC_CYCLIC_COMPOUND_CATABOLIC_PROCESS	GOBP_ORGANIC_CYCLIC_COMPOUND_CATABOLIC_PROCESS		298	0.198043	0.971247	0.557143	0.633063	1	1608	tags=19%, list=16%, signal=22%
GOBP_POSITIVE_REGULATION_OF_GLUCONEOGENESIS	GOBP_POSITIVE_REGULATION_OF_GLUCONEOGENESIS		19	0.32856	0.970732	0.51861	0.63382	1	964	tags=21%, list=10%, signal=23%
GOBP_POSITIVE_REGULATION_OF_ERBB_SIGNALING_PATHWAY	GOBP_POSITIVE_REGULATION_OF_ERBB_SIGNALING_PATHWAY		20	0.322644	0.970377	0.489899	0.634211	1	406	tags=10%, list=4%, signal=10%
GOBP_ESTABLISHMENT_OF_EPITHELIAL_CELL_POLARITY	GOBP_ESTABLISHMENT_OF_EPITHELIAL_CELL_POLARITY		29	0.298876	0.970234	0.510695	0.634088	1	1236	tags=21%, list=12%, signal=24%
GOBP_NEGATIVE_REGULATION_OF_DNA_BIOSYNTHETIC_PROCESS	GOBP_NEGATIVE_REGULATION_OF_DNA_BIOSYNTHETIC_PROCESS		25	0.309447	0.969978	0.495215	0.634221	1	450	tags=12%, list=4%, signal=13%
GOBP_RIBONUCLEOSIDE_MONOPHOSPHATE_BIOSYNTHETIC_PROCESS	GOBP_RIBONUCLEOSIDE_MONOPHOSPHATE_BIOSYNTHETIC_PROCESS		28	0.300373	0.969901	0.498807	0.633973	1	920	tags=14%, list=9%, signal=16%
GOBP_POSITIVE_REGULATION_OF_G1_S_TRANSITION_OF_MITOTIC_CELL_CYCLE	GOBP_POSITIVE_REGULATION_OF_G1_S_TRANSITION_OF_MITOTIC_CELL_CYCLE		30	0.296559	0.969274	0.495098	0.634983	1	1853	tags=33%, list=18%, signal=41%
GOBP_REGULATION_OF_CALCIUM_MEDIATED_SIGNALING	GOBP_REGULATION_OF_CALCIUM_MEDIATED_SIGNALING		48	0.265672	0.968935	0.478481	0.63538	1	1058	tags=17%, list=10%, signal=19%
GOBP_REGULATION_OF_TELOMERASE_ACTIVITY	GOBP_REGULATION_OF_TELOMERASE_ACTIVITY		29	0.291279	0.968718	0.48951	0.635463	1	1570	tags=24%, list=16%, signal=29%
GOBP_T_CELL_HOMEOSTASIS	GOBP_T_CELL_HOMEOSTASIS		22	0.317727	0.968676	0.5	0.635118	1	696	tags=14%, list=7%, signal=15%
GOBP_ENDOPLASMIC_RETICULUM_UNFOLDED_PROTEIN_RESPONSE	GOBP_ENDOPLASMIC_RETICULUM_UNFOLDED_PROTEIN_RESPONSE		56	0.257785	0.968596	0.505208	0.634876	1	783	tags=14%, list=8%, signal=15%
GOBP_BLASTOCYST_GROWTH	GOBP_BLASTOCYST_GROWTH		19	0.335654	0.966935	0.50365	0.638324	1	743	tags=11%, list=7%, signal=11%
GOBP_PROTEIN_TARGETING_TO_VACUOLE	GOBP_PROTEIN_TARGETING_TO_VACUOLE		39	0.274875	0.966775	0.51706	0.638253	1	264	tags=8%, list=3%, signal=8%
GOBP_ACTIN_MEDIATED_CELL_CONTRACTION	GOBP_ACTIN_MEDIATED_CELL_CONTRACTION		61	0.24931	0.966293	0.488889	0.638952	1	918	tags=18%, list=9%, signal=20%
GOBP_MALE_SEX_DIFFERENTIATION	GOBP_MALE_SEX_DIFFERENTIATION		72	0.244077	0.966141	0.490099	0.638871	1	1424	tags=22%, list=14%, signal=26%
GOBP_NEPHRON_EPITHELIUM_DEVELOPMENT	GOBP_NEPHRON_EPITHELIUM_DEVELOPMENT		53	0.262086	0.966108	0.539024	0.638498	1	746	tags=17%, list=7%, signal=18%
GOBP_REGULATION_OF_LAMELLIPODIUM_ASSEMBLY	GOBP_REGULATION_OF_LAMELLIPODIUM_ASSEMBLY		28	0.300483	0.965663	0.480769	0.639053	1	562	tags=14%, list=6%, signal=15%
GOBP_PROTEOGLYCAN_METABOLIC_PROCESS	GOBP_PROTEOGLYCAN_METABOLIC_PROCESS		56	0.260671	0.965313	0.485577	0.639458	1	743	tags=13%, list=7%, signal=13%
GOBP_DEVELOPMENT_OF_PRIMARY_MALE_SEXUAL_CHARACTERISTICS	GOBP_DEVELOPMENT_OF_PRIMARY_MALE_SEXUAL_CHARACTERISTICS		62	0.250763	0.964509	0.504831	0.640924	1	1424	tags=24%, list=14%, signal=28%
GOBP_POSITIVE_REGULATION_OF_BLOOD_VESSEL_ENDOTHELIAL_CELL_MIGRATION	GOBP_POSITIVE_REGULATION_OF_BLOOD_VESSEL_ENDOTHELIAL_CELL_MIGRATION		28	0.300795	0.963997	0.497549	0.641643	1	1306	tags=29%, list=13%, signal=33%
GOBP_OLFACTORY_LOBE_DEVELOPMENT	GOBP_OLFACTORY_LOBE_DEVELOPMENT		30	0.288678	0.96376	0.511335	0.641781	1	805	tags=20%, list=8%, signal=22%
GOBP_AMINO_ACID_CATABOLIC_PROCESS	GOBP_AMINO_ACID_CATABOLIC_PROCESS		54	0.256269	0.962967	0.5	0.643227	1	1810	tags=22%, list=18%, signal=27%
GOBP_ESTABLISHMENT_OR_MAINTENANCE_OF_BIPOLAR_CELL_POLARITY	GOBP_ESTABLISHMENT_OR_MAINTENANCE_OF_BIPOLAR_CELL_POLARITY		34	0.278534	0.960423	0.479487	0.648861	1	902	tags=15%, list=9%, signal=16%
GOBP_NEGATIVE_REGULATION_OF_TORC1_SIGNALING	GOBP_NEGATIVE_REGULATION_OF_TORC1_SIGNALING		17	0.332366	0.958462	0.513189	0.653055	1	1182	tags=24%, list=12%, signal=27%
GOBP_POSITIVE_REGULATION_OF_VASCULAR_ASSOCIATED_SMOOTH_MUSCLE_CELL_MIGRATION	GOBP_POSITIVE_REGULATION_OF_VASCULAR_ASSOCIATED_SMOOTH_MUSCLE_CELL_MIGRATION		15	0.353937	0.958308	0.511792	0.653025	1	1260	tags=33%, list=12%, signal=38%
GOBP_RESPONSE_TO_STARVATION	GOBP_RESPONSE_TO_STARVATION		130	0.220128	0.958187	0.533981	0.652862	1	903	tags=12%, list=9%, signal=13%
GOBP_NEGATIVE_REGULATION_OF_NUCLEAR_DIVISION	GOBP_NEGATIVE_REGULATION_OF_NUCLEAR_DIVISION		26	0.303815	0.957368	0.466146	0.65435	1	1628	tags=31%, list=16%, signal=37%
GOBP_STEM_CELL_DIFFERENTIATION	GOBP_STEM_CELL_DIFFERENTIATION		156	0.211033	0.956328	0.58	0.656443	1	1129	tags=13%, list=11%, signal=15%
GOBP_POSITIVE_REGULATION_OF_LAMELLIPODIUM_ORGANIZATION	GOBP_POSITIVE_REGULATION_OF_LAMELLIPODIUM_ORGANIZATION		27	0.301086	0.956125	0.535109	0.656523	1	294	tags=11%, list=3%, signal=11%
GOBP_ESTABLISHMENT_OR_MAINTENANCE_OF_MONOPOLAR_CELL_POLARITY	GOBP_ESTABLISHMENT_OR_MAINTENANCE_OF_MONOPOLAR_CELL_POLARITY		18	0.327868	0.956098	0.511905	0.656136	1	902	tags=17%, list=9%, signal=18%
GOBP_CHONDROITIN_SULFATE_PROTEOGLYCAN_METABOLIC_PROCESS	GOBP_CHONDROITIN_SULFATE_PROTEOGLYCAN_METABOLIC_PROCESS		23	0.312969	0.95606	0.538835	0.655786	1	1138	tags=17%, list=11%, signal=20%
GOBP_CELLULAR_RESPONSE_TO_HYDROGEN_PEROXIDE	GOBP_CELLULAR_RESPONSE_TO_HYDROGEN_PEROXIDE		61	0.24968	0.955497	0.524631	0.656704	1	1360	tags=23%, list=13%, signal=26%
GOBP_POSITIVE_REGULATION_OF_CELLULAR_CATABOLIC_PROCESS	GOBP_POSITIVE_REGULATION_OF_CELLULAR_CATABOLIC_PROCESS		313	0.192615	0.955458	0.584527	0.656349	1	1128	tags=15%, list=11%, signal=17%
GOBP_PEPTIDE_HORMONE_PROCESSING	GOBP_PEPTIDE_HORMONE_PROCESSING		18	0.324531	0.955449	0.495283	0.655932	1	1235	tags=22%, list=12%, signal=25%
GOBP_NERVE_DEVELOPMENT	GOBP_NERVE_DEVELOPMENT		55	0.253397	0.953979	0.527446	0.658846	1	890	tags=16%, list=9%, signal=18%
GOBP_MITOCHONDRIAL_DEPOLARIZATION	GOBP_MITOCHONDRIAL_DEPOLARIZATION		17	0.332081	0.951703	0.503722	0.663743	1	13	tags=6%, list=0%, signal=6%
GOBP_POSITIVE_REGULATION_OF_PROTEIN_LOCALIZATION	GOBP_POSITIVE_REGULATION_OF_PROTEIN_LOCALIZATION		373	0.191874	0.951484	0.60989	0.663784	1	1119	tags=13%, list=11%, signal=14%
GOBP_ER_NUCLEUS_SIGNALING_PATHWAY	GOBP_ER_NUCLEUS_SIGNALING_PATHWAY		38	0.277277	0.951261	0.483461	0.663892	1	720	tags=13%, list=7%, signal=14%
GOBP_ADIPOSE_TISSUE_DEVELOPMENT	GOBP_ADIPOSE_TISSUE_DEVELOPMENT		44	0.26149	0.950522	0.518957	0.665264	1	578	tags=11%, list=6%, signal=12%
GOBP_REGULATION_OF_CELLULAR_MACROMOLECULE_BIOSYNTHETIC_PROCESS	GOBP_REGULATION_OF_CELLULAR_MACROMOLECULE_BIOSYNTHETIC_PROCESS		348	0.190637	0.950062	0.617143	0.665862	1	1594	tags=20%, list=16%, signal=23%
GOBP_HEME_METABOLIC_PROCESS	GOBP_HEME_METABOLIC_PROCESS		29	0.29408	0.949217	0.530952	0.667401	1	2201	tags=38%, list=22%, signal=48%
GOBP_SPECIFICATION_OF_SYMMETRY	GOBP_SPECIFICATION_OF_SYMMETRY		65	0.239636	0.948589	0.5311	0.668465	1	1418	tags=20%, list=14%, signal=23%
GOBP_RENAL_TUBULE_MORPHOGENESIS	GOBP_RENAL_TUBULE_MORPHOGENESIS		37	0.270757	0.948536	0.53222	0.668138	1	1410	tags=30%, list=14%, signal=34%
GOBP_ELECTRON_TRANSPORT_CHAIN	GOBP_ELECTRON_TRANSPORT_CHAIN		97	0.226512	0.947763	0.563855	0.669552	1	1797	tags=24%, list=18%, signal=29%
GOBP_REGULATION_OF_OSTEOBLAST_PROLIFERATION	GOBP_REGULATION_OF_OSTEOBLAST_PROLIFERATION		17	0.334411	0.947462	0.508434	0.669831	1	1804	tags=47%, list=18%, signal=57%
GOBP_RESPONSE_TO_ACTIVITY	GOBP_RESPONSE_TO_ACTIVITY		17	0.338508	0.947367	0.520988	0.669621	1	490	tags=18%, list=5%, signal=19%
GOBP_RESPONSE_TO_TEMPERATURE_STIMULUS	GOBP_RESPONSE_TO_TEMPERATURE_STIMULUS		106	0.223885	0.947245	0.565445	0.66946	1	1307	tags=23%, list=13%, signal=26%
GOBP_REGULATION_OF_SPROUTING_ANGIOGENESIS	GOBP_REGULATION_OF_SPROUTING_ANGIOGENESIS		22	0.314109	0.947174	0.511509	0.669148	1	1636	tags=41%, list=16%, signal=49%
GOBP_REGULATION_OF_WNT_SIGNALING_PATHWAY	GOBP_REGULATION_OF_WNT_SIGNALING_PATHWAY		202	0.202309	0.947135	0.623955	0.668794	1	1005	tags=15%, list=10%, signal=16%
GOBP_ANIMAL_ORGAN_FORMATION	GOBP_ANIMAL_ORGAN_FORMATION		32	0.284112	0.945718	0.522782	0.671702	1	1236	tags=25%, list=12%, signal=28%
GOBP_REGULATION_OF_DNA_DAMAGE_RESPONSE_SIGNAL_TRANSDUCTION_BY_P53_CLASS_MEDIATOR	GOBP_REGULATION_OF_DNA_DAMAGE_RESPONSE_SIGNAL_TRANSDUCTION_BY_P53_CLASS_MEDIATOR		25	0.3041	0.945408	0.507246	0.67198	1	1156	tags=16%, list=11%, signal=18%
GOBP_RESPONSE_TO_EPIDERMAL_GROWTH_FACTOR	GOBP_RESPONSE_TO_EPIDERMAL_GROWTH_FACTOR		32	0.276754	0.94406	0.520725	0.674668	1	2039	tags=38%, list=20%, signal=47%
GOBP_CELLULAR_RESPONSE_TO_AMYLOID_BETA	GOBP_CELLULAR_RESPONSE_TO_AMYLOID_BETA		21	0.313191	0.943479	0.517241	0.67562	1	1113	tags=19%, list=11%, signal=21%
GOBP_POSITIVE_REGULATION_OF_HISTONE_ACETYLATION	GOBP_POSITIVE_REGULATION_OF_HISTONE_ACETYLATION		25	0.296419	0.943104	0.532134	0.676022	1	2231	tags=36%, list=22%, signal=46%
GOBP_NEGATIVE_REGULATION_OF_NIK_NF_KAPPAB_SIGNALING	GOBP_NEGATIVE_REGULATION_OF_NIK_NF_KAPPAB_SIGNALING		16	0.331934	0.94262	0.539192	0.676687	1	1360	tags=31%, list=13%, signal=36%
GOBP_POSITIVE_REGULATION_OF_CELL_CYCLE_G2_M_PHASE_TRANSITION	GOBP_POSITIVE_REGULATION_OF_CELL_CYCLE_G2_M_PHASE_TRANSITION		19	0.322689	0.941794	0.490431	0.678143	1	1883	tags=26%, list=19%, signal=32%
GOBP_POSITIVE_REGULATION_OF_RESPONSE_TO_WOUNDING	GOBP_POSITIVE_REGULATION_OF_RESPONSE_TO_WOUNDING		39	0.268535	0.940394	0.521531	0.680982	1	1693	tags=31%, list=17%, signal=37%
GOBP_PLASMA_MEMBRANE_TUBULATION	GOBP_PLASMA_MEMBRANE_TUBULATION		16	0.346994	0.940375	0.5	0.680586	1	1822	tags=44%, list=18%, signal=53%
GOBP_MITOTIC_CELL_CYCLE_CHECKPOINT_SIGNALING	GOBP_MITOTIC_CELL_CYCLE_CHECKPOINT_SIGNALING		73	0.236479	0.940313	0.582766	0.680267	1	804	tags=14%, list=8%, signal=15%
GOBP_REGULATION_OF_ESTABLISHMENT_OF_PROTEIN_LOCALIZATION	GOBP_REGULATION_OF_ESTABLISHMENT_OF_PROTEIN_LOCALIZATION		408	0.18399	0.940295	0.648318	0.679856	1	1148	tags=12%, list=11%, signal=13%
GOBP_GLYCOLYTIC_PROCESS_THROUGH_GLUCOSE_6_PHOSPHATE	GOBP_GLYCOLYTIC_PROCESS_THROUGH_GLUCOSE_6_PHOSPHATE		19	0.327272	0.93919	0.536643	0.682013	1	1334	tags=26%, list=13%, signal=30%
GOBP_POSITIVE_REGULATION_OF_SMALL_GTPASE_MEDIATED_SIGNAL_TRANSDUCTION	GOBP_POSITIVE_REGULATION_OF_SMALL_GTPASE_MEDIATED_SIGNAL_TRANSDUCTION		43	0.266029	0.939175	0.576923	0.681587	1	743	tags=14%, list=7%, signal=15%
GOBP_ATP_SYNTHESIS_COUPLED_ELECTRON_TRANSPORT	GOBP_ATP_SYNTHESIS_COUPLED_ELECTRON_TRANSPORT		71	0.239491	0.938921	0.531646	0.681739	1	1797	tags=25%, list=18%, signal=31%
GOBP_INORGANIC_ANION_TRANSPORT	GOBP_INORGANIC_ANION_TRANSPORT		70	0.237254	0.938621	0.532828	0.681974	1	773	tags=11%, list=8%, signal=12%
GOBP_REGULATION_OF_CD4_POSITIVE_ALPHA_BETA_T_CELL_ACTIVATION	GOBP_REGULATION_OF_CD4_POSITIVE_ALPHA_BETA_T_CELL_ACTIVATION		23	0.298177	0.936701	0.509132	0.685944	1	1048	tags=17%, list=10%, signal=19%
GOBP_MODULATION_BY_HOST_OF_VIRAL_PROCESS	GOBP_MODULATION_BY_HOST_OF_VIRAL_PROCESS		33	0.277492	0.932601	0.560465	0.695186	1	712	tags=12%, list=7%, signal=13%
GOBP_NEGATIVE_REGULATION_OF_NUCLEOCYTOPLASMIC_TRANSPORT	GOBP_NEGATIVE_REGULATION_OF_NUCLEOCYTOPLASMIC_TRANSPORT		20	0.317106	0.93171	0.538462	0.696818	1	24	tags=5%, list=0%, signal=5%
GOBP_POSITIVE_REGULATION_OF_GROWTH	GOBP_POSITIVE_REGULATION_OF_GROWTH		200	0.203839	0.930683	0.608247	0.698729	1	452	tags=7%, list=4%, signal=7%
GOBP_HEMATOPOIETIC_STEM_CELL_DIFFERENTIATION	GOBP_HEMATOPOIETIC_STEM_CELL_DIFFERENTIATION		19	0.315747	0.930507	0.550562	0.698661	1	1983	tags=26%, list=20%, signal=33%
GOBP_POSITIVE_REGULATION_OF_TRANSLATION	GOBP_POSITIVE_REGULATION_OF_TRANSLATION		106	0.220281	0.92994	0.589005	0.699571	1	1329	tags=16%, list=13%, signal=18%
GOBP_STRESS_ACTIVATED_PROTEIN_KINASE_SIGNALING_CASCADE	GOBP_STRESS_ACTIVATED_PROTEIN_KINASE_SIGNALING_CASCADE		147	0.207643	0.929513	0.641753	0.700082	1	947	tags=14%, list=9%, signal=15%
GOBP_REGULATION_OF_CELL_FATE_COMMITMENT	GOBP_REGULATION_OF_CELL_FATE_COMMITMENT		20	0.31678	0.929351	0.547847	0.699999	1	2179	tags=40%, list=22%, signal=51%
GOBP_REGULATION_OF_LIPASE_ACTIVITY	GOBP_REGULATION_OF_LIPASE_ACTIVITY		42	0.264759	0.929311	0.554502	0.699622	1	1085	tags=21%, list=11%, signal=24%
GOBP_NEGATIVE_REGULATION_OF_INTRACELLULAR_STEROID_HORMONE_RECEPTOR_SIGNALING_PATHWAY	GOBP_NEGATIVE_REGULATION_OF_INTRACELLULAR_STEROID_HORMONE_RECEPTOR_SIGNALING_PATHWAY		26	0.296289	0.927724	0.551724	0.702951	1	1924	tags=31%, list=19%, signal=38%
GOBP_ANATOMICAL_STRUCTURE_MATURATION	GOBP_ANATOMICAL_STRUCTURE_MATURATION		147	0.205815	0.927577	0.631043	0.702858	1	1581	tags=22%, list=16%, signal=25%
GOBP_REGULATION_OF_STRIATED_MUSCLE_CELL_DIFFERENTIATION	GOBP_REGULATION_OF_STRIATED_MUSCLE_CELL_DIFFERENTIATION		58	0.242868	0.927545	0.619855	0.702477	1	994	tags=17%, list=10%, signal=19%
GOBP_NEGATIVE_REGULATION_OF_CELL_MATRIX_ADHESION	GOBP_NEGATIVE_REGULATION_OF_CELL_MATRIX_ADHESION		26	0.287329	0.927104	0.560914	0.703084	1	458	tags=12%, list=5%, signal=12%
GOBP_NEUROTRANSMITTER_UPTAKE	GOBP_NEUROTRANSMITTER_UPTAKE		28	0.286215	0.925771	0.553616	0.705755	1	2231	tags=36%, list=22%, signal=46%
GOBP_NEGATIVE_REGULATION_OF_VASCULAR_PERMEABILITY	GOBP_NEGATIVE_REGULATION_OF_VASCULAR_PERMEABILITY		16	0.331084	0.925761	0.5525	0.705318	1	28	tags=6%, list=0%, signal=6%
GOBP_NEGATIVE_REGULATION_OF_ERBB_SIGNALING_PATHWAY	GOBP_NEGATIVE_REGULATION_OF_ERBB_SIGNALING_PATHWAY		23	0.298418	0.925296	0.575682	0.705881	1	2309	tags=39%, list=23%, signal=51%
GOBP_OUTFLOW_TRACT_SEPTUM_MORPHOGENESIS	GOBP_OUTFLOW_TRACT_SEPTUM_MORPHOGENESIS		15	0.333683	0.925288	0.538071	0.705438	1	200	tags=13%, list=2%, signal=14%
GOBP_CARBOHYDRATE_HOMEOSTASIS	GOBP_CARBOHYDRATE_HOMEOSTASIS		171	0.19905	0.924896	0.65641	0.705866	1	1031	tags=14%, list=10%, signal=15%
GOBP_LOCOMOTORY_EXPLORATION_BEHAVIOR	GOBP_LOCOMOTORY_EXPLORATION_BEHAVIOR		19	0.312374	0.923941	0.539241	0.707672	1	131	tags=11%, list=1%, signal=11%
GOBP_HEXOSE_CATABOLIC_PROCESS	GOBP_HEXOSE_CATABOLIC_PROCESS		30	0.279388	0.923807	0.585052	0.707478	1	1334	tags=20%, list=13%, signal=23%
GOBP_PURINE_CONTAINING_COMPOUND_BIOSYNTHETIC_PROCESS	GOBP_PURINE_CONTAINING_COMPOUND_BIOSYNTHETIC_PROCESS		180	0.201708	0.923787	0.632911	0.707061	1	1638	tags=18%, list=16%, signal=21%
GOBP_REGULATION_OF_CELL_ADHESION_MEDIATED_BY_INTEGRIN	GOBP_REGULATION_OF_CELL_ADHESION_MEDIATED_BY_INTEGRIN		19	0.320994	0.923711	0.550369	0.706778	1	1730	tags=32%, list=17%, signal=38%
GOBP_POSITIVE_REGULATION_OF_CELL_DIVISION	GOBP_POSITIVE_REGULATION_OF_CELL_DIVISION		39	0.271144	0.923472	0.592689	0.706896	1	1538	tags=28%, list=15%, signal=33%
GOBP_POSITIVE_REGULATION_OF_WOUND_HEALING	GOBP_POSITIVE_REGULATION_OF_WOUND_HEALING		27	0.28899	0.923258	0.570332	0.70691	1	1559	tags=30%, list=15%, signal=35%
GOBP_OVULATION_CYCLE_PROCESS	GOBP_OVULATION_CYCLE_PROCESS		22	0.31074	0.921249	0.589873	0.711191	1	1060	tags=23%, list=11%, signal=25%
GOBP_SKELETAL_MUSCLE_ORGAN_DEVELOPMENT	GOBP_SKELETAL_MUSCLE_ORGAN_DEVELOPMENT		117	0.212657	0.920809	0.648148	0.711785	1	1289	tags=21%, list=13%, signal=24%
GOBP_BIOLOGICAL_PROCESS_INVOLVED_IN_INTRASPECIES_INTERACTION_BETWEEN_ORGANISMS	GOBP_BIOLOGICAL_PROCESS_INVOLVED_IN_INTRASPECIES_INTERACTION_BETWEEN_ORGANISMS		48	0.248729	0.920244	0.572104	0.712603	1	828	tags=13%, list=8%, signal=14%
GOBP_APOPTOTIC_MITOCHONDRIAL_CHANGES	GOBP_APOPTOTIC_MITOCHONDRIAL_CHANGES		87	0.22455	0.920201	0.596107	0.712236	1	1397	tags=21%, list=14%, signal=24%
GOBP_HAIR_FOLLICLE_MATURATION	GOBP_HAIR_FOLLICLE_MATURATION		16	0.316359	0.917907	0.556086	0.717168	1	2664	tags=50%, list=26%, signal=68%
GOBP_PANCREAS_DEVELOPMENT	GOBP_PANCREAS_DEVELOPMENT		32	0.27073	0.917769	0.586294	0.716997	1	1236	tags=25%, list=12%, signal=28%
GOBP_REGULATION_OF_LIPID_KINASE_ACTIVITY	GOBP_REGULATION_OF_LIPID_KINASE_ACTIVITY		37	0.264461	0.91705	0.610422	0.718237	1	1302	tags=22%, list=13%, signal=25%
GOBP_REGULATION_OF_RAC_PROTEIN_SIGNAL_TRANSDUCTION	GOBP_REGULATION_OF_RAC_PROTEIN_SIGNAL_TRANSDUCTION		20	0.306908	0.915984	0.566265	0.720172	1	872	tags=20%, list=9%, signal=22%
GOBP_RIBOSE_PHOSPHATE_BIOSYNTHETIC_PROCESS	GOBP_RIBOSE_PHOSPHATE_BIOSYNTHETIC_PROCESS		177	0.199408	0.91544	0.676796	0.72091	1	1697	tags=20%, list=17%, signal=23%
GOBP_CELL_DIFFERENTIATION_INVOLVED_IN_KIDNEY_DEVELOPMENT	GOBP_CELL_DIFFERENTIATION_INVOLVED_IN_KIDNEY_DEVELOPMENT		28	0.282258	0.915179	0.566138	0.720998	1	1236	tags=21%, list=12%, signal=24%
GOBP_ERYTHROCYTE_DEVELOPMENT	GOBP_ERYTHROCYTE_DEVELOPMENT		30	0.28223	0.91505	0.559113	0.720838	1	2038	tags=37%, list=20%, signal=46%
GOBP_MITOCHONDRIAL_MEMBRANE_ORGANIZATION	GOBP_MITOCHONDRIAL_MEMBRANE_ORGANIZATION		87	0.220762	0.914229	0.64631	0.722165	1	1417	tags=15%, list=14%, signal=17%
GOBP_REGULATION_OF_CELLULAR_EXTRAVASATION	GOBP_REGULATION_OF_CELLULAR_EXTRAVASATION		17	0.319716	0.91392	0.553444	0.72242	1	1360	tags=35%, list=13%, signal=41%
GOBP_REGULATION_OF_PHOSPHOLIPASE_C_ACTIVITY	GOBP_REGULATION_OF_PHOSPHOLIPASE_C_ACTIVITY		19	0.306491	0.91345	0.564644	0.723065	1	983	tags=21%, list=10%, signal=23%
GOBP_ORGANOPHOSPHATE_CATABOLIC_PROCESS	GOBP_ORGANOPHOSPHATE_CATABOLIC_PROCESS		83	0.223235	0.913149	0.631325	0.723261	1	607	tags=11%, list=6%, signal=11%
GOBP_GLANDULAR_EPITHELIAL_CELL_DIFFERENTIATION	GOBP_GLANDULAR_EPITHELIAL_CELL_DIFFERENTIATION		37	0.264076	0.912904	0.604819	0.723352	1	1389	tags=24%, list=14%, signal=28%
GOBP_REGULATION_OF_PLATELET_DERIVED_GROWTH_FACTOR_RECEPTOR_SIGNALING_PATHWAY	GOBP_REGULATION_OF_PLATELET_DERIVED_GROWTH_FACTOR_RECEPTOR_SIGNALING_PATHWAY		18	0.316988	0.912595	0.573333	0.723619	1	24	tags=6%, list=0%, signal=6%
GOBP_MIRNA_METABOLIC_PROCESS	GOBP_MIRNA_METABOLIC_PROCESS		60	0.234502	0.912349	0.606796	0.723715	1	1418	tags=18%, list=14%, signal=21%
GOBP_VENTRICULAR_SEPTUM_DEVELOPMENT	GOBP_VENTRICULAR_SEPTUM_DEVELOPMENT		53	0.247679	0.911962	0.611111	0.724113	1	704	tags=15%, list=7%, signal=16%
GOBP_NEGATIVE_REGULATION_OF_G_PROTEIN_COUPLED_RECEPTOR_SIGNALING_PATHWAY	GOBP_NEGATIVE_REGULATION_OF_G_PROTEIN_COUPLED_RECEPTOR_SIGNALING_PATHWAY		37	0.260243	0.911432	0.608796	0.724832	1	895	tags=16%, list=9%, signal=18%
GOBP_CYTOKINETIC_PROCESS	GOBP_CYTOKINETIC_PROCESS		26	0.291798	0.910618	0.562814	0.726233	1	1996	tags=27%, list=20%, signal=33%
GOBP_VENTRICULAR_CARDIAC_MUSCLE_CELL_ACTION_POTENTIAL	GOBP_VENTRICULAR_CARDIAC_MUSCLE_CELL_ACTION_POTENTIAL		15	0.343854	0.910254	0.556338	0.726587	1	883	tags=33%, list=9%, signal=36%
GOBP_INSULIN_RECEPTOR_SIGNALING_PATHWAY	GOBP_INSULIN_RECEPTOR_SIGNALING_PATHWAY		101	0.21246	0.909921	0.640777	0.726846	1	1113	tags=15%, list=11%, signal=17%
GOBP_LIPOPROTEIN_BIOSYNTHETIC_PROCESS	GOBP_LIPOPROTEIN_BIOSYNTHETIC_PROCESS		76	0.2284	0.909736	0.611111	0.72681	1	1128	tags=17%, list=11%, signal=19%
GOBP_PROTON_MOTIVE_FORCE_DRIVEN_ATP_SYNTHESIS	GOBP_PROTON_MOTIVE_FORCE_DRIVEN_ATP_SYNTHESIS		68	0.23313	0.909674	0.605528	0.7265	1	2663	tags=38%, list=26%, signal=52%
GOBP_POSITIVE_REGULATION_OF_STRIATED_MUSCLE_CELL_DIFFERENTIATION	GOBP_POSITIVE_REGULATION_OF_STRIATED_MUSCLE_CELL_DIFFERENTIATION		25	0.287976	0.909346	0.583535	0.726788	1	994	tags=24%, list=10%, signal=27%
GOBP_PROTEIN_EXPORT_FROM_NUCLEUS	GOBP_PROTEIN_EXPORT_FROM_NUCLEUS		48	0.250617	0.909317	0.591241	0.726397	1	878	tags=13%, list=9%, signal=14%
GOBP_REGULATION_OF_GENE_SILENCING_BY_RNA	GOBP_REGULATION_OF_GENE_SILENCING_BY_RNA		21	0.300492	0.90893	0.57385	0.726856	1	583	tags=10%, list=6%, signal=10%
GOBP_SALIVARY_GLAND_DEVELOPMENT	GOBP_SALIVARY_GLAND_DEVELOPMENT		18	0.31294	0.908099	0.605459	0.728246	1	1005	tags=22%, list=10%, signal=25%
GOBP_TYROSINE_PHOSPHORYLATION_OF_STAT_PROTEIN	GOBP_TYROSINE_PHOSPHORYLATION_OF_STAT_PROTEIN		30	0.278239	0.908067	0.589286	0.727852	1	1236	tags=23%, list=12%, signal=27%
GOBP_GLUTAMINE_METABOLIC_PROCESS	GOBP_GLUTAMINE_METABOLIC_PROCESS		18	0.31507	0.906925	0.5775	0.729981	1	587	tags=22%, list=6%, signal=24%
GOBP_TETRAPYRROLE_BIOSYNTHETIC_PROCESS	GOBP_TETRAPYRROLE_BIOSYNTHETIC_PROCESS		27	0.280457	0.905714	0.623377	0.732184	1	2201	tags=37%, list=22%, signal=47%
GOBP_POSITIVE_REGULATION_OF_MITOCHONDRION_ORGANIZATION	GOBP_POSITIVE_REGULATION_OF_MITOCHONDRION_ORGANIZATION		55	0.23817	0.905643	0.62201	0.731877	1	1119	tags=13%, list=11%, signal=14%
GOBP_ANOIKIS	GOBP_ANOIKIS		22	0.300168	0.905522	0.580645	0.731702	1	2467	tags=41%, list=24%, signal=54%
GOBP_ESTABLISHMENT_OF_CELL_POLARITY	GOBP_ESTABLISHMENT_OF_CELL_POLARITY		115	0.210533	0.905392	0.671835	0.731536	1	1236	tags=15%, list=12%, signal=17%
GOBP_CELLULAR_RESPONSE_TO_SALT	GOBP_CELLULAR_RESPONSE_TO_SALT		130	0.205106	0.90408	0.680739	0.734086	1	937	tags=14%, list=9%, signal=15%
GOBP_NEGATIVE_REGULATION_OF_CYTOSOLIC_CALCIUM_ION_CONCENTRATION	GOBP_NEGATIVE_REGULATION_OF_CYTOSOLIC_CALCIUM_ION_CONCENTRATION		18	0.305842	0.90352	0.612195	0.734893	1	1693	tags=39%, list=17%, signal=47%
GOBP_AMP_METABOLIC_PROCESS	GOBP_AMP_METABOLIC_PROCESS		19	0.309268	0.902124	0.6	0.737572	1	920	tags=21%, list=9%, signal=23%
GOBP_REGULATION_OF_ACTIN_FILAMENT_ORGANIZATION	GOBP_REGULATION_OF_ACTIN_FILAMENT_ORGANIZATION		197	0.191882	0.901936	0.712821	0.737536	1	703	tags=11%, list=7%, signal=11%
GOBP_NEGATIVE_REGULATION_OF_PROTEIN_PHOSPHORYLATION	GOBP_NEGATIVE_REGULATION_OF_PROTEIN_PHOSPHORYLATION		231	0.188734	0.901899	0.716146	0.737157	1	1103	tags=13%, list=11%, signal=14%
GOBP_NEGATIVE_REGULATION_OF_CELL_SUBSTRATE_ADHESION	GOBP_NEGATIVE_REGULATION_OF_CELL_SUBSTRATE_ADHESION		39	0.261643	0.900253	0.603912	0.740372	1	458	tags=10%, list=5%, signal=11%
GOBP_GLYCOPROTEIN_METABOLIC_PROCESS	GOBP_GLYCOPROTEIN_METABOLIC_PROCESS		232	0.188925	0.89813	0.764249	0.744706	1	823	tags=12%, list=8%, signal=12%
GOBP_LAMELLIPODIUM_ORGANIZATION	GOBP_LAMELLIPODIUM_ORGANIZATION		70	0.228025	0.897925	0.636591	0.744667	1	1423	tags=20%, list=14%, signal=23%
GOBP_CELL_CYCLE_PHASE_TRANSITION	GOBP_CELL_CYCLE_PHASE_TRANSITION		337	0.178711	0.897672	0.793956	0.744814	1	835	tags=10%, list=8%, signal=10%
GOBP_QUINONE_BIOSYNTHETIC_PROCESS	GOBP_QUINONE_BIOSYNTHETIC_PROCESS		16	0.314403	0.89734	0.588378	0.745015	1	2347	tags=38%, list=23%, signal=49%
GOBP_NEGATIVE_REGULATION_OF_ORGANELLE_ORGANIZATION	GOBP_NEGATIVE_REGULATION_OF_ORGANELLE_ORGANIZATION		258	0.183591	0.897175	0.761494	0.744922	1	1397	tags=16%, list=14%, signal=18%
GOBP_PEROXISOME_PROLIFERATOR_ACTIVATED_RECEPTOR_SIGNALING_PATHWAY	GOBP_PEROXISOME_PROLIFERATOR_ACTIVATED_RECEPTOR_SIGNALING_PATHWAY		15	0.314402	0.897008	0.588089	0.744831	1	1135	tags=27%, list=11%, signal=30%
GOBP_IMMUNE_SYSTEM_DEVELOPMENT	GOBP_IMMUNE_SYSTEM_DEVELOPMENT		100	0.213717	0.896939	0.670823	0.744512	1	1475	tags=20%, list=15%, signal=23%
GOBP_NEGATIVE_REGULATION_OF_GTPASE_ACTIVITY	GOBP_NEGATIVE_REGULATION_OF_GTPASE_ACTIVITY		27	0.281814	0.896938	0.613636	0.744043	1	1073	tags=26%, list=11%, signal=29%
GOBP_POSITIVE_REGULATION_OF_LIPASE_ACTIVITY	GOBP_POSITIVE_REGULATION_OF_LIPASE_ACTIVITY		30	0.274116	0.896357	0.611872	0.744845	1	1538	tags=30%, list=15%, signal=35%
GOBP_POSITIVE_REGULATION_OF_PHOSPHOLIPASE_ACTIVITY	GOBP_POSITIVE_REGULATION_OF_PHOSPHOLIPASE_ACTIVITY		25	0.280315	0.896237	0.622951	0.744639	1	1085	tags=24%, list=11%, signal=27%
GOBP_REGULATION_OF_GOLGI_ORGANIZATION	GOBP_REGULATION_OF_GOLGI_ORGANIZATION		17	0.315045	0.895392	0.598575	0.74607	1	785	tags=18%, list=8%, signal=19%
GOBP_CARBOHYDRATE_DERIVATIVE_TRANSPORT	GOBP_CARBOHYDRATE_DERIVATIVE_TRANSPORT		43	0.247152	0.895251	0.60241	0.745916	1	1239	tags=21%, list=12%, signal=24%
GOBP_REGULATION_OF_EPITHELIAL_TO_MESENCHYMAL_TRANSITION	GOBP_REGULATION_OF_EPITHELIAL_TO_MESENCHYMAL_TRANSITION		60	0.236339	0.895041	0.635934	0.745908	1	553	tags=10%, list=5%, signal=11%
GOBP_EPITHELIAL_CELL_APOPTOTIC_PROCESS	GOBP_EPITHELIAL_CELL_APOPTOTIC_PROCESS		80	0.222642	0.895034	0.640288	0.745453	1	1365	tags=19%, list=14%, signal=22%
GOBP_REGULATION_OF_EPITHELIAL_CELL_APOPTOTIC_PROCESS	GOBP_REGULATION_OF_EPITHELIAL_CELL_APOPTOTIC_PROCESS		59	0.234295	0.89388	0.639535	0.747549	1	1181	tags=17%, list=12%, signal=19%
GOBP_CELLULAR_RESPONSE_TO_CORTICOSTEROID_STIMULUS	GOBP_CELLULAR_RESPONSE_TO_CORTICOSTEROID_STIMULUS		24	0.287124	0.89384	0.588235	0.747179	1	1511	tags=25%, list=15%, signal=29%
GOBP_NEGATIVE_REGULATION_OF_PROTEIN_CONTAINING_COMPLEX_ASSEMBLY	GOBP_NEGATIVE_REGULATION_OF_PROTEIN_CONTAINING_COMPLEX_ASSEMBLY		117	0.206984	0.892138	0.712846	0.750341	1	1128	tags=15%, list=11%, signal=17%
GOBP_CYTOCHROME_COMPLEX_ASSEMBLY	GOBP_CYTOCHROME_COMPLEX_ASSEMBLY		33	0.26744	0.891629	0.616915	0.750999	1	1151	tags=12%, list=11%, signal=14%
GOBP_NUCLEOSIDE_MONOPHOSPHATE_BIOSYNTHETIC_PROCESS	GOBP_NUCLEOSIDE_MONOPHOSPHATE_BIOSYNTHETIC_PROCESS		34	0.262883	0.891346	0.612591	0.751169	1	920	tags=15%, list=9%, signal=16%
GOBP_MITOTIC_CELL_CYCLE_PHASE_TRANSITION	GOBP_MITOTIC_CELL_CYCLE_PHASE_TRANSITION		280	0.181409	0.889361	0.799458	0.755061	1	1996	tags=23%, list=20%, signal=28%
GOBP_NEGATIVE_REGULATION_OF_NF_KAPPAB_TRANSCRIPTION_FACTOR_ACTIVITY	GOBP_NEGATIVE_REGULATION_OF_NF_KAPPAB_TRANSCRIPTION_FACTOR_ACTIVITY		48	0.2442	0.889128	0.632603	0.755097	1	2192	tags=31%, list=22%, signal=40%
GOBP_NEGATIVE_REGULATION_OF_SMOOTHENED_SIGNALING_PATHWAY	GOBP_NEGATIVE_REGULATION_OF_SMOOTHENED_SIGNALING_PATHWAY		25	0.278993	0.888403	0.600887	0.756207	1	1571	tags=24%, list=16%, signal=28%
GOBP_REGULATION_OF_PHOSPHATIDYLINOSITOL_3_KINASE_ACTIVITY	GOBP_REGULATION_OF_PHOSPHATIDYLINOSITOL_3_KINASE_ACTIVITY		27	0.27947	0.888289	0.63658	0.756009	1	1581	tags=30%, list=16%, signal=35%
GOBP_RESPONSE_TO_INTERLEUKIN_4	GOBP_RESPONSE_TO_INTERLEUKIN_4		18	0.306276	0.887889	0.590604	0.756429	1	2508	tags=50%, list=25%, signal=66%
GOBP_NECROPTOTIC_PROCESS	GOBP_NECROPTOTIC_PROCESS		23	0.291393	0.887547	0.612658	0.756719	1	748	tags=22%, list=7%, signal=23%
GOBP_NEGATIVE_REGULATION_OF_BLOOD_PRESSURE	GOBP_NEGATIVE_REGULATION_OF_BLOOD_PRESSURE		29	0.26953	0.887221	0.619289	0.75693	1	592	tags=17%, list=6%, signal=18%
GOBP_POSITIVE_REGULATION_OF_VASOCONSTRICTION	GOBP_POSITIVE_REGULATION_OF_VASOCONSTRICTION		24	0.287207	0.885833	0.639594	0.7595	1	691	tags=21%, list=7%, signal=22%
GOBP_PROTEIN_TARGETING_TO_MITOCHONDRION	GOBP_PROTEIN_TARGETING_TO_MITOCHONDRION		66	0.23043	0.88454	0.689904	0.761896	1	268	tags=6%, list=3%, signal=6%
GOBP_REGULATION_OF_SMOOTHENED_SIGNALING_PATHWAY	GOBP_REGULATION_OF_SMOOTHENED_SIGNALING_PATHWAY		56	0.240434	0.882766	0.658291	0.765225	1	1230	tags=21%, list=12%, signal=24%
GOBP_POLARIZED_EPITHELIAL_CELL_DIFFERENTIATION	GOBP_POLARIZED_EPITHELIAL_CELL_DIFFERENTIATION		17	0.309491	0.881261	0.603675	0.767984	1	33	tags=6%, list=0%, signal=6%
GOBP_VESICLE_CYTOSKELETAL_TRAFFICKING	GOBP_VESICLE_CYTOSKELETAL_TRAFFICKING		62	0.232295	0.881242	0.678049	0.767537	1	1227	tags=21%, list=12%, signal=24%
GOBP_ESTABLISHMENT_OF_PROTEIN_LOCALIZATION_TO_ORGANELLE	GOBP_ESTABLISHMENT_OF_PROTEIN_LOCALIZATION_TO_ORGANELLE		338	0.176359	0.880119	0.854839	0.769432	1	1234	tags=12%, list=12%, signal=13%
GOBP_PROTEIN_LOCALIZATION_TO_VACUOLE	GOBP_PROTEIN_LOCALIZATION_TO_VACUOLE		63	0.230153	0.879433	0.698598	0.77044	1	1119	tags=14%, list=11%, signal=16%
GOBP_RIBOSOMAL_LARGE_SUBUNIT_BIOGENESIS	GOBP_RIBOSOMAL_LARGE_SUBUNIT_BIOGENESIS		62	0.226671	0.878647	0.658537	0.771671	1	1059	tags=16%, list=10%, signal=18%
GOBP_ORGANIC_ACID_TRANSPORT	GOBP_ORGANIC_ACID_TRANSPORT		175	0.191086	0.877475	0.775773	0.773734	1	1683	tags=22%, list=17%, signal=26%
GOBP_POST_TRANSCRIPTIONAL_REGULATION_OF_GENE_EXPRESSION	GOBP_POST_TRANSCRIPTIONAL_REGULATION_OF_GENE_EXPRESSION		359	0.174593	0.877169	0.889807	0.773894	1	1594	tags=18%, list=16%, signal=20%
GOBP_REGULATION_OF_CELL_CYCLE_PROCESS	GOBP_REGULATION_OF_CELL_CYCLE_PROCESS		434	0.172367	0.876957	0.898413	0.773874	1	1381	tags=15%, list=14%, signal=17%
GOBP_HINDLIMB_MORPHOGENESIS	GOBP_HINDLIMB_MORPHOGENESIS		17	0.309621	0.87682	0.649485	0.773684	1	704	tags=18%, list=7%, signal=19%
GOBP_PHOSPHATIDIC_ACID_BIOSYNTHETIC_PROCESS	GOBP_PHOSPHATIDIC_ACID_BIOSYNTHETIC_PROCESS		15	0.315405	0.875724	0.626238	0.775475	1	607	tags=27%, list=6%, signal=28%
GOBP_ANTERIOR_POSTERIOR_AXIS_SPECIFICATION	GOBP_ANTERIOR_POSTERIOR_AXIS_SPECIFICATION		21	0.289153	0.874747	0.645309	0.777073	1	605	tags=14%, list=6%, signal=15%
GOBP_BRANCHING_INVOLVED_IN_MAMMARY_GLAND_DUCT_MORPHOGENESIS	GOBP_BRANCHING_INVOLVED_IN_MAMMARY_GLAND_DUCT_MORPHOGENESIS		15	0.31187	0.874047	0.612827	0.778117	1	44	tags=7%, list=0%, signal=7%
GOBP_OSTEOBLAST_PROLIFERATION	GOBP_OSTEOBLAST_PROLIFERATION		22	0.293948	0.873324	0.649533	0.779164	1	1538	tags=32%, list=15%, signal=37%
GOBP_TELOMERE_MAINTENANCE_IN_RESPONSE_TO_DNA_DAMAGE	GOBP_TELOMERE_MAINTENANCE_IN_RESPONSE_TO_DNA_DAMAGE		25	0.27932	0.87271	0.642005	0.780071	1	6177	tags=96%, list=61%, signal=247%
GOBP_POSITIVE_REGULATION_OF_CELLULAR_RESPONSE_TO_TRANSFORMING_GROWTH_FACTOR_BETA_STIMULUS	GOBP_POSITIVE_REGULATION_OF_CELLULAR_RESPONSE_TO_TRANSFORMING_GROWTH_FACTOR_BETA_STIMULUS		23	0.27918	0.872176	0.647059	0.780743	1	1079	tags=26%, list=11%, signal=29%
GOBP_REGULATION_OF_DEPHOSPHORYLATION	GOBP_REGULATION_OF_DEPHOSPHORYLATION		90	0.214082	0.871451	0.719697	0.781765	1	1553	tags=20%, list=15%, signal=23%
GOBP_HEPATOCYTE_APOPTOTIC_PROCESS	GOBP_HEPATOCYTE_APOPTOTIC_PROCESS		15	0.3114	0.871409	0.618823	0.78137	1	1684	tags=33%, list=17%, signal=40%
GOBP_INNER_EAR_RECEPTOR_CELL_STEREOCILIUM_ORGANIZATION	GOBP_INNER_EAR_RECEPTOR_CELL_STEREOCILIUM_ORGANIZATION		22	0.287414	0.87009	0.662592	0.783633	1	1792	tags=41%, list=18%, signal=50%
GOBP_CELLULAR_RESPONSE_TO_ACID_CHEMICAL	GOBP_CELLULAR_RESPONSE_TO_ACID_CHEMICAL		58	0.230968	0.87004	0.66416	0.78325	1	1576	tags=26%, list=16%, signal=30%
GOBP_POSITIVE_REGULATION_OF_TOR_SIGNALING	GOBP_POSITIVE_REGULATION_OF_TOR_SIGNALING		42	0.23982	0.867722	0.68593	0.787643	1	689	tags=7%, list=7%, signal=8%
GOBP_POTASSIUM_ION_HOMEOSTASIS	GOBP_POTASSIUM_ION_HOMEOSTASIS		19	0.295486	0.867497	0.621891	0.787621	1	1189	tags=32%, list=12%, signal=36%
GOBP_REGULATION_OF_DNA_STRAND_ELONGATION	GOBP_REGULATION_OF_DNA_STRAND_ELONGATION		15	0.319177	0.865913	0.667539	0.790396	1	3259	tags=60%, list=32%, signal=88%
GOBP_REGULATION_OF_POTASSIUM_ION_TRANSMEMBRANE_TRANSPORTER_ACTIVITY	GOBP_REGULATION_OF_POTASSIUM_ION_TRANSMEMBRANE_TRANSPORTER_ACTIVITY		49	0.233045	0.865565	0.697842	0.790634	1	842	tags=16%, list=8%, signal=18%
GOBP_HETEROTYPIC_CELL_CELL_ADHESION	GOBP_HETEROTYPIC_CELL_CELL_ADHESION		21	0.294136	0.865105	0.626316	0.791111	1	1313	tags=33%, list=13%, signal=38%
GOBP_TRANSCRIPTION_INITIATION_COUPLED_CHROMATIN_REMODELING	GOBP_TRANSCRIPTION_INITIATION_COUPLED_CHROMATIN_REMODELING		23	0.282733	0.864707	0.633417	0.791428	1	690	tags=9%, list=7%, signal=9%
GOBP_RESPONSE_TO_AMYLOID_BETA	GOBP_RESPONSE_TO_AMYLOID_BETA		23	0.282708	0.862683	0.648649	0.795078	1	743	tags=13%, list=7%, signal=14%
GOBP_GLUCOSE_METABOLIC_PROCESS	GOBP_GLUCOSE_METABOLIC_PROCESS		130	0.195109	0.859764	0.785714	0.800587	1	1480	tags=17%, list=15%, signal=20%
GOBP_PROTEIN_TETRAMERIZATION	GOBP_PROTEIN_TETRAMERIZATION		55	0.233307	0.858011	0.686076	0.803674	1	1410	tags=24%, list=14%, signal=27%
GOBP_PURINE_CONTAINING_COMPOUND_SALVAGE	GOBP_PURINE_CONTAINING_COMPOUND_SALVAGE		17	0.293678	0.856943	0.666667	0.805334	1	547	tags=12%, list=5%, signal=12%
GOBP_REGULATION_OF_INTRACELLULAR_ESTROGEN_RECEPTOR_SIGNALING_PATHWAY	GOBP_REGULATION_OF_INTRACELLULAR_ESTROGEN_RECEPTOR_SIGNALING_PATHWAY		25	0.27862	0.855607	0.658537	0.807588	1	745	tags=16%, list=7%, signal=17%
GOBP_REGULATION_OF_TELOMERE_MAINTENANCE	GOBP_REGULATION_OF_TELOMERE_MAINTENANCE		76	0.214732	0.853478	0.753807	0.81139	1	1570	tags=17%, list=16%, signal=20%
GOBP_POSITIVE_REGULATION_OF_CYSTEINE_TYPE_ENDOPEPTIDASE_ACTIVITY_INVOLVED_IN_APOPTOTIC_PROCESS	GOBP_POSITIVE_REGULATION_OF_CYSTEINE_TYPE_ENDOPEPTIDASE_ACTIVITY_INVOLVED_IN_APOPTOTIC_PROCESS		67	0.219579	0.853199	0.738579	0.811437	1	1733	tags=25%, list=17%, signal=30%
GOBP_POSITIVE_REGULATION_OF_SUBSTRATE_ADHESION_DEPENDENT_CELL_SPREADING	GOBP_POSITIVE_REGULATION_OF_SUBSTRATE_ADHESION_DEPENDENT_CELL_SPREADING		32	0.258288	0.852939	0.669834	0.811466	1	1058	tags=22%, list=10%, signal=24%
GOBP_PROTEIN_HYDROXYLATION	GOBP_PROTEIN_HYDROXYLATION		19	0.28544	0.852533	0.696202	0.811728	1	1685	tags=26%, list=17%, signal=32%
GOBP_LIVER_MORPHOGENESIS	GOBP_LIVER_MORPHOGENESIS		19	0.293045	0.850588	0.661098	0.815181	1	1047	tags=26%, list=10%, signal=29%
GOBP_CD4_POSITIVE_ALPHA_BETA_T_CELL_DIFFERENTIATION	GOBP_CD4_POSITIVE_ALPHA_BETA_T_CELL_DIFFERENTIATION		31	0.249964	0.85033	0.666667	0.815212	1	1048	tags=19%, list=10%, signal=22%
GOBP_REGULATION_OF_PEPTIDYL_THREONINE_PHOSPHORYLATION	GOBP_REGULATION_OF_PEPTIDYL_THREONINE_PHOSPHORYLATION		30	0.253735	0.850324	0.644444	0.81473	1	677	tags=10%, list=7%, signal=11%
GOBP_REGULATION_OF_MEMBRANE_DEPOLARIZATION	GOBP_REGULATION_OF_MEMBRANE_DEPOLARIZATION		39	0.243299	0.850055	0.724466	0.814775	1	104	tags=5%, list=1%, signal=5%
GOBP_NEGATIVE_REGULATION_OF_CELLULAR_RESPONSE_TO_INSULIN_STIMULUS	GOBP_NEGATIVE_REGULATION_OF_CELLULAR_RESPONSE_TO_INSULIN_STIMULUS		36	0.246866	0.849722	0.709762	0.814913	1	490	tags=11%, list=5%, signal=12%
GOBP_STEM_CELL_PROLIFERATION	GOBP_STEM_CELL_PROLIFERATION		59	0.223358	0.849297	0.755396	0.815217	1	1637	tags=27%, list=16%, signal=32%
GOBP_REGULATION_OF_EXOSOMAL_SECRETION	GOBP_REGULATION_OF_EXOSOMAL_SECRETION		15	0.306252	0.84893	0.675127	0.815468	1	2306	tags=33%, list=23%, signal=43%
GOBP_HEMATOPOIETIC_STEM_CELL_PROLIFERATION	GOBP_HEMATOPOIETIC_STEM_CELL_PROLIFERATION		19	0.295599	0.848534	0.664948	0.815714	1	1995	tags=42%, list=20%, signal=52%
GOBP_GLYCOSYLCERAMIDE_METABOLIC_PROCESS	GOBP_GLYCOSYLCERAMIDE_METABOLIC_PROCESS		15	0.31123	0.848019	0.646919	0.816257	1	1812	tags=53%, list=18%, signal=65%
GOBP_MITOCHONDRION_ORGANIZATION	GOBP_MITOCHONDRION_ORGANIZATION		439	0.164562	0.847398	0.965732	0.816985	1	1645	tags=17%, list=16%, signal=19%
GOBP_VESICLE_DOCKING	GOBP_VESICLE_DOCKING		58	0.220194	0.845931	0.749347	0.819332	1	745	tags=12%, list=7%, signal=13%
GOBP_NEGATIVE_REGULATION_OF_PROTEOLYSIS_INVOLVED_IN_PROTEIN_CATABOLIC_PROCESS	GOBP_NEGATIVE_REGULATION_OF_PROTEOLYSIS_INVOLVED_IN_PROTEIN_CATABOLIC_PROCESS		50	0.229288	0.844594	0.729323	0.821356	1	1896	tags=32%, list=19%, signal=39%
GOBP_MITOPHAGY	GOBP_MITOPHAGY		35	0.245354	0.842494	0.698254	0.824822	1	945	tags=14%, list=9%, signal=16%
GOBP_RESPONSE_TO_PURINE_CONTAINING_COMPOUND	GOBP_RESPONSE_TO_PURINE_CONTAINING_COMPOUND		65	0.218887	0.842131	0.738462	0.825046	1	651	tags=11%, list=6%, signal=11%
GOBP_REGULATION_OF_MRNA_CATABOLIC_PROCESS	GOBP_REGULATION_OF_MRNA_CATABOLIC_PROCESS		125	0.191948	0.840839	0.858209	0.826997	1	1565	tags=18%, list=16%, signal=22%
GOBP_POSITIVE_REGULATION_OF_CELL_CYCLE_PHASE_TRANSITION	GOBP_POSITIVE_REGULATION_OF_CELL_CYCLE_PHASE_TRANSITION		67	0.215726	0.840729	0.772727	0.826715	1	1941	tags=24%, list=19%, signal=29%
GOBP_NEGATIVE_REGULATION_OF_AMIDE_METABOLIC_PROCESS	GOBP_NEGATIVE_REGULATION_OF_AMIDE_METABOLIC_PROCESS		160	0.184748	0.840287	0.828496	0.827048	1	1575	tags=20%, list=16%, signal=23%
GOBP_OVARIAN_FOLLICLE_DEVELOPMENT	GOBP_OVARIAN_FOLLICLE_DEVELOPMENT		36	0.248172	0.840001	0.7075	0.827068	1	1576	tags=25%, list=16%, signal=30%
GOBP_SIGNALING_RECEPTOR_LIGAND_PRECURSOR_PROCESSING	GOBP_SIGNALING_RECEPTOR_LIGAND_PRECURSOR_PROCESSING		20	0.289642	0.839886	0.666667	0.826794	1	757	tags=15%, list=7%, signal=16%
GOBP_POSITIVE_REGULATION_OF_MITOTIC_CELL_CYCLE_PHASE_TRANSITION	GOBP_POSITIVE_REGULATION_OF_MITOTIC_CELL_CYCLE_PHASE_TRANSITION		58	0.223039	0.839297	0.741463	0.827391	1	1941	tags=26%, list=19%, signal=32%
GOBP_POSITIVE_REGULATION_OF_DEVELOPMENTAL_GROWTH	GOBP_POSITIVE_REGULATION_OF_DEVELOPMENTAL_GROWTH		141	0.190791	0.839254	0.831658	0.82695	1	452	tags=7%, list=4%, signal=7%
GOBP_VESICLE_TRANSPORT_ALONG_MICROTUBULE	GOBP_VESICLE_TRANSPORT_ALONG_MICROTUBULE		45	0.231207	0.839227	0.73201	0.826511	1	1227	tags=20%, list=12%, signal=23%
GOBP_REGULATION_OF_ORGANELLE_ASSEMBLY	GOBP_REGULATION_OF_ORGANELLE_ASSEMBLY		166	0.183632	0.83816	0.840108	0.828012	1	473	tags=6%, list=5%, signal=6%
GOBP_POSITIVE_REGULATION_OF_MRNA_PROCESSING	GOBP_POSITIVE_REGULATION_OF_MRNA_PROCESSING		34	0.242739	0.835863	0.72043	0.831897	1	1244	tags=15%, list=12%, signal=17%
GOBP_SINGLE_FERTILIZATION	GOBP_SINGLE_FERTILIZATION		64	0.219232	0.834605	0.744361	0.83367	1	1405	tags=19%, list=14%, signal=22%
GOBP_REGULATION_OF_MITOTIC_NUCLEAR_DIVISION	GOBP_REGULATION_OF_MITOTIC_NUCLEAR_DIVISION		54	0.226282	0.833815	0.74495	0.834655	1	1379	tags=20%, list=14%, signal=23%
GOBP_POSITIVE_REGULATION_OF_CHROMOSOME_ORGANIZATION	GOBP_POSITIVE_REGULATION_OF_CHROMOSOME_ORGANIZATION		76	0.208554	0.832026	0.763496	0.837465	1	1570	tags=17%, list=16%, signal=20%
GOBP_MATING_BEHAVIOR	GOBP_MATING_BEHAVIOR		28	0.25684	0.831459	0.690476	0.837995	1	608	tags=11%, list=6%, signal=11%
GOBP_POSITIVE_REGULATION_OF_RECEPTOR_INTERNALIZATION	GOBP_POSITIVE_REGULATION_OF_RECEPTOR_INTERNALIZATION		22	0.272286	0.83131	0.7075	0.837775	1	895	tags=18%, list=9%, signal=20%
GOBP_GLUTAMINE_FAMILY_AMINO_ACID_CATABOLIC_PROCESS	GOBP_GLUTAMINE_FAMILY_AMINO_ACID_CATABOLIC_PROCESS		18	0.287109	0.83127	0.678161	0.837346	1	96	tags=6%, list=1%, signal=6%
GOBP_POSITIVE_REGULATION_OF_WNT_SIGNALING_PATHWAY	GOBP_POSITIVE_REGULATION_OF_WNT_SIGNALING_PATHWAY		86	0.202445	0.830778	0.781473	0.837768	1	1079	tags=15%, list=11%, signal=17%
GOBP_POSITIVE_REGULATION_OF_INTRACELLULAR_PROTEIN_TRANSPORT	GOBP_POSITIVE_REGULATION_OF_INTRACELLULAR_PROTEIN_TRANSPORT		106	0.19498	0.829806	0.854545	0.838967	1	1677	tags=22%, list=17%, signal=26%
GOBP_POSITIVE_REGULATION_OF_ORGANIC_ACID_TRANSPORT	GOBP_POSITIVE_REGULATION_OF_ORGANIC_ACID_TRANSPORT		33	0.248009	0.829434	0.7	0.839129	1	608	tags=9%, list=6%, signal=10%
GOBP_ACTIVATION_OF_CYSTEINE_TYPE_ENDOPEPTIDASE_ACTIVITY_INVOLVED_IN_APOPTOTIC_PROCESS	GOBP_ACTIVATION_OF_CYSTEINE_TYPE_ENDOPEPTIDASE_ACTIVITY_INVOLVED_IN_APOPTOTIC_PROCESS		39	0.236033	0.828898	0.73842	0.839593	1	1733	tags=28%, list=17%, signal=34%
GOBP_EXTRACELLULAR_VESICLE_BIOGENESIS	GOBP_EXTRACELLULAR_VESICLE_BIOGENESIS		18	0.295075	0.827803	0.694376	0.841066	1	2306	tags=33%, list=23%, signal=43%
GOBP_REGULATION_OF_DNA_TEMPLATED_TRANSCRIPTION_IN_RESPONSE_TO_STRESS	GOBP_REGULATION_OF_DNA_TEMPLATED_TRANSCRIPTION_IN_RESPONSE_TO_STRESS		33	0.248422	0.826922	0.735	0.842135	1	605	tags=12%, list=6%, signal=13%
GOBP_NEGATIVE_REGULATION_OF_CALCIUM_ION_TRANSPORT	GOBP_NEGATIVE_REGULATION_OF_CALCIUM_ION_TRANSPORT		44	0.230294	0.823992	0.756501	0.846925	1	852	tags=18%, list=8%, signal=20%
GOBP_CRANIAL_SKELETAL_SYSTEM_DEVELOPMENT	GOBP_CRANIAL_SKELETAL_SYSTEM_DEVELOPMENT		37	0.23847	0.823934	0.723514	0.846503	1	1418	tags=24%, list=14%, signal=28%
GOBP_CELLULAR_RESPONSE_TO_KETONE	GOBP_CELLULAR_RESPONSE_TO_KETONE		56	0.21867	0.821656	0.744361	0.849969	1	1365	tags=14%, list=14%, signal=16%
GOBP_CELL_FATE_COMMITMENT	GOBP_CELL_FATE_COMMITMENT		124	0.188399	0.818782	0.862791	0.854326	1	2028	tags=25%, list=20%, signal=31%
GOBP_ESTABLISHMENT_OF_PROTEIN_LOCALIZATION_TO_CHROMOSOME	GOBP_ESTABLISHMENT_OF_PROTEIN_LOCALIZATION_TO_CHROMOSOME		20	0.271762	0.817415	0.715618	0.856171	1	2045	tags=40%, list=20%, signal=50%
GOBP_TELOMERE_MAINTENANCE_VIA_TELOMERE_LENGTHENING	GOBP_TELOMERE_MAINTENANCE_VIA_TELOMERE_LENGTHENING		54	0.219498	0.817265	0.782297	0.855918	1	1570	tags=20%, list=16%, signal=24%
GOBP_VASCULAR_ENDOTHELIAL_CELL_PROLIFERATION	GOBP_VASCULAR_ENDOTHELIAL_CELL_PROLIFERATION		18	0.28057	0.817132	0.692695	0.855653	1	743	tags=17%, list=7%, signal=18%
GOBP_POSITIVE_REGULATION_OF_JUN_KINASE_ACTIVITY	GOBP_POSITIVE_REGULATION_OF_JUN_KINASE_ACTIVITY		27	0.257243	0.813233	0.744898	0.861813	1	1139	tags=22%, list=11%, signal=25%
GOBP_REGULATION_OF_HEMATOPOIETIC_PROGENITOR_CELL_DIFFERENTIATION	GOBP_REGULATION_OF_HEMATOPOIETIC_PROGENITOR_CELL_DIFFERENTIATION		27	0.252884	0.811244	0.770781	0.864597	1	237	tags=7%, list=2%, signal=8%
GOBP_REGULATION_OF_TELOMERE_MAINTENANCE_VIA_TELOMERE_LENGTHENING	GOBP_REGULATION_OF_TELOMERE_MAINTENANCE_VIA_TELOMERE_LENGTHENING		44	0.223844	0.810342	0.77619	0.865587	1	1570	tags=20%, list=16%, signal=24%
GOBP_EXIT_FROM_MITOSIS	GOBP_EXIT_FROM_MITOSIS		20	0.26993	0.810039	0.731651	0.865556	1	1590	tags=30%, list=16%, signal=36%
GOBP_AUTOPHAGOSOME_MATURATION	GOBP_AUTOPHAGOSOME_MATURATION		46	0.222662	0.807085	0.786408	0.869855	1	925	tags=13%, list=9%, signal=14%
GOBP_CELLULAR_RESPONSE_TO_STEROID_HORMONE_STIMULUS	GOBP_CELLULAR_RESPONSE_TO_STEROID_HORMONE_STIMULUS		109	0.188234	0.804952	0.886842	0.872797	1	878	tags=12%, list=9%, signal=13%
GOBP_RECEPTOR_RECYCLING	GOBP_RECEPTOR_RECYCLING		42	0.226081	0.803522	0.795756	0.874571	1	456	tags=7%, list=5%, signal=7%
GOBP_CELLULAR_RESPONSE_TO_HEAT	GOBP_CELLULAR_RESPONSE_TO_HEAT		39	0.23465	0.802799	0.78626	0.875177	1	1218	tags=21%, list=12%, signal=23%
GOBP_POSITIVE_REGULATION_OF_CELL_CYCLE	GOBP_POSITIVE_REGULATION_OF_CELL_CYCLE		195	0.170718	0.802355	0.939698	0.875404	1	854	tags=10%, list=8%, signal=10%
GOBP_CELLULAR_RESPONSE_TO_NUTRIENT	GOBP_CELLULAR_RESPONSE_TO_NUTRIENT		17	0.284182	0.802188	0.701235	0.875159	1	955	tags=24%, list=9%, signal=26%
GOBP_MICROTUBULE_BASED_PROTEIN_TRANSPORT	GOBP_MICROTUBULE_BASED_PROTEIN_TRANSPORT		15	0.287441	0.801637	0.682039	0.875537	1	893	tags=20%, list=9%, signal=22%
GOBP_ACTIN_FILAMENT_POLYMERIZATION	GOBP_ACTIN_FILAMENT_POLYMERIZATION		113	0.185975	0.800973	0.901515	0.876084	1	703	tags=10%, list=7%, signal=10%
GOBP_RNA_CATABOLIC_PROCESS	GOBP_RNA_CATABOLIC_PROCESS		204	0.169397	0.798906	0.957672	0.87887	1	1593	tags=18%, list=16%, signal=21%
GOBP_POSITIVE_REGULATION_OF_ORGANELLE_ASSEMBLY	GOBP_POSITIVE_REGULATION_OF_ORGANELLE_ASSEMBLY		67	0.201558	0.798886	0.817518	0.878377	1	447	tags=6%, list=4%, signal=6%
GOBP_RESPONSE_TO_OSMOTIC_STRESS	GOBP_RESPONSE_TO_OSMOTIC_STRESS		54	0.214441	0.798534	0.79	0.878426	1	1662	tags=28%, list=16%, signal=33%
GOBP_NEGATIVE_REGULATION_OF_JNK_CASCADE	GOBP_NEGATIVE_REGULATION_OF_JNK_CASCADE		23	0.256457	0.797435	0.764858	0.879643	1	603	tags=9%, list=6%, signal=9%
GOBP_ESTABLISHMENT_OF_SPINDLE_ORIENTATION	GOBP_ESTABLISHMENT_OF_SPINDLE_ORIENTATION		24	0.254779	0.79739	0.71867	0.879197	1	1158	tags=13%, list=11%, signal=14%
GOBP_ENDODERMAL_CELL_DIFFERENTIATION	GOBP_ENDODERMAL_CELL_DIFFERENTIATION		15	0.287014	0.796768	0.735148	0.879657	1	590	tags=13%, list=6%, signal=14%
GOBP_SKELETAL_MUSCLE_CELL_DIFFERENTIATION	GOBP_SKELETAL_MUSCLE_CELL_DIFFERENTIATION		46	0.225317	0.79516	0.8	0.881698	1	1551	tags=24%, list=15%, signal=28%
GOBP_MATURATION_OF_5_8S_RRNA	GOBP_MATURATION_OF_5_8S_RRNA		28	0.248129	0.793233	0.775	0.884056	1	1831	tags=25%, list=18%, signal=30%
GOBP_LIPID_DROPLET_ORGANIZATION	GOBP_LIPID_DROPLET_ORGANIZATION		24	0.259323	0.793196	0.750577	0.883598	1	831	tags=13%, list=8%, signal=14%
GOBP_PROTEIN_DESTABILIZATION	GOBP_PROTEIN_DESTABILIZATION		39	0.227294	0.792569	0.813776	0.884068	1	314	tags=5%, list=3%, signal=5%
GOBP_FATTY_ACID_TRANSPORT	GOBP_FATTY_ACID_TRANSPORT		38	0.228316	0.790251	0.808717	0.886978	1	1434	tags=21%, list=14%, signal=24%
GOBP_REGULATION_OF_CARBOHYDRATE_BIOSYNTHETIC_PROCESS	GOBP_REGULATION_OF_CARBOHYDRATE_BIOSYNTHETIC_PROCESS		69	0.199959	0.789017	0.852547	0.888325	1	983	tags=16%, list=10%, signal=18%
GOBP_FIBROBLAST_ACTIVATION	GOBP_FIBROBLAST_ACTIVATION		15	0.281567	0.788565	0.769022	0.888479	1	2138	tags=40%, list=21%, signal=51%
GOBP_NEGATIVE_REGULATION_OF_FAT_CELL_DIFFERENTIATION	GOBP_NEGATIVE_REGULATION_OF_FAT_CELL_DIFFERENTIATION		36	0.23175	0.787935	0.800505	0.888906	1	1418	tags=22%, list=14%, signal=26%
GOBP_EMBRYONIC_SKELETAL_SYSTEM_MORPHOGENESIS	GOBP_EMBRYONIC_SKELETAL_SYSTEM_MORPHOGENESIS		41	0.225997	0.786161	0.804245	0.891068	1	1510	tags=27%, list=15%, signal=31%
GOBP_RESPONSE_TO_SALT_STRESS	GOBP_RESPONSE_TO_SALT_STRESS		17	0.269002	0.785986	0.749373	0.890798	1	2005	tags=29%, list=20%, signal=37%
GOBP_POSITIVE_REGULATION_OF_CANONICAL_WNT_SIGNALING_PATHWAY	GOBP_POSITIVE_REGULATION_OF_CANONICAL_WNT_SIGNALING_PATHWAY		66	0.199792	0.784373	0.8487	0.892711	1	1079	tags=17%, list=11%, signal=19%
GOBP_ENERGY_RESERVE_METABOLIC_PROCESS	GOBP_ENERGY_RESERVE_METABOLIC_PROCESS		61	0.205928	0.780486	0.839506	0.897758	1	1835	tags=28%, list=18%, signal=34%
GOBP_NUCLEOTIDE_SUGAR_BIOSYNTHETIC_PROCESS	GOBP_NUCLEOTIDE_SUGAR_BIOSYNTHETIC_PROCESS		16	0.282564	0.780445	0.713942	0.897293	1	89	tags=6%, list=1%, signal=6%
GOBP_NUCLEOSIDE_PHOSPHATE_BIOSYNTHETIC_PROCESS	GOBP_NUCLEOSIDE_PHOSPHATE_BIOSYNTHETIC_PROCESS		199	0.168071	0.780396	0.961735	0.896833	1	1697	tags=19%, list=17%, signal=22%
GOBP_ORGANISM_EMERGENCE_FROM_PROTECTIVE_STRUCTURE	GOBP_ORGANISM_EMERGENCE_FROM_PROTECTIVE_STRUCTURE		23	0.249573	0.780217	0.792941	0.896563	1	250	tags=9%, list=2%, signal=9%
GOBP_LAMELLIPODIUM_ASSEMBLY	GOBP_LAMELLIPODIUM_ASSEMBLY		55	0.211587	0.778602	0.863861	0.89831	1	562	tags=9%, list=6%, signal=10%
GOBP_INOSITOL_PHOSPHATE_MEDIATED_SIGNALING	GOBP_INOSITOL_PHOSPHATE_MEDIATED_SIGNALING		34	0.234068	0.778442	0.812339	0.898	1	1065	tags=21%, list=11%, signal=23%
GOBP_GLYCOLYTIC_PROCESS_THROUGH_FRUCTOSE_6_PHOSPHATE	GOBP_GLYCOLYTIC_PROCESS_THROUGH_FRUCTOSE_6_PHOSPHATE		22	0.258407	0.777232	0.777494	0.89913	1	1334	tags=23%, list=13%, signal=26%
GOBP_RRNA_METABOLIC_PROCESS	GOBP_RRNA_METABOLIC_PROCESS		207	0.163037	0.77597	0.982456	0.900427	1	2000	tags=22%, list=20%, signal=27%
GOBP_UBIQUITIN_DEPENDENT_ERAD_PATHWAY	GOBP_UBIQUITIN_DEPENDENT_ERAD_PATHWAY		67	0.198299	0.775618	0.888608	0.900403	1	2578	tags=36%, list=26%, signal=48%
GOBP_REGULATION_OF_RNA_STABILITY	GOBP_REGULATION_OF_RNA_STABILITY		123	0.178473	0.774375	0.907162	0.901616	1	1570	tags=18%, list=16%, signal=21%
GOBP_POSITIVE_REGULATION_OF_PROTEIN_CONTAINING_COMPLEX_DISASSEMBLY	GOBP_POSITIVE_REGULATION_OF_PROTEIN_CONTAINING_COMPLEX_DISASSEMBLY		26	0.242116	0.774175	0.78	0.90138	1	1113	tags=15%, list=11%, signal=17%
GOBP_MATURATION_OF_SSU_RRNA	GOBP_MATURATION_OF_SSU_RRNA		44	0.215476	0.773987	0.838164	0.90112	1	1742	tags=23%, list=17%, signal=27%
GOBP_POSITIVE_REGULATION_OF_PROTEIN_DEPHOSPHORYLATION	GOBP_POSITIVE_REGULATION_OF_PROTEIN_DEPHOSPHORYLATION		32	0.233306	0.773762	0.78607	0.900882	1	1650	tags=25%, list=16%, signal=30%
GOBP_DNA_DAMAGE_RESPONSE_SIGNAL_TRANSDUCTION_BY_P53_CLASS_MEDIATOR	GOBP_DNA_DAMAGE_RESPONSE_SIGNAL_TRANSDUCTION_BY_P53_CLASS_MEDIATOR		38	0.218223	0.772939	0.804296	0.90151	1	888	tags=11%, list=9%, signal=11%
GOBP_NEGATIVE_REGULATION_OF_ACTIN_FILAMENT_BUNDLE_ASSEMBLY	GOBP_NEGATIVE_REGULATION_OF_ACTIN_FILAMENT_BUNDLE_ASSEMBLY		26	0.245677	0.772455	0.768116	0.901635	1	456	tags=12%, list=5%, signal=12%
GOBP_HEMATOPOIETIC_STEM_CELL_HOMEOSTASIS	GOBP_HEMATOPOIETIC_STEM_CELL_HOMEOSTASIS		20	0.25948	0.771128	0.767442	0.902951	1	62	tags=5%, list=1%, signal=5%
GOBP_RESPONSE_TO_ACID_CHEMICAL	GOBP_RESPONSE_TO_ACID_CHEMICAL		73	0.195218	0.770954	0.87886	0.902666	1	1576	tags=23%, list=16%, signal=27%
GOBP_MAMMARY_GLAND_EPITHELIAL_CELL_PROLIFERATION	GOBP_MAMMARY_GLAND_EPITHELIAL_CELL_PROLIFERATION		19	0.269894	0.770102	0.748219	0.903281	1	1576	tags=32%, list=16%, signal=37%
GOBP_PURINE_NUCLEOSIDE_MONOPHOSPHATE_BIOSYNTHETIC_PROCESS	GOBP_PURINE_NUCLEOSIDE_MONOPHOSPHATE_BIOSYNTHETIC_PROCESS		22	0.247626	0.768583	0.756219	0.904839	1	920	tags=14%, list=9%, signal=15%
GOBP_REGULATION_OF_SMAD_PROTEIN_SIGNAL_TRANSDUCTION	GOBP_REGULATION_OF_SMAD_PROTEIN_SIGNAL_TRANSDUCTION		17	0.27596	0.76797	0.780362	0.905083	1	553	tags=18%, list=5%, signal=19%
GOBP_NEGATIVE_REGULATION_OF_VASCULATURE_DEVELOPMENT	GOBP_NEGATIVE_REGULATION_OF_VASCULATURE_DEVELOPMENT		57	0.203653	0.767939	0.858974	0.9046	1	1636	tags=23%, list=16%, signal=27%
GOBP_HORMONE_MEDIATED_SIGNALING_PATHWAY	GOBP_HORMONE_MEDIATED_SIGNALING_PATHWAY		108	0.180747	0.767884	0.928382	0.904152	1	965	tags=12%, list=10%, signal=13%
GOBP_MITOCHONDRIAL_FISSION	GOBP_MITOCHONDRIAL_FISSION		37	0.219857	0.767754	0.84131	0.903821	1	1099	tags=16%, list=11%, signal=18%
GOBP_POSITIVE_REGULATION_OF_MITOTIC_CELL_CYCLE	GOBP_POSITIVE_REGULATION_OF_MITOTIC_CELL_CYCLE		84	0.183614	0.767711	0.884521	0.903342	1	2039	tags=26%, list=20%, signal=33%
GOBP_RADIAL_GLIAL_CELL_DIFFERENTIATION	GOBP_RADIAL_GLIAL_CELL_DIFFERENTIATION		15	0.278207	0.766016	0.752551	0.905098	1	1886	tags=40%, list=19%, signal=49%
GOBP_RIBONUCLEOSIDE_MONOPHOSPHATE_METABOLIC_PROCESS	GOBP_RIBONUCLEOSIDE_MONOPHOSPHATE_METABOLIC_PROCESS		38	0.217744	0.764379	0.84399	0.906793	1	920	tags=13%, list=9%, signal=14%
GOBP_RIBOSOME_BIOGENESIS	GOBP_RIBOSOME_BIOGENESIS		256	0.15872	0.763254	0.986376	0.907751	1	1831	tags=20%, list=18%, signal=24%
GOBP_PRIMARY_NEURAL_TUBE_FORMATION	GOBP_PRIMARY_NEURAL_TUBE_FORMATION		79	0.18738	0.763156	0.899225	0.90735	1	573	tags=9%, list=6%, signal=9%
GOBP_PIGMENT_BIOSYNTHETIC_PROCESS	GOBP_PIGMENT_BIOSYNTHETIC_PROCESS		36	0.223439	0.76026	0.819753	0.910557	1	2201	tags=36%, list=22%, signal=46%
GOBP_NEGATIVE_REGULATION_OF_COLD_INDUCED_THERMOGENESIS	GOBP_NEGATIVE_REGULATION_OF_COLD_INDUCED_THERMOGENESIS		31	0.228861	0.759926	0.819071	0.910458	1	1866	tags=29%, list=18%, signal=36%
GOBP_POSITIVE_REGULATION_OF_TRANSCRIPTION_BY_RNA_POLYMERASE_III	GOBP_POSITIVE_REGULATION_OF_TRANSCRIPTION_BY_RNA_POLYMERASE_III		16	0.270395	0.754856	0.758537	0.916237	1	2035	tags=31%, list=20%, signal=39%
GOBP_HEME_BIOSYNTHETIC_PROCESS	GOBP_HEME_BIOSYNTHETIC_PROCESS		23	0.244692	0.751728	0.825553	0.919553	1	2201	tags=35%, list=22%, signal=44%
GOBP_POSITIVE_REGULATION_OF_RNA_SPLICING	GOBP_POSITIVE_REGULATION_OF_RNA_SPLICING		40	0.215415	0.749449	0.847545	0.921746	1	955	tags=10%, list=9%, signal=11%
GOBP_REGULATION_OF_RECEPTOR_RECYCLING	GOBP_REGULATION_OF_RECEPTOR_RECYCLING		24	0.239542	0.748577	0.836983	0.922234	1	812	tags=13%, list=8%, signal=14%
GOBP_MITOCHONDRION_DISTRIBUTION	GOBP_MITOCHONDRION_DISTRIBUTION		21	0.244355	0.746102	0.790524	0.924608	1	799	tags=14%, list=8%, signal=15%
GOBP_REGULATION_OF_GLUCOSE_IMPORT	GOBP_REGULATION_OF_GLUCOSE_IMPORT		45	0.207709	0.743057	0.856771	0.927511	1	965	tags=13%, list=10%, signal=15%
GOBP_MONOCARBOXYLIC_ACID_TRANSPORT	GOBP_MONOCARBOXYLIC_ACID_TRANSPORT		54	0.199152	0.742289	0.891753	0.927844	1	1521	tags=22%, list=15%, signal=26%
GOBP_MRNA_CATABOLIC_PROCESS	GOBP_MRNA_CATABOLIC_PROCESS		178	0.163818	0.742285	0.978417	0.927314	1	1593	tags=18%, list=16%, signal=21%
GOBP_ACTIVATION_OF_PROTEIN_KINASE_B_ACTIVITY	GOBP_ACTIVATION_OF_PROTEIN_KINASE_B_ACTIVITY		17	0.264252	0.737466	0.797403	0.932183	1	743	tags=18%, list=7%, signal=19%
GOBP_REGULATION_OF_STEM_CELL_PROLIFERATION	GOBP_REGULATION_OF_STEM_CELL_PROLIFERATION		41	0.206706	0.737457	0.866197	0.931657	1	1637	tags=24%, list=16%, signal=29%
GOBP_POSITIVE_REGULATION_OF_AMINE_TRANSPORT	GOBP_POSITIVE_REGULATION_OF_AMINE_TRANSPORT		40	0.20902	0.736923	0.892183	0.931717	1	1863	tags=25%, list=18%, signal=31%
GOBP_ENTRAINMENT_OF_CIRCADIAN_CLOCK	GOBP_ENTRAINMENT_OF_CIRCADIAN_CLOCK		20	0.239363	0.732899	0.838554	0.935491	1	1964	tags=30%, list=19%, signal=37%
GOBP_PHENOL_CONTAINING_COMPOUND_BIOSYNTHETIC_PROCESS	GOBP_PHENOL_CONTAINING_COMPOUND_BIOSYNTHETIC_PROCESS		25	0.238462	0.732419	0.826972	0.93547	1	1493	tags=28%, list=15%, signal=33%
GOBP_PYRIMIDINE_RIBONUCLEOTIDE_METABOLIC_PROCESS	GOBP_PYRIMIDINE_RIBONUCLEOTIDE_METABOLIC_PROCESS		18	0.247499	0.731662	0.807786	0.935758	1	816	tags=17%, list=8%, signal=18%
GOBP_GPI_ANCHOR_METABOLIC_PROCESS	GOBP_GPI_ANCHOR_METABOLIC_PROCESS		23	0.242934	0.730798	0.834146	0.936136	1	669	tags=13%, list=7%, signal=14%
GOBP_PHOSPHATIDYLCHOLINE_BIOSYNTHETIC_PROCESS	GOBP_PHOSPHATIDYLCHOLINE_BIOSYNTHETIC_PROCESS		16	0.258417	0.730644	0.815303	0.935765	1	2121	tags=38%, list=21%, signal=47%
GOBP_REGULATION_OF_HISTONE_DEACETYLATION	GOBP_REGULATION_OF_HISTONE_DEACETYLATION		31	0.216763	0.729538	0.857488	0.936338	1	1583	tags=19%, list=16%, signal=23%
GOBP_REGULATION_OF_MUSCLE_TISSUE_DEVELOPMENT	GOBP_REGULATION_OF_MUSCLE_TISSUE_DEVELOPMENT		32	0.220026	0.727797	0.874699	0.937574	1	1418	tags=25%, list=14%, signal=29%
GOBP_VENTRICULAR_SYSTEM_DEVELOPMENT	GOBP_VENTRICULAR_SYSTEM_DEVELOPMENT		25	0.231608	0.726637	0.86423	0.938192	1	1654	tags=28%, list=16%, signal=33%
GOBP_NEGATIVE_REGULATION_OF_DNA_TEMPLATED_TRANSCRIPTION_ELONGATION	GOBP_NEGATIVE_REGULATION_OF_DNA_TEMPLATED_TRANSCRIPTION_ELONGATION		15	0.266088	0.723186	0.813896	0.941062	1	5697	tags=93%, list=56%, signal=214%
GOBP_ESTABLISHMENT_OF_MITOTIC_SPINDLE_LOCALIZATION	GOBP_ESTABLISHMENT_OF_MITOTIC_SPINDLE_LOCALIZATION		24	0.22975	0.722737	0.87619	0.940991	1	1158	tags=13%, list=11%, signal=14%
GOBP_POSITIVE_REGULATION_OF_HISTONE_MODIFICATION	GOBP_POSITIVE_REGULATION_OF_HISTONE_MODIFICATION		74	0.179676	0.721304	0.955083	0.941913	1	1019	tags=12%, list=10%, signal=13%
GOBP_NEGATIVE_REGULATION_OF_PROTEIN_DEPHOSPHORYLATION	GOBP_NEGATIVE_REGULATION_OF_PROTEIN_DEPHOSPHORYLATION		23	0.236042	0.717737	0.835294	0.944839	1	1101	tags=22%, list=11%, signal=24%
GOBP_PHOSPHATIDYLGLYCEROL_METABOLIC_PROCESS	GOBP_PHOSPHATIDYLGLYCEROL_METABOLIC_PROCESS		16	0.25745	0.715408	0.82199	0.946557	1	3022	tags=69%, list=30%, signal=98%
GOBP_SECRETORY_GRANULE_ORGANIZATION	GOBP_SECRETORY_GRANULE_ORGANIZATION		41	0.202051	0.710649	0.919481	0.950408	1	1802	tags=22%, list=18%, signal=27%
GOBP_RESPONSE_TO_ESTROGEN	GOBP_RESPONSE_TO_ESTROGEN		30	0.222689	0.707475	0.899061	0.952716	1	742	tags=13%, list=7%, signal=14%
GOBP_POSITIVE_REGULATION_OF_PEPTIDYL_SERINE_PHOSPHORYLATION	GOBP_POSITIVE_REGULATION_OF_PEPTIDYL_SERINE_PHOSPHORYLATION		61	0.184071	0.707121	0.930233	0.952463	1	1306	tags=18%, list=13%, signal=21%
GOBP_EMBRYONIC_PLACENTA_MORPHOGENESIS	GOBP_EMBRYONIC_PLACENTA_MORPHOGENESIS		18	0.243961	0.706859	0.861728	0.952165	1	1478	tags=22%, list=15%, signal=26%
GOBP_REGULATION_OF_BICELLULAR_TIGHT_JUNCTION_ASSEMBLY	GOBP_REGULATION_OF_BICELLULAR_TIGHT_JUNCTION_ASSEMBLY		15	0.253459	0.70655	0.861728	0.95188	1	1324	tags=27%, list=13%, signal=31%
GOBP_MATURATION_OF_LSU_RRNA	GOBP_MATURATION_OF_LSU_RRNA		22	0.237109	0.702878	0.875318	0.954569	1	1831	tags=27%, list=18%, signal=33%
GOBP_NEGATIVE_REGULATION_OF_RNA_SPLICING	GOBP_NEGATIVE_REGULATION_OF_RNA_SPLICING		26	0.219131	0.701978	0.886311	0.954813	1	807	tags=15%, list=8%, signal=17%
GOBP_REGULATION_OF_MITOTIC_SISTER_CHROMATID_SEGREGATION	GOBP_REGULATION_OF_MITOTIC_SISTER_CHROMATID_SEGREGATION		24	0.223635	0.698488	0.872596	0.957221	1	1379	tags=21%, list=14%, signal=24%
GOBP_REGULATION_OF_ENDOPLASMIC_RETICULUM_UNFOLDED_PROTEIN_RESPONSE	GOBP_REGULATION_OF_ENDOPLASMIC_RETICULUM_UNFOLDED_PROTEIN_RESPONSE		22	0.231302	0.695777	0.856436	0.958956	1	783	tags=14%, list=8%, signal=15%
GOBP_POSITIVE_REGULATION_OF_GLUCOSE_METABOLIC_PROCESS	GOBP_POSITIVE_REGULATION_OF_GLUCOSE_METABOLIC_PROCESS		33	0.207629	0.695317	0.872902	0.958781	1	1421	tags=24%, list=14%, signal=28%
GOBP_REGULATION_OF_FATTY_ACID_OXIDATION	GOBP_REGULATION_OF_FATTY_ACID_OXIDATION		28	0.221009	0.694517	0.891626	0.958867	1	1404	tags=29%, list=14%, signal=33%
GOBP_REGULATION_OF_TORC1_SIGNALING	GOBP_REGULATION_OF_TORC1_SIGNALING		45	0.193059	0.693288	0.925121	0.959297	1	2273	tags=29%, list=23%, signal=37%
GOBP_RIBONUCLEOPROTEIN_COMPLEX_SUBUNIT_ORGANIZATION	GOBP_RIBONUCLEOPROTEIN_COMPLEX_SUBUNIT_ORGANIZATION		158	0.152657	0.688538	0.997355	0.962509	1	1112	tags=13%, list=11%, signal=14%
GOBP_CELLULAR_RESPONSE_TO_OSMOTIC_STRESS	GOBP_CELLULAR_RESPONSE_TO_OSMOTIC_STRESS		28	0.209214	0.684419	0.913349	0.96512	1	1478	tags=25%, list=15%, signal=29%
GOBP_EMBRYONIC_HEART_TUBE_MORPHOGENESIS	GOBP_EMBRYONIC_HEART_TUBE_MORPHOGENESIS		34	0.204093	0.683612	0.912821	0.965143	1	1418	tags=18%, list=14%, signal=20%
GOBP_POSITIVE_REGULATION_OF_TORC1_SIGNALING	GOBP_POSITIVE_REGULATION_OF_TORC1_SIGNALING		23	0.220528	0.681702	0.868354	0.965983	1	6840	tags=96%, list=68%, signal=296%
GOBP_REGULATION_OF_INTRACELLULAR_STEROID_HORMONE_RECEPTOR_SIGNALING_PATHWAY	GOBP_REGULATION_OF_INTRACELLULAR_STEROID_HORMONE_RECEPTOR_SIGNALING_PATHWAY		57	0.178579	0.679585	0.957071	0.966976	1	878	tags=12%, list=9%, signal=13%
GOBP_GTP_METABOLIC_PROCESS	GOBP_GTP_METABOLIC_PROCESS		21	0.224245	0.678055	0.915138	0.967529	1	1625	tags=24%, list=16%, signal=28%
GOBP_CELL_FATE_SPECIFICATION	GOBP_CELL_FATE_SPECIFICATION		44	0.187077	0.675167	0.933492	0.96897	1	2179	tags=34%, list=22%, signal=43%
GOBP_PURINE_NUCLEOTIDE_TRANSPORT	GOBP_PURINE_NUCLEOTIDE_TRANSPORT		16	0.239848	0.667901	0.901961	0.973321	1	133	tags=6%, list=1%, signal=6%
GOBP_MITOTIC_SISTER_CHROMATID_SEPARATION	GOBP_MITOTIC_SISTER_CHROMATID_SEPARATION		30	0.199239	0.66377	0.949495	0.975378	1	2154	tags=30%, list=21%, signal=38%
GOBP_NEUROTRANSMITTER_METABOLIC_PROCESS	GOBP_NEUROTRANSMITTER_METABOLIC_PROCESS		17	0.234636	0.66164	0.909091	0.976179	1	572	tags=12%, list=6%, signal=12%
GOBP_MATURATION_OF_SSU_RRNA_FROM_TRICISTRONIC_RRNA_TRANSCRIPT_SSU_RRNA_5_8S_RRNA_LSU_RRNA	GOBP_MATURATION_OF_SSU_RRNA_FROM_TRICISTRONIC_RRNA_TRANSCRIPT_SSU_RRNA_5_8S_RRNA_LSU_RRNA		30	0.196687	0.65903	0.932836	0.977203	1	993	tags=13%, list=10%, signal=15%
GOBP_REGULATION_OF_GLUCONEOGENESIS	GOBP_REGULATION_OF_GLUCONEOGENESIS		38	0.189494	0.658668	0.960835	0.976902	1	964	tags=13%, list=10%, signal=14%
GOBP_NEGATIVE_REGULATION_OF_GLUCOSE_TRANSMEMBRANE_TRANSPORT	GOBP_NEGATIVE_REGULATION_OF_GLUCOSE_TRANSMEMBRANE_TRANSPORT		15	0.234468	0.653099	0.897375	0.979629	1	965	tags=13%, list=10%, signal=15%
GOBP_TOR_SIGNALING	GOBP_TOR_SIGNALING		104	0.15334	0.649826	0.995025	0.980903	1	742	tags=7%, list=7%, signal=7%
GOBP_MAINTENANCE_OF_PROTEIN_LOCATION_IN_NUCLEUS	GOBP_MAINTENANCE_OF_PROTEIN_LOCATION_IN_NUCLEUS		21	0.217296	0.64907	0.922892	0.980795	1	1385	tags=24%, list=14%, signal=28%
GOBP_G_PROTEIN_COUPLED_ACETYLCHOLINE_RECEPTOR_SIGNALING_PATHWAY	GOBP_G_PROTEIN_COUPLED_ACETYLCHOLINE_RECEPTOR_SIGNALING_PATHWAY		16	0.233877	0.647585	0.913876	0.981101	1	1662	tags=31%, list=16%, signal=37%
GOBP_TELOMERE_ORGANIZATION	GOBP_TELOMERE_ORGANIZATION		107	0.15225	0.641822	0.989822	0.983603	1	1570	tags=15%, list=16%, signal=18%
GOBP_CELL_CELL_JUNCTION_MAINTENANCE	GOBP_CELL_CELL_JUNCTION_MAINTENANCE		15	0.232645	0.641743	0.889435	0.983102	1	206	tags=7%, list=2%, signal=7%
GOBP_MITOCHONDRIAL_CYTOCHROME_C_OXIDASE_ASSEMBLY	GOBP_MITOCHONDRIAL_CYTOCHROME_C_OXIDASE_ASSEMBLY		20	0.216282	0.641725	0.90172	0.982563	1	2572	tags=45%, list=25%, signal=60%
GOBP_LUNG_CELL_DIFFERENTIATION	GOBP_LUNG_CELL_DIFFERENTIATION		26	0.201439	0.641553	0.9525	0.982099	1	1590	tags=23%, list=16%, signal=27%
GOBP_MAINTENANCE_OF_CELL_POLARITY	GOBP_MAINTENANCE_OF_CELL_POLARITY		16	0.229861	0.640968	0.899761	0.981849	1	976	tags=13%, list=10%, signal=14%
GOBP_TORC1_SIGNALING	GOBP_TORC1_SIGNALING		55	0.168215	0.638255	0.970588	0.982636	1	2273	tags=27%, list=23%, signal=35%
GOBP_NAD_METABOLIC_PROCESS	GOBP_NAD_METABOLIC_PROCESS		22	0.204538	0.635944	0.940447	0.98322	1	1923	tags=27%, list=19%, signal=34%
GOBP_MITOCHONDRIAL_CALCIUM_ION_TRANSMEMBRANE_TRANSPORT	GOBP_MITOCHONDRIAL_CALCIUM_ION_TRANSMEMBRANE_TRANSPORT		15	0.229183	0.633463	0.902676	0.983861	1	2005	tags=33%, list=20%, signal=42%
GOBP_REGULATION_OF_TOR_SIGNALING	GOBP_REGULATION_OF_TOR_SIGNALING		90	0.154556	0.63231	0.997619	0.983834	1	1012	tags=9%, list=10%, signal=10%
GOBP_NADH_DEHYDROGENASE_COMPLEX_ASSEMBLY	GOBP_NADH_DEHYDROGENASE_COMPLEX_ASSEMBLY		58	0.165301	0.629844	0.988067	0.984426	1	2711	tags=36%, list=27%, signal=49%
GOBP_REGULATION_OF_MITOCHONDRIAL_GENE_EXPRESSION	GOBP_REGULATION_OF_MITOCHONDRIAL_GENE_EXPRESSION		25	0.20388	0.629795	0.943794	0.983903	1	6703	tags=96%, list=66%, signal=285%
GOBP_GLUTAMATE_METABOLIC_PROCESS	GOBP_GLUTAMATE_METABOLIC_PROCESS		22	0.207138	0.628303	0.913876	0.984022	1	1613	tags=27%, list=16%, signal=32%
GOBP_REGULATION_OF_CELL_FATE_SPECIFICATION	GOBP_REGULATION_OF_CELL_FATE_SPECIFICATION		16	0.222296	0.624694	0.933985	0.985077	1	2179	tags=38%, list=22%, signal=48%
GOBP_ERAD_PATHWAY	GOBP_ERAD_PATHWAY		87	0.149823	0.622491	0.995	0.985469	1	1787	tags=20%, list=18%, signal=24%
GOBP_NUCLEOTIDE_TRANSPORT	GOBP_NUCLEOTIDE_TRANSPORT		19	0.210286	0.62093	0.917676	0.98558	1	133	tags=5%, list=1%, signal=5%
GOBP_VESICLE_TARGETING_TO_FROM_OR_WITHIN_GOLGI	GOBP_VESICLE_TARGETING_TO_FROM_OR_WITHIN_GOLGI		27	0.192553	0.620914	0.968137	0.985039	1	1133	tags=15%, list=11%, signal=17%
GOBP_REGULATION_OF_HISTONE_ACETYLATION	GOBP_REGULATION_OF_HISTONE_ACETYLATION		41	0.175162	0.615688	0.975124	0.986577	1	2231	tags=32%, list=22%, signal=41%
GOBP_REGULATION_OF_ERAD_PATHWAY	GOBP_REGULATION_OF_ERAD_PATHWAY		21	0.201918	0.607382	0.93299	0.989166	1	1896	tags=29%, list=19%, signal=35%
GOBP_REGULATION_OF_MEMBRANE_REPOLARIZATION	GOBP_REGULATION_OF_MEMBRANE_REPOLARIZATION		19	0.203426	0.60396	0.951923	0.989876	1	883	tags=16%, list=9%, signal=17%
GOBP_MITOCHONDRIAL_RESPIRATORY_CHAIN_COMPLEX_ASSEMBLY	GOBP_MITOCHONDRIAL_RESPIRATORY_CHAIN_COMPLEX_ASSEMBLY		90	0.144468	0.598353	0.997674	0.991254	1	2470	tags=32%, list=24%, signal=42%
GOBP_NUCLEOTIDE_SUGAR_METABOLIC_PROCESS	GOBP_NUCLEOTIDE_SUGAR_METABOLIC_PROCESS		29	0.18081	0.597053	0.976804	0.991134	1	89	tags=3%, list=1%, signal=3%
GOBP_NEGATIVE_REGULATION_OF_TOR_SIGNALING	GOBP_NEGATIVE_REGULATION_OF_TOR_SIGNALING		38	0.171232	0.59532	0.977995	0.991157	1	1182	tags=13%, list=12%, signal=15%
GOBP_RNA_PHOSPHODIESTER_BOND_HYDROLYSIS_ENDONUCLEOLYTIC	GOBP_RNA_PHOSPHODIESTER_BOND_HYDROLYSIS_ENDONUCLEOLYTIC		22	0.201014	0.594485	0.966102	0.990855	1	425	tags=9%, list=4%, signal=9%
GOBP_DOUBLE_STRAND_BREAK_REPAIR_VIA_NONHOMOLOGOUS_END_JOINING	GOBP_DOUBLE_STRAND_BREAK_REPAIR_VIA_NONHOMOLOGOUS_END_JOINING		37	0.166479	0.587364	0.980769	0.99247	1	2613	tags=46%, list=26%, signal=62%
GOBP_POSITIVE_REGULATION_OF_AMINO_ACID_TRANSPORT	GOBP_POSITIVE_REGULATION_OF_AMINO_ACID_TRANSPORT		24	0.189128	0.585031	0.964194	0.992578	1	608	tags=8%, list=6%, signal=9%
GOBP_RRNA_TRANSCRIPTION	GOBP_RRNA_TRANSCRIPTION		30	0.17515	0.584066	0.983133	0.992303	1	1042	tags=10%, list=10%, signal=11%
GOBP_POSITIVE_REGULATION_OF_MITOTIC_NUCLEAR_DIVISION	GOBP_POSITIVE_REGULATION_OF_MITOTIC_NUCLEAR_DIVISION		23	0.192748	0.581479	0.970732	0.992499	1	1263	tags=17%, list=13%, signal=20%
GOBP_PORE_COMPLEX_ASSEMBLY	GOBP_PORE_COMPLEX_ASSEMBLY		15	0.210934	0.580007	0.937656	0.992375	1	7967	tags=100%, list=79%, signal=474%
GOBP_PROTEIN_LOCALIZATION_TO_CHROMOSOME_TELOMERIC_REGION	GOBP_PROTEIN_LOCALIZATION_TO_CHROMOSOME_TELOMERIC_REGION		23	0.180548	0.57733	0.981132	0.992551	1	2045	tags=30%, list=20%, signal=38%
GOBP_POSITIVE_REGULATION_OF_PEPTIDYL_LYSINE_ACETYLATION	GOBP_POSITIVE_REGULATION_OF_PEPTIDYL_LYSINE_ACETYLATION		30	0.174066	0.575734	0.983607	0.99239	1	2231	tags=33%, list=22%, signal=43%
GOBP_HISTONE_H3_ACETYLATION	GOBP_HISTONE_H3_ACETYLATION		51	0.156207	0.574109	0.987952	0.992246	1	896	tags=10%, list=9%, signal=11%
GOBP_NUCLEAR_TRANSCRIBED_MRNA_CATABOLIC_PROCESS_NONSENSE_MEDIATED_DECAY	GOBP_NUCLEAR_TRANSCRIBED_MRNA_CATABOLIC_PROCESS_NONSENSE_MEDIATED_DECAY		36	0.162936	0.567017	0.995192	0.99343	1	2091	tags=31%, list=21%, signal=38%
GOBP_BRANCHED_CHAIN_AMINO_ACID_METABOLIC_PROCESS	GOBP_BRANCHED_CHAIN_AMINO_ACID_METABOLIC_PROCESS		20	0.194528	0.5667	0.975787	0.992961	1	1537	tags=25%, list=15%, signal=29%
GOBP_REGULATION_OF_MITOCHONDRIAL_TRANSLATION	GOBP_REGULATION_OF_MITOCHONDRIAL_TRANSLATION		20	0.183718	0.551256	0.968059	0.995692	1	6703	tags=95%, list=66%, signal=282%
GOBP_RESPONSE_TO_MISFOLDED_PROTEIN	GOBP_RESPONSE_TO_MISFOLDED_PROTEIN		21	0.182394	0.542723	0.972431	0.996743	1	1695	tags=24%, list=17%, signal=29%
GOBP_POSITIVE_REGULATION_OF_ERAD_PATHWAY	GOBP_POSITIVE_REGULATION_OF_ERAD_PATHWAY		15	0.192447	0.531156	0.977723	0.998165	1	1896	tags=27%, list=19%, signal=33%
GOBP_NEGATIVE_REGULATION_OF_ENDOPLASMIC_RETICULUM_STRESS_INDUCED_INTRINSIC_APOPTOTIC_SIGNALING_PATHWAY	GOBP_NEGATIVE_REGULATION_OF_ENDOPLASMIC_RETICULUM_STRESS_INDUCED_INTRINSIC_APOPTOTIC_SIGNALING_PATHWAY		16	0.186919	0.529874	0.974684	0.997813	1	1649	tags=25%, list=16%, signal=30%
GOBP_RETROGRADE_VESICLE_MEDIATED_TRANSPORT_GOLGI_TO_ENDOPLASMIC_RETICULUM	GOBP_RETROGRADE_VESICLE_MEDIATED_TRANSPORT_GOLGI_TO_ENDOPLASMIC_RETICULUM		42	0.145523	0.522306	1	0.99837	1	2648	tags=33%, list=26%, signal=45%
GOBP_TAIL_ANCHORED_MEMBRANE_PROTEIN_INSERTION_INTO_ER_MEMBRANE	GOBP_TAIL_ANCHORED_MEMBRANE_PROTEIN_INSERTION_INTO_ER_MEMBRANE		17	0.180765	0.520582	0.977157	0.998067	1	1896	tags=29%, list=19%, signal=36%
GOBP_POSITIVE_REGULATION_OF_PROTEIN_MATURATION	GOBP_POSITIVE_REGULATION_OF_PROTEIN_MATURATION		16	0.183767	0.517155	0.972362	0.997967	1	2024	tags=31%, list=20%, signal=39%
GOBP_SPINDLE_LOCALIZATION	GOBP_SPINDLE_LOCALIZATION		34	0.150267	0.511778	0.995349	0.998069	1	537	tags=6%, list=5%, signal=6%
GOBP_REGULATION_OF_NCRNA_TRANSCRIPTION	GOBP_REGULATION_OF_NCRNA_TRANSCRIPTION		20	0.16755	0.494631	0.98044	0.999273	1	2951	tags=50%, list=29%, signal=71%
GOBP_NEGATIVE_REGULATION_OF_MRNA_PROCESSING	GOBP_NEGATIVE_REGULATION_OF_MRNA_PROCESSING		22	0.157496	0.482939	0.986945	0.999732	1	574	tags=9%, list=6%, signal=10%
GOBP_TRANSLATIONAL_ELONGATION	GOBP_TRANSLATIONAL_ELONGATION		46	0.130624	0.468233	0.997691	1	1	7686	tags=96%, list=76%, signal=399%
GOBP_SPLICEOSOMAL_SNRNP_ASSEMBLY	GOBP_SPLICEOSOMAL_SNRNP_ASSEMBLY		29	0.134625	0.444746	1	1	1	8738	tags=100%, list=87%, signal=742%
GOBP_NEUROTROPHIN_TRK_RECEPTOR_SIGNALING_PATHWAY	GOBP_NEUROTROPHIN_TRK_RECEPTOR_SIGNALING_PATHWAY		27	0.142927	0.442697	0.997619	1	1	196	tags=4%, list=2%, signal=4%
GOBP_MITOTIC_RECOMBINATION	GOBP_MITOTIC_RECOMBINATION		15	0.156166	0.42984	1	1	1	8519	tags=100%, list=84%, signal=640%
GOBP_MATURATION_OF_5_8S_RRNA_FROM_TRICISTRONIC_RRNA_TRANSCRIPT_SSU_RRNA_5_8S_RRNA_LSU_RRNA	GOBP_MATURATION_OF_5_8S_RRNA_FROM_TRICISTRONIC_RRNA_TRANSCRIPT_SSU_RRNA_5_8S_RRNA_LSU_RRNA		18	0.140608	0.413568	1	0.999944	1	425	tags=6%, list=4%, signal=6%
GOBP_NUCLEOLAR_LARGE_RRNA_TRANSCRIPTION_BY_RNA_POLYMERASE_I	GOBP_NUCLEOLAR_LARGE_RRNA_TRANSCRIPTION_BY_RNA_POLYMERASE_I		21	0.133548	0.410066	1	0.999451	1	5909	tags=90%, list=59%, signal=218%

## Sheet: bulk (old vs. young down)
NAME	GS<br> follow link to MSigDB	GS DETAILS	SIZE	ES	NES	NOM p-val	FDR q-val	FWER p-val	RANK AT MAX	LEADING EDGE
GOBP_REGULATION_OF_POSTSYNAPTIC_MEMBRANE_POTENTIAL	GOBP_REGULATION_OF_POSTSYNAPTIC_MEMBRANE_POTENTIAL	Details ...	107	-0.493457	-2.05933	0	0.0222202	0.03	2163	tags=43%, list=21%, signal=54%
GOBP_SYNAPSE_ASSEMBLY	GOBP_SYNAPSE_ASSEMBLY	Details ...	172	-0.462167	-2.05491	0	0.0136158	0.036	2168	tags=41%, list=21%, signal=51%
GOBP_REGULATION_OF_NEUROTRANSMITTER_SECRETION	GOBP_REGULATION_OF_NEUROTRANSMITTER_SECRETION	Details ...	82	-0.51243	-2.03256	0	0.0133979	0.052	1436	tags=39%, list=14%, signal=45%
GOBP_POSITIVE_REGULATION_OF_SYNAPSE_ASSEMBLY	GOBP_POSITIVE_REGULATION_OF_SYNAPSE_ASSEMBLY	Details ...	64	-0.528218	-2.01646	0	0.0136414	0.07	2168	tags=50%, list=21%, signal=63%
GOBP_SYNAPTIC_VESICLE_EXOCYTOSIS	GOBP_SYNAPTIC_VESICLE_EXOCYTOSIS	Details ...	100	-0.479775	-1.97634	0	0.0225242	0.139	1436	tags=33%, list=14%, signal=38%
GOBP_SYNAPTIC_TRANSMISSION_GLUTAMATERGIC	GOBP_SYNAPTIC_TRANSMISSION_GLUTAMATERGIC	Details ...	100	-0.478618	-1.95868	0	0.0247301	0.174	3641	tags=67%, list=36%, signal=104%
GOBP_REGULATION_OF_DENDRITE_MORPHOGENESIS	GOBP_REGULATION_OF_DENDRITE_MORPHOGENESIS	Details ...	83	-0.485604	-1.95352	0	0.0222205	0.183	2767	tags=53%, list=27%, signal=72%
GOBP_REGULATION_OF_SYNAPSE_STRUCTURE_OR_ACTIVITY	GOBP_REGULATION_OF_SYNAPSE_STRUCTURE_OR_ACTIVITY	Details ...	257	-0.414911	-1.94685	0	0.0212367	0.198	2176	tags=40%, list=22%, signal=50%
GOBP_REGULATION_OF_POSTSYNAPSE_ORGANIZATION	GOBP_REGULATION_OF_POSTSYNAPSE_ORGANIZATION	Details ...	120	-0.452848	-1.94086	0	0.0207113	0.216	2773	tags=51%, list=27%, signal=69%
GOBP_SYNAPTIC_MEMBRANE_ADHESION	GOBP_SYNAPTIC_MEMBRANE_ADHESION	Details ...	32	-0.584868	-1.94017	0	0.0188551	0.217	2290	tags=50%, list=23%, signal=64%
GOBP_REGULATION_OF_AMPA_RECEPTOR_ACTIVITY	GOBP_REGULATION_OF_AMPA_RECEPTOR_ACTIVITY	Details ...	24	-0.633358	-1.93808	0	0.0176599	0.224	2350	tags=67%, list=23%, signal=87%
GOBP_DENDRITE_MORPHOGENESIS	GOBP_DENDRITE_MORPHOGENESIS	Details ...	164	-0.433593	-1.93746	0	0.016306	0.225	2767	tags=44%, list=27%, signal=59%
GOBP_REGULATION_OF_DENDRITE_DEVELOPMENT	GOBP_REGULATION_OF_DENDRITE_DEVELOPMENT	Details ...	115	-0.461853	-1.93551	0	0.015493	0.231	3059	tags=53%, list=30%, signal=75%
GOBP_REGULATION_OF_DENDRITIC_SPINE_MORPHOGENESIS	GOBP_REGULATION_OF_DENDRITIC_SPINE_MORPHOGENESIS	Details ...	53	-0.526152	-1.91898	0	0.0196718	0.303	2953	tags=58%, list=29%, signal=82%
GOBP_POSITIVE_REGULATION_OF_DENDRITIC_SPINE_MORPHOGENESIS	GOBP_POSITIVE_REGULATION_OF_DENDRITIC_SPINE_MORPHOGENESIS	Details ...	27	-0.609551	-1.90543	0	0.0231876	0.371	2953	tags=74%, list=29%, signal=104%
GOBP_MODULATION_OF_EXCITATORY_POSTSYNAPTIC_POTENTIAL	GOBP_MODULATION_OF_EXCITATORY_POSTSYNAPTIC_POTENTIAL	Details ...	56	-0.516417	-1.90158	0	0.023173	0.39	2977	tags=54%, list=29%, signal=76%
GOBP_PROTEIN_LOCALIZATION_TO_POSTSYNAPSE	GOBP_PROTEIN_LOCALIZATION_TO_POSTSYNAPSE	Details ...	62	-0.500691	-1.89231	0.00170068	0.0256636	0.446	2736	tags=48%, list=27%, signal=66%
GOBP_REGULATION_OF_SYNAPTIC_VESICLE_EXOCYTOSIS	GOBP_REGULATION_OF_SYNAPTIC_VESICLE_EXOCYTOSIS	Details ...	51	-0.51949	-1.88911	0	0.025117	0.462	1436	tags=39%, list=14%, signal=45%
GOBP_PRESYNAPSE_ORGANIZATION	GOBP_PRESYNAPSE_ORGANIZATION	Details ...	51	-0.525049	-1.88659	0	0.0246637	0.478	2076	tags=45%, list=21%, signal=56%
GOBP_HOMOPHILIC_CELL_ADHESION_VIA_PLASMA_MEMBRANE_ADHESION_MOLECULES	GOBP_HOMOPHILIC_CELL_ADHESION_VIA_PLASMA_MEMBRANE_ADHESION_MOLECULES	Details ...	58	-0.504309	-1.8781	0	0.0263356	0.522	1246	tags=36%, list=12%, signal=41%
GOBP_REGULATION_OF_SYNAPSE_ASSEMBLY	GOBP_REGULATION_OF_SYNAPSE_ASSEMBLY	Details ...	108	-0.450358	-1.8754	0	0.0263782	0.543	2168	tags=40%, list=21%, signal=50%
GOBP_NUCLEOBASE_METABOLIC_PROCESS	GOBP_NUCLEOBASE_METABOLIC_PROCESS	Details ...	30	-0.583656	-1.87372	0	0.025767	0.551	1899	tags=43%, list=19%, signal=53%
GOBP_REGULATION_OF_SYNAPTIC_TRANSMISSION_GLUTAMATERGIC	GOBP_REGULATION_OF_SYNAPTIC_TRANSMISSION_GLUTAMATERGIC	Details ...	70	-0.488386	-1.87243	0	0.024771	0.553	3719	tags=69%, list=37%, signal=108%
GOBP_REGULATION_OF_SIGNALING_RECEPTOR_ACTIVITY	GOBP_REGULATION_OF_SIGNALING_RECEPTOR_ACTIVITY	Details ...	99	-0.458571	-1.8713	0	0.0240383	0.559	2398	tags=42%, list=24%, signal=55%
GOBP_CHLORIDE_TRANSMEMBRANE_TRANSPORT	GOBP_CHLORIDE_TRANSMEMBRANE_TRANSPORT	Details ...	30	-0.569561	-1.86438	0	0.0251729	0.585	2005	tags=53%, list=20%, signal=66%
GOBP_CENTRAL_NERVOUS_SYSTEM_PROJECTION_NEURON_AXONOGENESIS	GOBP_CENTRAL_NERVOUS_SYSTEM_PROJECTION_NEURON_AXONOGENESIS	Details ...	29	-0.583641	-1.86212	0	0.0249491	0.593	1413	tags=48%, list=14%, signal=56%
GOBP_NEUROTRANSMITTER_RECEPTOR_LOCALIZATION_TO_POSTSYNAPTIC_SPECIALIZATION_MEMBRANE	GOBP_NEUROTRANSMITTER_RECEPTOR_LOCALIZATION_TO_POSTSYNAPTIC_SPECIALIZATION_MEMBRANE	Details ...	37	-0.543849	-1.86135	0	0.0242125	0.598	2398	tags=54%, list=24%, signal=71%
GOBP_POSITIVE_REGULATION_OF_BEHAVIOR	GOBP_POSITIVE_REGULATION_OF_BEHAVIOR	Details ...	22	-0.625383	-1.86022	0.00328947	0.0237075	0.6	2746	tags=73%, list=27%, signal=100%
GOBP_POSITIVE_REGULATION_OF_EXCITATORY_POSTSYNAPTIC_POTENTIAL	GOBP_POSITIVE_REGULATION_OF_EXCITATORY_POSTSYNAPTIC_POTENTIAL	Details ...	38	-0.542182	-1.85522	0	0.0242534	0.62	2076	tags=45%, list=21%, signal=56%
GOBP_REGULATION_OF_CELL_MORPHOGENESIS_INVOLVED_IN_DIFFERENTIATION	GOBP_REGULATION_OF_CELL_MORPHOGENESIS_INVOLVED_IN_DIFFERENTIATION	Details ...	60	-0.491726	-1.84868	0	0.0256496	0.66	2738	tags=55%, list=27%, signal=75%
GOBP_PROTEIN_LOCALIZATION_TO_SYNAPSE	GOBP_PROTEIN_LOCALIZATION_TO_SYNAPSE	Details ...	91	-0.450951	-1.83808	0	0.0283847	0.71	2773	tags=48%, list=27%, signal=66%
GOBP_STARTLE_RESPONSE	GOBP_STARTLE_RESPONSE	Details ...	32	-0.557769	-1.83452	0.00336134	0.0287757	0.728	2725	tags=56%, list=27%, signal=77%
GOBP_SYNAPSE_ORGANIZATION	GOBP_SYNAPSE_ORGANIZATION	Details ...	452	-0.362985	-1.8095	0	0.0396704	0.832	2176	tags=38%, list=22%, signal=46%
GOBP_RETINA_LAYER_FORMATION	GOBP_RETINA_LAYER_FORMATION	Details ...	16	-0.656754	-1.80174	0.00166389	0.0427225	0.857	2019	tags=63%, list=20%, signal=78%
GOBP_POSTSYNAPTIC_SPECIALIZATION_ORGANIZATION	GOBP_POSTSYNAPTIC_SPECIALIZATION_ORGANIZATION	Details ...	49	-0.498921	-1.79898	0	0.042973	0.865	3738	tags=63%, list=37%, signal=100%
GOBP_REGULATION_OF_NEUROTRANSMITTER_TRANSPORT	GOBP_REGULATION_OF_NEUROTRANSMITTER_TRANSPORT	Details ...	95	-0.441744	-1.79845	0	0.0420006	0.866	1471	tags=35%, list=15%, signal=40%
GOBP_VESICLE_MEDIATED_TRANSPORT_IN_SYNAPSE	GOBP_VESICLE_MEDIATED_TRANSPORT_IN_SYNAPSE	Details ...	239	-0.382645	-1.79769	0	0.041349	0.873	2494	tags=37%, list=25%, signal=48%
GOBP_NEURON_PROJECTION_ARBORIZATION	GOBP_NEURON_PROJECTION_ARBORIZATION	Details ...	23	-0.592172	-1.79404	0.00177936	0.0421257	0.884	2490	tags=61%, list=25%, signal=81%
GOBP_NEUROTRANSMITTER_SECRETION	GOBP_NEUROTRANSMITTER_SECRETION	Details ...	136	-0.417401	-1.78826	0	0.0438936	0.901	1436	tags=30%, list=14%, signal=35%
GOBP_DENDRITE_DEVELOPMENT	GOBP_DENDRITE_DEVELOPMENT	Details ...	261	-0.377487	-1.78196	0	0.0465454	0.918	2953	tags=43%, list=29%, signal=59%
GOBP_CENTRAL_NERVOUS_SYSTEM_NEURON_DEVELOPMENT	GOBP_CENTRAL_NERVOUS_SYSTEM_NEURON_DEVELOPMENT	Details ...	81	-0.448439	-1.78192	0	0.045445	0.918	1249	tags=31%, list=12%, signal=35%
GOBP_POSTSYNAPSE_ASSEMBLY	GOBP_POSTSYNAPSE_ASSEMBLY	Details ...	43	-0.510456	-1.77556	0	0.048398	0.935	3612	tags=65%, list=36%, signal=101%
GOBP_REGULATION_OF_TRANS_SYNAPTIC_SIGNALING	GOBP_REGULATION_OF_TRANS_SYNAPTIC_SIGNALING	Details ...	464	-0.355374	-1.77345	0	0.0487795	0.94	2398	tags=38%, list=24%, signal=47%
GOBP_DENDRITIC_SPINE_MORPHOGENESIS	GOBP_DENDRITIC_SPINE_MORPHOGENESIS	Details ...	70	-0.459857	-1.7726	0	0.0482251	0.94	1852	tags=39%, list=18%, signal=47%
GOBP_CELL_CELL_ADHESION_VIA_PLASMA_MEMBRANE_ADHESION_MOLECULES	GOBP_CELL_CELL_ADHESION_VIA_PLASMA_MEMBRANE_ADHESION_MOLECULES	Details ...	116	-0.415909	-1.77196	0	0.0474871	0.941	2313	tags=41%, list=23%, signal=53%
GOBP_REGULATION_OF_NEUROTRANSMITTER_RECEPTOR_ACTIVITY	GOBP_REGULATION_OF_NEUROTRANSMITTER_RECEPTOR_ACTIVITY	Details ...	59	-0.471106	-1.77084	0	0.0471582	0.946	2398	tags=46%, list=24%, signal=60%
GOBP_REGULATION_OF_NEURONAL_SYNAPTIC_PLASTICITY	GOBP_REGULATION_OF_NEURONAL_SYNAPTIC_PLASTICITY	Details ...	67	-0.463157	-1.76743	0	0.0483351	0.959	1297	tags=36%, list=13%, signal=41%
GOBP_PYRIMIDINE_NUCLEOBASE_METABOLIC_PROCESS	GOBP_PYRIMIDINE_NUCLEOBASE_METABOLIC_PROCESS	Details ...	15	-0.640248	-1.76447	0.00366972	0.0491631	0.963	1860	tags=53%, list=18%, signal=65%
GOBP_PROTEIN_DEMETHYLATION	GOBP_PROTEIN_DEMETHYLATION	Details ...	17	-0.623635	-1.75921	0.00160514	0.0516149	0.968	2825	tags=65%, list=28%, signal=90%
GOBP_LEARNING	GOBP_LEARNING	Details ...	156	-0.399957	-1.7566	0.00167785	0.052143	0.972	2977	tags=45%, list=29%, signal=63%
GOBP_EXCITATORY_POSTSYNAPTIC_POTENTIAL	GOBP_EXCITATORY_POSTSYNAPTIC_POTENTIAL	Details ...	79	-0.442067	-1.75255	0	0.0536128	0.975	2977	tags=46%, list=29%, signal=64%
GOBP_REGULATION_OF_PRESYNAPSE_ORGANIZATION	GOBP_REGULATION_OF_PRESYNAPSE_ORGANIZATION	Details ...	36	-0.524	-1.74791	0.00165837	0.0559755	0.977	2615	tags=53%, list=26%, signal=71%
GOBP_PRESYNAPTIC_MODULATION_OF_CHEMICAL_SYNAPTIC_TRANSMISSION	GOBP_PRESYNAPTIC_MODULATION_OF_CHEMICAL_SYNAPTIC_TRANSMISSION	Details ...	45	-0.496055	-1.73686	0.00166389	0.0625134	0.986	3289	tags=64%, list=33%, signal=95%
GOBP_REGULATION_OF_CYTOSOLIC_CALCIUM_ION_CONCENTRATION	GOBP_REGULATION_OF_CYTOSOLIC_CALCIUM_ION_CONCENTRATION	Details ...	42	-0.501514	-1.73321	0	0.0642924	0.987	1667	tags=50%, list=17%, signal=60%
GOBP_REGULATION_OF_POSTSYNAPTIC_MEMBRANE_NEUROTRANSMITTER_RECEPTOR_LEVELS	GOBP_REGULATION_OF_POSTSYNAPTIC_MEMBRANE_NEUROTRANSMITTER_RECEPTOR_LEVELS	Details ...	118	-0.412498	-1.7329	0	0.0633849	0.987	3767	tags=53%, list=37%, signal=84%
GOBP_MONOATOMIC_ANION_TRANSMEMBRANE_TRANSPORT	GOBP_MONOATOMIC_ANION_TRANSMEMBRANE_TRANSPORT	Details ...	50	-0.474419	-1.72146	0	0.0717375	0.996	2151	tags=42%, list=21%, signal=53%
GOBP_DEMETHYLATION	GOBP_DEMETHYLATION	Details ...	33	-0.519053	-1.72013	0.00844595	0.0715243	0.998	2825	tags=52%, list=28%, signal=71%
GOBP_ASSOCIATIVE_LEARNING	GOBP_ASSOCIATIVE_LEARNING	Details ...	100	-0.417407	-1.7176	0.00166113	0.0723676	0.999	1749	tags=33%, list=17%, signal=40%
GOBP_POSTSYNAPTIC_SPECIALIZATION_ASSEMBLY	GOBP_POSTSYNAPTIC_SPECIALIZATION_ASSEMBLY	Details ...	33	-0.512634	-1.71691	0.00337268	0.0716536	0.999	3612	tags=64%, list=36%, signal=99%
GOBP_RECEPTOR_CLUSTERING	GOBP_RECEPTOR_CLUSTERING	Details ...	55	-0.468548	-1.71513	0.00626959	0.0717752	0.999	2350	tags=47%, list=23%, signal=61%
GOBP_POSTSYNAPTIC_DENSITY_ORGANIZATION	GOBP_POSTSYNAPTIC_DENSITY_ORGANIZATION	Details ...	40	-0.502225	-1.71505	0.00346021	0.0706575	0.999	3738	tags=63%, list=37%, signal=99%
GOBP_GLUTAMATE_RECEPTOR_SIGNALING_PATHWAY	GOBP_GLUTAMATE_RECEPTOR_SIGNALING_PATHWAY	Details ...	45	-0.486471	-1.71294	0.00332779	0.0712151	1	2551	tags=53%, list=25%, signal=71%
GOBP_NEGATIVE_REGULATION_OF_AXONOGENESIS	GOBP_NEGATIVE_REGULATION_OF_AXONOGENESIS	Details ...	53	-0.463715	-1.71061	0.00333333	0.0717902	1	1314	tags=34%, list=13%, signal=39%
GOBP_CENTRAL_NERVOUS_SYSTEM_NEURON_AXONOGENESIS	GOBP_CENTRAL_NERVOUS_SYSTEM_NEURON_AXONOGENESIS	Details ...	41	-0.502241	-1.70871	0.0035461	0.0721595	1	1413	tags=37%, list=14%, signal=42%
GOBP_REGULATION_OF_SHORT_TERM_NEURONAL_SYNAPTIC_PLASTICITY	GOBP_REGULATION_OF_SHORT_TERM_NEURONAL_SYNAPTIC_PLASTICITY	Details ...	19	-0.596098	-1.70493	0.0083612	0.0742199	1	1270	tags=47%, list=13%, signal=54%
GOBP_DETECTION_OF_EXTERNAL_STIMULUS	GOBP_DETECTION_OF_EXTERNAL_STIMULUS	Details ...	57	-0.45743	-1.70447	0	0.0733341	1	1630	tags=39%, list=16%, signal=46%
GOBP_POSTSYNAPSE_ORGANIZATION	GOBP_POSTSYNAPSE_ORGANIZATION	Details ...	214	-0.372169	-1.70423	0	0.0723674	1	2773	tags=43%, list=27%, signal=59%
GOBP_NEGATIVE_REGULATION_OF_DEVELOPMENTAL_GROWTH	GOBP_NEGATIVE_REGULATION_OF_DEVELOPMENTAL_GROWTH	Details ...	87	-0.425959	-1.70336	0.00167785	0.071917	1	1314	tags=31%, list=13%, signal=35%
GOBP_REGULATION_OF_POSTSYNAPTIC_NEUROTRANSMITTER_RECEPTOR_INTERNALIZATION	GOBP_REGULATION_OF_POSTSYNAPTIC_NEUROTRANSMITTER_RECEPTOR_INTERNALIZATION	Details ...	24	-0.558291	-1.70258	0.00173913	0.0714648	1	2011	tags=42%, list=20%, signal=52%
GOBP_ACTION_POTENTIAL	GOBP_ACTION_POTENTIAL	Details ...	101	-0.408597	-1.69296	0.00170068	0.0783371	1	2497	tags=49%, list=25%, signal=64%
GOBP_DETECTION_OF_STIMULUS_INVOLVED_IN_SENSORY_PERCEPTION	GOBP_DETECTION_OF_STIMULUS_INVOLVED_IN_SENSORY_PERCEPTION	Details ...	44	-0.469066	-1.68942	0.00505902	0.0803765	1	1630	tags=41%, list=16%, signal=49%
GOBP_FEEDING_BEHAVIOR	GOBP_FEEDING_BEHAVIOR	Details ...	63	-0.4477	-1.68237	0.00506757	0.0852426	1	3037	tags=54%, list=30%, signal=77%
GOBP_REGULATION_OF_LONG_TERM_NEURONAL_SYNAPTIC_PLASTICITY	GOBP_REGULATION_OF_LONG_TERM_NEURONAL_SYNAPTIC_PLASTICITY	Details ...	35	-0.494066	-1.6807	0.00844595	0.085615	1	1549	tags=43%, list=15%, signal=50%
GOBP_REGULATION_OF_NEUROTRANSMITTER_RECEPTOR_LOCALIZATION_TO_POSTSYNAPTIC_SPECIALIZATION_MEMBRANE	GOBP_REGULATION_OF_NEUROTRANSMITTER_RECEPTOR_LOCALIZATION_TO_POSTSYNAPTIC_SPECIALIZATION_MEMBRANE	Details ...	17	-0.596696	-1.67308	0.00990099	0.0917542	1	2736	tags=59%, list=27%, signal=81%
GOBP_LIMBIC_SYSTEM_DEVELOPMENT	GOBP_LIMBIC_SYSTEM_DEVELOPMENT	Details ...	78	-0.425935	-1.66939	0.00167504	0.0939188	1	2222	tags=40%, list=22%, signal=51%
GOBP_NEUROPEPTIDE_SIGNALING_PATHWAY	GOBP_NEUROPEPTIDE_SIGNALING_PATHWAY	Details ...	36	-0.498906	-1.6661	0.00990099	0.0961555	1	3059	tags=56%, list=30%, signal=79%
GOBP_RETINA_MORPHOGENESIS_IN_CAMERA_TYPE_EYE	GOBP_RETINA_MORPHOGENESIS_IN_CAMERA_TYPE_EYE	Details ...	43	-0.481218	-1.66576	0.0104895	0.0953168	1	2241	tags=53%, list=22%, signal=68%
GOBP_NEURON_RECOGNITION	GOBP_NEURON_RECOGNITION	Details ...	38	-0.476729	-1.66569	0.00811688	0.0941689	1	2491	tags=50%, list=25%, signal=66%
GOBP_REGULATION_OF_RECEPTOR_CLUSTERING	GOBP_REGULATION_OF_RECEPTOR_CLUSTERING	Details ...	18	-0.583369	-1.66324	0.00829187	0.0951747	1	1487	tags=33%, list=15%, signal=39%
GOBP_NEGATIVE_REGULATION_OF_CARDIAC_MUSCLE_TISSUE_GROWTH	GOBP_NEGATIVE_REGULATION_OF_CARDIAC_MUSCLE_TISSUE_GROWTH	Details ...	23	-0.540665	-1.65993	0.0167504	0.0971387	1	940	tags=43%, list=9%, signal=48%
GOBP_NEURON_MIGRATION	GOBP_NEURON_MIGRATION	Details ...	148	-0.374556	-1.65928	0.00327869	0.0966567	1	1831	tags=32%, list=18%, signal=38%
GOBP_NEGATIVE_REGULATION_OF_POTASSIUM_ION_TRANSPORT	GOBP_NEGATIVE_REGULATION_OF_POTASSIUM_ION_TRANSPORT	Details ...	27	-0.531179	-1.65628	0.0102916	0.0982627	1	2227	tags=48%, list=22%, signal=62%
GOBP_SENSORY_PERCEPTION_OF_LIGHT_STIMULUS	GOBP_SENSORY_PERCEPTION_OF_LIGHT_STIMULUS	Details ...	57	-0.440086	-1.65453	0.00670017	0.09885	1	2314	tags=44%, list=23%, signal=57%
GOBP_DETECTION_OF_LIGHT_STIMULUS	GOBP_DETECTION_OF_LIGHT_STIMULUS	Details ...	17	-0.596402	-1.65356	0.00656814	0.0985189	1	2167	tags=53%, list=21%, signal=67%
GOBP_REGULATION_OF_PROTEIN_LOCALIZATION_TO_SYNAPSE	GOBP_REGULATION_OF_PROTEIN_LOCALIZATION_TO_SYNAPSE	Details ...	27	-0.526026	-1.65306	0.00815661	0.0978159	1	2773	tags=56%, list=27%, signal=76%
GOBP_PALLIUM_DEVELOPMENT	GOBP_PALLIUM_DEVELOPMENT	Details ...	128	-0.387247	-1.65291	0	0.0967956	1	1852	tags=30%, list=18%, signal=37%
GOBP_HIPPOCAMPUS_DEVELOPMENT	GOBP_HIPPOCAMPUS_DEVELOPMENT	Details ...	59	-0.443072	-1.65191	0	0.0966807	1	1852	tags=36%, list=18%, signal=43%
GOBP_HISTONE_H2A_UBIQUITINATION	GOBP_HISTONE_H2A_UBIQUITINATION	Details ...	23	-0.54474	-1.6514	0.0130293	0.0960706	1	1788	tags=35%, list=18%, signal=42%
GOBP_PROTEIN_LOCALIZATION_TO_CILIUM	GOBP_PROTEIN_LOCALIZATION_TO_CILIUM	Details ...	44	-0.469455	-1.64879	0.00642055	0.0976377	1	3690	tags=50%, list=37%, signal=78%
GOBP_NEGATIVE_REGULATION_OF_SYNAPTIC_TRANSMISSION	GOBP_NEGATIVE_REGULATION_OF_SYNAPTIC_TRANSMISSION	Details ...	54	-0.442965	-1.64298	0.00338983	0.102218	1	2508	tags=50%, list=25%, signal=66%
GOBP_INHIBITORY_POSTSYNAPTIC_POTENTIAL	GOBP_INHIBITORY_POSTSYNAPTIC_POTENTIAL	Details ...	19	-0.580224	-1.64021	0.0199667	0.104014	1	3439	tags=74%, list=34%, signal=112%
GOBP_RESPONSE_TO_AMINE	GOBP_RESPONSE_TO_AMINE	Details ...	15	-0.597333	-1.63857	0.00833333	0.104592	1	3424	tags=80%, list=34%, signal=121%
GOBP_REGULATION_OF_MICROTUBULE_DEPOLYMERIZATION	GOBP_REGULATION_OF_MICROTUBULE_DEPOLYMERIZATION	Details ...	30	-0.502534	-1.63845	0.00344828	0.103584	1	2334	tags=50%, list=23%, signal=65%
GOBP_SYNAPTIC_VESICLE_CLUSTERING	GOBP_SYNAPTIC_VESICLE_CLUSTERING	Details ...	19	-0.567571	-1.63804	0.0152801	0.102901	1	2290	tags=58%, list=23%, signal=75%
GOBP_REGULATION_OF_POSTSYNAPTIC_NEUROTRANSMITTER_RECEPTOR_ACTIVITY	GOBP_REGULATION_OF_POSTSYNAPTIC_NEUROTRANSMITTER_RECEPTOR_ACTIVITY	Details ...	22	-0.542977	-1.6372	0.0193548	0.102657	1	956	tags=32%, list=9%, signal=35%
GOBP_SYNAPTIC_TRANSMISSION_GABAERGIC	GOBP_SYNAPTIC_TRANSMISSION_GABAERGIC	Details ...	59	-0.442263	-1.63717	0	0.10164	1	2348	tags=49%, list=23%, signal=64%
GOBP_NEGATIVE_REGULATION_OF_MICROTUBULE_POLYMERIZATION_OR_DEPOLYMERIZATION	GOBP_NEGATIVE_REGULATION_OF_MICROTUBULE_POLYMERIZATION_OR_DEPOLYMERIZATION	Details ...	41	-0.471091	-1.63644	0.00522648	0.101303	1	2334	tags=44%, list=23%, signal=57%
GOBP_POSTSYNAPTIC_MEMBRANE_ORGANIZATION	GOBP_POSTSYNAPTIC_MEMBRANE_ORGANIZATION	Details ...	37	-0.481492	-1.63598	0.0117057	0.100752	1	2350	tags=54%, list=23%, signal=70%
GOBP_POSITIVE_REGULATION_OF_UBIQUITIN_PROTEIN_TRANSFERASE_ACTIVITY	GOBP_POSITIVE_REGULATION_OF_UBIQUITIN_PROTEIN_TRANSFERASE_ACTIVITY	Details ...	21	-0.55248	-1.63435	0.00857633	0.101495	1	2519	tags=57%, list=25%, signal=76%
GOBP_RESPONSE_TO_COCAINE	GOBP_RESPONSE_TO_COCAINE	Details ...	35	-0.488996	-1.63267	0	0.1022	1	1297	tags=34%, list=13%, signal=39%
GOBP_AXON_DEVELOPMENT	GOBP_AXON_DEVELOPMENT	Details ...	406	-0.329103	-1.63073	0	0.103197	1	2776	tags=39%, list=28%, signal=52%
GOBP_REGULATION_OF_CHROMATIN_ORGANIZATION	GOBP_REGULATION_OF_CHROMATIN_ORGANIZATION	Details ...	29	-0.495916	-1.62959	0.00673401	0.103347	1	3780	tags=55%, list=37%, signal=88%
GOBP_REFLEX	GOBP_REFLEX	Details ...	15	-0.601658	-1.62237	0.0117057	0.110209	1	1718	tags=60%, list=17%, signal=72%
GOBP_CEREBRAL_CORTEX_CELL_MIGRATION	GOBP_CEREBRAL_CORTEX_CELL_MIGRATION	Details ...	45	-0.454395	-1.61927	0.00484653	0.112263	1	1852	tags=38%, list=18%, signal=46%
GOBP_NEGATIVE_REGULATION_OF_AXON_EXTENSION	GOBP_NEGATIVE_REGULATION_OF_AXON_EXTENSION	Details ...	33	-0.48322	-1.61874	0.0101351	0.111735	1	1839	tags=39%, list=18%, signal=48%
GOBP_VISUAL_BEHAVIOR	GOBP_VISUAL_BEHAVIOR	Details ...	65	-0.419295	-1.61424	0.00171821	0.115463	1	1210	tags=26%, list=12%, signal=30%
GOBP_CELL_MIGRATION_INVOLVED_IN_SPROUTING_ANGIOGENESIS	GOBP_CELL_MIGRATION_INVOLVED_IN_SPROUTING_ANGIOGENESIS	Details ...	28	-0.498888	-1.61203	0.0170358	0.116819	1	1689	tags=39%, list=17%, signal=47%
GOBP_REGULATION_OF_BEHAVIOR	GOBP_REGULATION_OF_BEHAVIOR	Details ...	60	-0.425985	-1.61147	0.0105263	0.116295	1	3353	tags=63%, list=33%, signal=94%
GOBP_SENSORY_ORGAN_MORPHOGENESIS	GOBP_SENSORY_ORGAN_MORPHOGENESIS	Details ...	153	-0.368458	-1.60892	0.00157729	0.118018	1	1015	tags=27%, list=10%, signal=29%
GOBP_REGULATION_OF_VESICLE_FUSION	GOBP_REGULATION_OF_VESICLE_FUSION	Details ...	28	-0.500614	-1.60833	0.0142857	0.117519	1	1585	tags=36%, list=16%, signal=42%
GOBP_RESPONSE_TO_ALKALOID	GOBP_RESPONSE_TO_ALKALOID	Details ...	57	-0.436513	-1.60712	0.00516351	0.11795	1	1297	tags=32%, list=13%, signal=36%
GOBP_CAMERA_TYPE_EYE_MORPHOGENESIS	GOBP_CAMERA_TYPE_EYE_MORPHOGENESIS	Details ...	87	-0.397307	-1.60262	0.00170358	0.121971	1	1000	tags=28%, list=10%, signal=30%
GOBP_CILIUM_ORGANIZATION	GOBP_CILIUM_ORGANIZATION	Details ...	215	-0.34771	-1.60191	0	0.121666	1	3131	tags=36%, list=31%, signal=51%
GOBP_POSITIVE_REGULATION_OF_CALCIUM_ION_DEPENDENT_EXOCYTOSIS	GOBP_POSITIVE_REGULATION_OF_CALCIUM_ION_DEPENDENT_EXOCYTOSIS	Details ...	16	-0.582669	-1.5997	0.0227671	0.123147	1	2906	tags=56%, list=29%, signal=79%
GOBP_NEURON_PROJECTION_GUIDANCE	GOBP_NEURON_PROJECTION_GUIDANCE	Details ...	166	-0.359603	-1.5977	0.00163666	0.124303	1	2093	tags=36%, list=21%, signal=44%
GOBP_POSITIVE_REGULATION_OF_BLOOD_CIRCULATION	GOBP_POSITIVE_REGULATION_OF_BLOOD_CIRCULATION	Details ...	17	-0.570092	-1.59729	0.0179153	0.123682	1	2594	tags=59%, list=26%, signal=79%
GOBP_CEREBRAL_CORTEX_DEVELOPMENT	GOBP_CEREBRAL_CORTEX_DEVELOPMENT	Details ...	93	-0.388809	-1.59205	0.00672269	0.12911	1	1852	tags=31%, list=18%, signal=38%
GOBP_CALCIUM_ION_IMPORT_ACROSS_PLASMA_MEMBRANE	GOBP_CALCIUM_ION_IMPORT_ACROSS_PLASMA_MEMBRANE	Details ...	23	-0.531384	-1.59061	0.0223368	0.129711	1	3244	tags=65%, list=32%, signal=96%
GOBP_DNA_METHYLATION	GOBP_DNA_METHYLATION	Details ...	30	-0.501816	-1.5897	0.0223368	0.129802	1	2392	tags=33%, list=24%, signal=44%
GOBP_EYE_MORPHOGENESIS	GOBP_EYE_MORPHOGENESIS	Details ...	99	-0.388233	-1.58538	0	0.134126	1	1000	tags=27%, list=10%, signal=30%
GOBP_POSTSYNAPTIC_DENSITY_ASSEMBLY	GOBP_POSTSYNAPTIC_DENSITY_ASSEMBLY	Details ...	24	-0.517634	-1.58367	0.0216667	0.135246	1	3612	tags=63%, list=36%, signal=97%
GOBP_REGULATION_OF_DENDRITIC_SPINE_DEVELOPMENT	GOBP_REGULATION_OF_DENDRITIC_SPINE_DEVELOPMENT	Details ...	76	-0.403346	-1.58344	0.00493421	0.134471	1	2705	tags=49%, list=27%, signal=66%
GOBP_BEHAVIORAL_RESPONSE_TO_COCAINE	GOBP_BEHAVIORAL_RESPONSE_TO_COCAINE	Details ...	16	-0.582563	-1.58327	0.0277325	0.133576	1	1133	tags=38%, list=11%, signal=42%
GOBP_CEREBRAL_CORTEX_RADIALLY_ORIENTED_CELL_MIGRATION	GOBP_CEREBRAL_CORTEX_RADIALLY_ORIENTED_CELL_MIGRATION	Details ...	35	-0.472377	-1.58276	0.0231317	0.133078	1	2946	tags=51%, list=29%, signal=72%
GOBP_REGULATION_OF_SYNAPTIC_VESICLE_MEMBRANE_ORGANIZATION	GOBP_REGULATION_OF_SYNAPTIC_VESICLE_MEMBRANE_ORGANIZATION	Details ...	18	-0.566088	-1.57981	0.019802	0.13572	1	1436	tags=39%, list=14%, signal=45%
GOBP_TRANS_SYNAPTIC_SIGNALING_MODULATING_SYNAPTIC_TRANSMISSION	GOBP_TRANS_SYNAPTIC_SIGNALING_MODULATING_SYNAPTIC_TRANSMISSION	Details ...	15	-0.594946	-1.57588	0.0232172	0.139953	1	2228	tags=53%, list=22%, signal=68%
GOBP_SYNAPTIC_VESICLE_PRIMING	GOBP_SYNAPTIC_VESICLE_PRIMING	Details ...	26	-0.506302	-1.57451	0.0182119	0.140583	1	1228	tags=31%, list=12%, signal=35%
GOBP_EXCITATORY_SYNAPSE_ASSEMBLY	GOBP_EXCITATORY_SYNAPSE_ASSEMBLY	Details ...	33	-0.473992	-1.57204	0.0136054	0.142599	1	3612	tags=64%, list=36%, signal=99%
GOBP_NEGATIVE_REGULATION_OF_ORGAN_GROWTH	GOBP_NEGATIVE_REGULATION_OF_ORGAN_GROWTH	Details ...	31	-0.484304	-1.57038	0.0115321	0.143611	1	940	tags=32%, list=9%, signal=35%
GOBP_POSTSYNAPTIC_NEUROTRANSMITTER_RECEPTOR_INTERNALIZATION	GOBP_POSTSYNAPTIC_NEUROTRANSMITTER_RECEPTOR_INTERNALIZATION	Details ...	34	-0.476187	-1.56757	0.022508	0.14617	1	2011	tags=32%, list=20%, signal=40%
GOBP_POSITIVE_REGULATION_OF_SYNAPTIC_TRANSMISSION_GLUTAMATERGIC	GOBP_POSITIVE_REGULATION_OF_SYNAPTIC_TRANSMISSION_GLUTAMATERGIC	Details ...	31	-0.485497	-1.56669	0.00501672	0.146105	1	3719	tags=68%, list=37%, signal=107%
GOBP_NEUROMUSCULAR_SYNAPTIC_TRANSMISSION	GOBP_NEUROMUSCULAR_SYNAPTIC_TRANSMISSION	Details ...	18	-0.547736	-1.565	0.0165289	0.147112	1	2012	tags=56%, list=20%, signal=69%
GOBP_POSITIVE_REGULATION_OF_MYOBLAST_DIFFERENTIATION	GOBP_POSITIVE_REGULATION_OF_MYOBLAST_DIFFERENTIATION	Details ...	34	-0.47013	-1.56409	0.0157895	0.147251	1	2365	tags=32%, list=23%, signal=42%
GOBP_PROTEIN_LOCALIZATION_TO_CELL_JUNCTION	GOBP_PROTEIN_LOCALIZATION_TO_CELL_JUNCTION	Details ...	117	-0.372651	-1.56399	0.00701754	0.146254	1	2398	tags=38%, list=24%, signal=49%
GOBP_REGULATION_OF_SYNAPTIC_PLASTICITY	GOBP_REGULATION_OF_SYNAPTIC_PLASTICITY	Details ...	206	-0.344719	-1.55941	0	0.151301	1	2418	tags=39%, list=24%, signal=51%
GOBP_NEURAL_RETINA_DEVELOPMENT	GOBP_NEURAL_RETINA_DEVELOPMENT	Details ...	43	-0.445046	-1.55735	0.0186441	0.152956	1	2241	tags=49%, list=22%, signal=63%
GOBP_POSITIVE_REGULATION_OF_VESICLE_FUSION	GOBP_POSITIVE_REGULATION_OF_VESICLE_FUSION	Details ...	17	-0.556065	-1.55726	0.0385906	0.151996	1	1585	tags=47%, list=16%, signal=56%
GOBP_REGULATION_OF_FEEDING_BEHAVIOR	GOBP_REGULATION_OF_FEEDING_BEHAVIOR	Details ...	18	-0.551995	-1.55692	0.0206022	0.151411	1	2508	tags=67%, list=25%, signal=89%
GOBP_POSITIVE_REGULATION_OF_NEURON_MIGRATION	GOBP_POSITIVE_REGULATION_OF_NEURON_MIGRATION	Details ...	19	-0.532167	-1.55577	0.0195035	0.151983	1	2090	tags=47%, list=21%, signal=60%
GOBP_POSITIVE_REGULATION_OF_LONG_TERM_SYNAPTIC_POTENTIATION	GOBP_POSITIVE_REGULATION_OF_LONG_TERM_SYNAPTIC_POTENTIATION	Details ...	28	-0.484741	-1.55532	0.0239234	0.151608	1	1231	tags=32%, list=12%, signal=37%
GOBP_REGULATION_OF_HETEROCHROMATIN_FORMATION	GOBP_REGULATION_OF_HETEROCHROMATIN_FORMATION	Details ...	18	-0.555736	-1.55527	0.0279146	0.150609	1	2383	tags=44%, list=24%, signal=58%
GOBP_PREPULSE_INHIBITION	GOBP_PREPULSE_INHIBITION	Details ...	15	-0.57174	-1.55502	0.0408859	0.149856	1	3424	tags=80%, list=34%, signal=121%
GOBP_HORMONE_BIOSYNTHETIC_PROCESS	GOBP_HORMONE_BIOSYNTHETIC_PROCESS	Details ...	31	-0.475322	-1.55243	0.0221843	0.152195	1	1204	tags=32%, list=12%, signal=37%
GOBP_CYCLIC_NUCLEOTIDE_METABOLIC_PROCESS	GOBP_CYCLIC_NUCLEOTIDE_METABOLIC_PROCESS	Details ...	19	-0.542456	-1.55061	0.0134228	0.153502	1	3297	tags=58%, list=33%, signal=86%
GOBP_DETECTION_OF_MECHANICAL_STIMULUS	GOBP_DETECTION_OF_MECHANICAL_STIMULUS	Details ...	32	-0.474435	-1.54381	0.0151515	0.161684	1	1630	tags=41%, list=16%, signal=48%
GOBP_RECEPTOR_LOCALIZATION_TO_SYNAPSE	GOBP_RECEPTOR_LOCALIZATION_TO_SYNAPSE	Details ...	78	-0.389082	-1.53768	0.011236	0.169455	1	2736	tags=46%, list=27%, signal=63%
GOBP_REGULATION_OF_MEMBRANE_POTENTIAL	GOBP_REGULATION_OF_MEMBRANE_POTENTIAL	Details ...	329	-0.317554	-1.53677	0	0.169731	1	2528	tags=39%, list=25%, signal=50%
GOBP_GAMMA_AMINOBUTYRIC_ACID_SIGNALING_PATHWAY	GOBP_GAMMA_AMINOBUTYRIC_ACID_SIGNALING_PATHWAY	Details ...	23	-0.511729	-1.53608	0.0235849	0.169524	1	2348	tags=61%, list=23%, signal=79%
GOBP_HISTONE_H2A_MONOUBIQUITINATION	GOBP_HISTONE_H2A_MONOUBIQUITINATION	Details ...	15	-0.581305	-1.53601	0.0255973	0.168473	1	1788	tags=33%, list=18%, signal=40%
GOBP_DENDRITIC_SPINE_DEVELOPMENT	GOBP_DENDRITIC_SPINE_DEVELOPMENT	Details ...	121	-0.364078	-1.53485	0.00496689	0.169111	1	2169	tags=36%, list=21%, signal=46%
GOBP_LENS_MORPHOGENESIS_IN_CAMERA_TYPE_EYE	GOBP_LENS_MORPHOGENESIS_IN_CAMERA_TYPE_EYE	Details ...	20	-0.533474	-1.53272	0.0235294	0.170955	1	979	tags=30%, list=10%, signal=33%
GOBP_MICROTUBULE_DEPOLYMERIZATION	GOBP_MICROTUBULE_DEPOLYMERIZATION	Details ...	36	-0.454545	-1.53263	0.0279605	0.169976	1	2334	tags=42%, list=23%, signal=54%
GOBP_PROTEIN_DEPOLYMERIZATION	GOBP_PROTEIN_DEPOLYMERIZATION	Details ...	88	-0.378219	-1.5287	0.0118243	0.174918	1	2377	tags=38%, list=24%, signal=49%
GOBP_REGULATION_OF_NEUROTRANSMITTER_LEVELS	GOBP_REGULATION_OF_NEUROTRANSMITTER_LEVELS	Details ...	183	-0.336566	-1.52759	0.00321027	0.175497	1	1474	tags=25%, list=15%, signal=29%
GOBP_REGULATION_OF_EXCITATORY_SYNAPSE_ASSEMBLY	GOBP_REGULATION_OF_EXCITATORY_SYNAPSE_ASSEMBLY	Details ...	16	-0.558082	-1.52575	0.031614	0.177152	1	1079	tags=31%, list=11%, signal=35%
GOBP_REGULATION_OF_MODIFICATION_OF_POSTSYNAPTIC_STRUCTURE	GOBP_REGULATION_OF_MODIFICATION_OF_POSTSYNAPTIC_STRUCTURE	Details ...	18	-0.532788	-1.52267	0.0357751	0.180805	1	1996	tags=50%, list=20%, signal=62%
GOBP_NEURON_CELLULAR_HOMEOSTASIS	GOBP_NEURON_CELLULAR_HOMEOSTASIS	Details ...	57	-0.40709	-1.51617	0.0168067	0.189634	1	2228	tags=37%, list=22%, signal=47%
GOBP_REGULATION_OF_MODIFICATION_OF_SYNAPTIC_STRUCTURE	GOBP_REGULATION_OF_MODIFICATION_OF_SYNAPTIC_STRUCTURE	Details ...	23	-0.502227	-1.51241	0.03367	0.194585	1	1996	tags=48%, list=20%, signal=59%
GOBP_TELENCEPHALON_DEVELOPMENT	GOBP_TELENCEPHALON_DEVELOPMENT	Details ...	198	-0.329265	-1.5105	0.00483092	0.196382	1	2114	tags=31%, list=21%, signal=39%
GOBP_SOMATIC_DIVERSIFICATION_OF_IMMUNE_RECEPTORS	GOBP_SOMATIC_DIVERSIFICATION_OF_IMMUNE_RECEPTORS	Details ...	38	-0.448084	-1.51029	0.0182724	0.19546	1	2029	tags=34%, list=20%, signal=43%
GOBP_REGULATION_OF_CARDIAC_MUSCLE_CELL_PROLIFERATION	GOBP_REGULATION_OF_CARDIAC_MUSCLE_CELL_PROLIFERATION	Details ...	30	-0.467604	-1.50829	0.0462046	0.197785	1	1575	tags=43%, list=16%, signal=51%
GOBP_INHIBITORY_SYNAPSE_ASSEMBLY	GOBP_INHIBITORY_SYNAPSE_ASSEMBLY	Details ...	17	-0.550468	-1.50799	0.0547504	0.197099	1	2076	tags=47%, list=21%, signal=59%
GOBP_RESPONSE_TO_RADIATION	GOBP_RESPONSE_TO_RADIATION	Details ...	265	-0.319854	-1.50772	0	0.196313	1	2322	tags=30%, list=23%, signal=38%
GOBP_PROTEIN_CONTAINING_COMPLEX_LOCALIZATION	GOBP_PROTEIN_CONTAINING_COMPLEX_LOCALIZATION	Details ...	198	-0.331992	-1.50659	0	0.197019	1	2761	tags=37%, list=27%, signal=50%
GOBP_NEGATIVE_REGULATION_OF_AXON_EXTENSION_INVOLVED_IN_AXON_GUIDANCE	GOBP_NEGATIVE_REGULATION_OF_AXON_EXTENSION_INVOLVED_IN_AXON_GUIDANCE	Details ...	18	-0.531068	-1.50545	0.029703	0.197585	1	652	tags=33%, list=6%, signal=36%
GOBP_NEGATIVE_REGULATION_OF_AMINE_TRANSPORT	GOBP_NEGATIVE_REGULATION_OF_AMINE_TRANSPORT	Details ...	22	-0.50101	-1.50233	0.0417391	0.201446	1	613	tags=27%, list=6%, signal=29%
GOBP_NEGATIVE_REGULATION_OF_SIGNAL_TRANSDUCTION_IN_ABSENCE_OF_LIGAND	GOBP_NEGATIVE_REGULATION_OF_SIGNAL_TRANSDUCTION_IN_ABSENCE_OF_LIGAND	Details ...	15	-0.545868	-1.50153	0.0410509	0.201516	1	413	tags=27%, list=4%, signal=28%
GOBP_NEUROTRANSMITTER_RECEPTOR_INTERNALIZATION	GOBP_NEUROTRANSMITTER_RECEPTOR_INTERNALIZATION	Details ...	40	-0.432051	-1.50149	0.0242634	0.200368	1	2011	tags=30%, list=20%, signal=37%
GOBP_REGULATION_OF_DNA_RECOMBINATION	GOBP_REGULATION_OF_DNA_RECOMBINATION	Details ...	72	-0.384282	-1.50135	0.0189983	0.199407	1	2254	tags=29%, list=22%, signal=37%
GOBP_PHOSPHATIDYLINOSITOL_DEPHOSPHORYLATION	GOBP_PHOSPHATIDYLINOSITOL_DEPHOSPHORYLATION	Details ...	23	-0.499264	-1.50071	0.0369748	0.199348	1	4093	tags=61%, list=41%, signal=102%
GOBP_CENTRAL_NERVOUS_SYSTEM_NEURON_DIFFERENTIATION	GOBP_CENTRAL_NERVOUS_SYSTEM_NEURON_DIFFERENTIATION	Details ...	141	-0.345561	-1.4988	0.00328947	0.201319	1	1249	tags=23%, list=12%, signal=26%
GOBP_HETEROPHILIC_CELL_CELL_ADHESION_VIA_PLASMA_MEMBRANE_CELL_ADHESION_MOLECULES	GOBP_HETEROPHILIC_CELL_CELL_ADHESION_VIA_PLASMA_MEMBRANE_CELL_ADHESION_MOLECULES	Details ...	27	-0.488016	-1.49819	0.0322581	0.201081	1	2443	tags=52%, list=24%, signal=68%
GOBP_SARCOMERE_ORGANIZATION	GOBP_SARCOMERE_ORGANIZATION	Details ...	20	-0.512402	-1.49727	0.0466238	0.201396	1	1159	tags=35%, list=11%, signal=39%
GOBP_TELENCEPHALON_GLIAL_CELL_MIGRATION	GOBP_TELENCEPHALON_GLIAL_CELL_MIGRATION	Details ...	24	-0.491449	-1.49654	0.0476191	0.201512	1	2946	tags=58%, list=29%, signal=82%
GOBP_NEUROTRANSMITTER_TRANSPORT	GOBP_NEUROTRANSMITTER_TRANSPORT	Details ...	173	-0.335049	-1.49599	0.00487013	0.201302	1	1474	tags=25%, list=15%, signal=29%
GOBP_REGULATION_OF_PROTEIN_TARGETING_TO_MEMBRANE	GOBP_REGULATION_OF_PROTEIN_TARGETING_TO_MEMBRANE	Details ...	26	-0.479447	-1.49573	0.034188	0.200558	1	2705	tags=50%, list=27%, signal=68%
GOBP_AXONAL_TRANSPORT_OF_MITOCHONDRION	GOBP_AXONAL_TRANSPORT_OF_MITOCHONDRION	Details ...	15	-0.552537	-1.49363	0.0490368	0.202824	1	2039	tags=40%, list=20%, signal=50%
GOBP_POSITIVE_REGULATION_OF_NEUROTRANSMITTER_SECRETION	GOBP_POSITIVE_REGULATION_OF_NEUROTRANSMITTER_SECRETION	Details ...	16	-0.546865	-1.49203	0.0392491	0.204498	1	2012	tags=44%, list=20%, signal=55%
GOBP_PROTEIN_K48_LINKED_UBIQUITINATION	GOBP_PROTEIN_K48_LINKED_UBIQUITINATION	Details ...	56	-0.401153	-1.49104	0.0276423	0.204984	1	4438	tags=64%, list=44%, signal=114%
GOBP_INNERVATION	GOBP_INNERVATION	Details ...	23	-0.484575	-1.48873	0.0344828	0.207526	1	1063	tags=35%, list=11%, signal=39%
GOBP_REGULATION_OF_CALCIUM_ION_DEPENDENT_EXOCYTOSIS	GOBP_REGULATION_OF_CALCIUM_ION_DEPENDENT_EXOCYTOSIS	Details ...	40	-0.437812	-1.48624	0.0288625	0.210605	1	2906	tags=52%, list=29%, signal=73%
GOBP_DETECTION_OF_MECHANICAL_STIMULUS_INVOLVED_IN_SENSORY_PERCEPTION	GOBP_DETECTION_OF_MECHANICAL_STIMULUS_INVOLVED_IN_SENSORY_PERCEPTION	Details ...	27	-0.473852	-1.48606	0.0426621	0.209775	1	1630	tags=41%, list=16%, signal=48%
GOBP_AXONAL_FASCICULATION	GOBP_AXONAL_FASCICULATION	Details ...	20	-0.504463	-1.48277	0.044905	0.213902	1	2491	tags=55%, list=25%, signal=73%
GOBP_REGULATION_OF_DNA_TEMPLATED_TRANSCRIPTION_INITIATION	GOBP_REGULATION_OF_DNA_TEMPLATED_TRANSCRIPTION_INITIATION	Details ...	62	-0.392147	-1.48063	0.0212072	0.216016	1	3082	tags=44%, list=31%, signal=62%
GOBP_PEPTIDYL_L_CYSTEINE_S_PALMITOYLATION	GOBP_PEPTIDYL_L_CYSTEINE_S_PALMITOYLATION	Details ...	19	-0.510193	-1.48042	0.0578778	0.215275	1	2047	tags=47%, list=20%, signal=59%
GOBP_ADULT_BEHAVIOR	GOBP_ADULT_BEHAVIOR	Details ...	141	-0.34126	-1.48007	0.0128411	0.214705	1	1925	tags=34%, list=19%, signal=41%
GOBP_PYRIMIDINE_CONTAINING_COMPOUND_METABOLIC_PROCESS	GOBP_PYRIMIDINE_CONTAINING_COMPOUND_METABOLIC_PROCESS	Details ...	40	-0.429002	-1.47874	0.0469256	0.215889	1	2180	tags=40%, list=22%, signal=51%
GOBP_REGULATION_OF_NMDA_RECEPTOR_ACTIVITY	GOBP_REGULATION_OF_NMDA_RECEPTOR_ACTIVITY	Details ...	24	-0.47963	-1.47798	0.0547264	0.216054	1	2314	tags=50%, list=23%, signal=65%
GOBP_REGULATION_OF_SODIUM_ION_TRANSMEMBRANE_TRANSPORTER_ACTIVITY	GOBP_REGULATION_OF_SODIUM_ION_TRANSMEMBRANE_TRANSPORTER_ACTIVITY	Details ...	47	-0.413258	-1.47556	0.0219966	0.219019	1	1985	tags=49%, list=20%, signal=61%
GOBP_PHOTORECEPTOR_CELL_MAINTENANCE	GOBP_PHOTORECEPTOR_CELL_MAINTENANCE	Details ...	20	-0.505425	-1.47383	0.0401284	0.22102	1	2948	tags=60%, list=29%, signal=85%
GOBP_FOREBRAIN_NEURON_DEVELOPMENT	GOBP_FOREBRAIN_NEURON_DEVELOPMENT	Details ...	23	-0.488524	-1.47383	0.0415973	0.219863	1	2222	tags=39%, list=22%, signal=50%
GOBP_PROTEIN_TARGETING_TO_MEMBRANE	GOBP_PROTEIN_TARGETING_TO_MEMBRANE	Details ...	97	-0.360549	-1.47308	0.0134228	0.219972	1	2380	tags=35%, list=24%, signal=45%
GOBP_TRANSCRIPTION_INITIATION_AT_RNA_POLYMERASE_II_PROMOTER	GOBP_TRANSCRIPTION_INITIATION_AT_RNA_POLYMERASE_II_PROMOTER	Details ...	76	-0.383026	-1.47262	0.00996678	0.219689	1	3794	tags=51%, list=38%, signal=82%
GOBP_SLEEP	GOBP_SLEEP	Details ...	23	-0.48776	-1.47248	0.04811	0.218789	1	2648	tags=48%, list=26%, signal=65%
GOBP_RESPONSE_TO_MECHANICAL_STIMULUS	GOBP_RESPONSE_TO_MECHANICAL_STIMULUS	Details ...	90	-0.365096	-1.46811	0.0172712	0.225259	1	1630	tags=31%, list=16%, signal=37%
GOBP_PHOTORECEPTOR_CELL_DIFFERENTIATION	GOBP_PHOTORECEPTOR_CELL_DIFFERENTIATION	Details ...	43	-0.421122	-1.46658	0.0259516	0.226806	1	2241	tags=49%, list=22%, signal=63%
GOBP_VIRAL_RNA_GENOME_REPLICATION	GOBP_VIRAL_RNA_GENOME_REPLICATION	Details ...	20	-0.509335	-1.46568	0.0536013	0.227294	1	2420	tags=40%, list=24%, signal=53%
GOBP_REGULATION_OF_HORMONE_METABOLIC_PROCESS	GOBP_REGULATION_OF_HORMONE_METABOLIC_PROCESS	Details ...	28	-0.455406	-1.46502	0.0434783	0.227361	1	1202	tags=32%, list=12%, signal=36%
GOBP_PHOTORECEPTOR_CELL_DEVELOPMENT	GOBP_PHOTORECEPTOR_CELL_DEVELOPMENT	Details ...	29	-0.45082	-1.46421	0.0452261	0.227622	1	2715	tags=55%, list=27%, signal=75%
GOBP_RESPONSE_TO_LIGHT_STIMULUS	GOBP_RESPONSE_TO_LIGHT_STIMULUS	Details ...	206	-0.323044	-1.46396	0.0015949	0.226913	1	3514	tags=43%, list=35%, signal=65%
GOBP_REGULATION_OF_ENDOCYTIC_RECYCLING	GOBP_REGULATION_OF_ENDOCYTIC_RECYCLING	Details ...	15	-0.543565	-1.46251	0.0646258	0.228474	1	1776	tags=33%, list=18%, signal=40%
GOBP_POSITIVE_REGULATION_OF_NEUROTRANSMITTER_TRANSPORT	GOBP_POSITIVE_REGULATION_OF_NEUROTRANSMITTER_TRANSPORT	Details ...	20	-0.487317	-1.45893	0.080895	0.234018	1	2012	tags=35%, list=20%, signal=44%
GOBP_REGULATION_OF_CIRCADIAN_RHYTHM	GOBP_REGULATION_OF_CIRCADIAN_RHYTHM	Details ...	88	-0.363575	-1.45695	0.0145867	0.236578	1	3353	tags=39%, list=33%, signal=57%
GOBP_PURINE_NUCLEOBASE_METABOLIC_PROCESS	GOBP_PURINE_NUCLEOBASE_METABOLIC_PROCESS	Details ...	15	-0.535654	-1.45678	0.059322	0.235717	1	992	tags=27%, list=10%, signal=30%
GOBP_PEPTIDYL_CYSTEINE_MODIFICATION	GOBP_PEPTIDYL_CYSTEINE_MODIFICATION	Details ...	38	-0.431048	-1.45656	0.0358362	0.23497	1	2047	tags=42%, list=20%, signal=53%
GOBP_INTRACILIARY_TRANSPORT	GOBP_INTRACILIARY_TRANSPORT	Details ...	38	-0.428133	-1.45629	0.0272572	0.234349	1	2894	tags=39%, list=29%, signal=55%
GOBP_PURINE_RIBONUCLEOTIDE_CATABOLIC_PROCESS	GOBP_PURINE_RIBONUCLEOTIDE_CATABOLIC_PROCESS	Details ...	25	-0.48275	-1.45521	0.047541	0.235183	1	1437	tags=32%, list=14%, signal=37%
GOBP_MEMBRANE_DEPOLARIZATION_DURING_ACTION_POTENTIAL	GOBP_MEMBRANE_DEPOLARIZATION_DURING_ACTION_POTENTIAL	Details ...	23	-0.482365	-1.45385	0.0354267	0.23636	1	2414	tags=52%, list=24%, signal=68%
GOBP_NEGATIVE_REGULATION_OF_PROTEIN_CONTAINING_COMPLEX_DISASSEMBLY	GOBP_NEGATIVE_REGULATION_OF_PROTEIN_CONTAINING_COMPLEX_DISASSEMBLY	Details ...	67	-0.37788	-1.45305	0.033557	0.236482	1	3513	tags=48%, list=35%, signal=73%
GOBP_SOMATIC_DIVERSIFICATION_OF_IMMUNOGLOBULINS	GOBP_SOMATIC_DIVERSIFICATION_OF_IMMUNOGLOBULINS	Details ...	32	-0.443197	-1.4529	0.0413081	0.235653	1	2029	tags=34%, list=20%, signal=43%
GOBP_ENDOSOME_TO_PLASMA_MEMBRANE_PROTEIN_TRANSPORT	GOBP_ENDOSOME_TO_PLASMA_MEMBRANE_PROTEIN_TRANSPORT	Details ...	20	-0.488664	-1.452	0.064736	0.236217	1	1932	tags=30%, list=19%, signal=37%
GOBP_PROTEIN_LOCALIZATION_TO_CYTOSKELETON	GOBP_PROTEIN_LOCALIZATION_TO_CYTOSKELETON	Details ...	44	-0.411573	-1.45134	0.0366492	0.236346	1	2887	tags=36%, list=29%, signal=51%
GOBP_COCHLEA_DEVELOPMENT	GOBP_COCHLEA_DEVELOPMENT	Details ...	24	-0.47341	-1.44982	0.0576606	0.237972	1	838	tags=29%, list=8%, signal=32%
GOBP_POSITIVE_REGULATION_OF_DNA_TEMPLATED_TRANSCRIPTION_INITIATION	GOBP_POSITIVE_REGULATION_OF_DNA_TEMPLATED_TRANSCRIPTION_INITIATION	Details ...	54	-0.391969	-1.44955	0.0215589	0.237337	1	3082	tags=43%, list=31%, signal=61%
GOBP_STEROID_HORMONE_BIOSYNTHETIC_PROCESS	GOBP_STEROID_HORMONE_BIOSYNTHETIC_PROCESS	Details ...	21	-0.490781	-1.44854	0.057041	0.23806	1	1204	tags=33%, list=12%, signal=38%
GOBP_LONG_TERM_SYNAPTIC_POTENTIATION	GOBP_LONG_TERM_SYNAPTIC_POTENTIATION	Details ...	100	-0.351649	-1.44458	0.0226171	0.244105	1	940	tags=28%, list=9%, signal=31%
GOBP_POSITIVE_REGULATION_OF_CELL_JUNCTION_ASSEMBLY	GOBP_POSITIVE_REGULATION_OF_CELL_JUNCTION_ASSEMBLY	Details ...	96	-0.351909	-1.44458	0.0210016	0.24298	1	2168	tags=36%, list=21%, signal=46%
GOBP_RNA_EXPORT_FROM_NUCLEUS	GOBP_RNA_EXPORT_FROM_NUCLEUS	Details ...	65	-0.377417	-1.43872	0.0287162	0.252777	1	4380	tags=57%, list=43%, signal=100%
GOBP_SOMATIC_DIVERSIFICATION_OF_IMMUNOGLOBULINS_INVOLVED_IN_IMMUNE_RESPONSE	GOBP_SOMATIC_DIVERSIFICATION_OF_IMMUNOGLOBULINS_INVOLVED_IN_IMMUNE_RESPONSE	Details ...	23	-0.475882	-1.43843	0.0559105	0.25217	1	2029	tags=35%, list=20%, signal=43%
GOBP_CELL_CELL_ADHESION_MEDIATED_BY_CADHERIN	GOBP_CELL_CELL_ADHESION_MEDIATED_BY_CADHERIN	Details ...	28	-0.450607	-1.43825	0.0608424	0.251435	1	1572	tags=36%, list=16%, signal=42%
GOBP_STRIATUM_DEVELOPMENT	GOBP_STRIATUM_DEVELOPMENT	Details ...	16	-0.529576	-1.43799	0.0814332	0.2508	1	3074	tags=50%, list=30%, signal=72%
GOBP_NEGATIVE_REGULATION_OF_POTASSIUM_ION_TRANSMEMBRANE_TRANSPORT	GOBP_NEGATIVE_REGULATION_OF_POTASSIUM_ION_TRANSMEMBRANE_TRANSPORT	Details ...	17	-0.512472	-1.43721	0.0694445	0.251158	1	2227	tags=53%, list=22%, signal=68%
GOBP_DNA_TEMPLATED_TRANSCRIPTION_INITIATION	GOBP_DNA_TEMPLATED_TRANSCRIPTION_INITIATION	Details ...	101	-0.346737	-1.43674	0.0121951	0.250878	1	3578	tags=46%, list=35%, signal=70%
GOBP_FATTY_ACYL_COA_METABOLIC_PROCESS	GOBP_FATTY_ACYL_COA_METABOLIC_PROCESS	Details ...	16	-0.516524	-1.43583	0.0849557	0.251439	1	2133	tags=44%, list=21%, signal=55%
GOBP_REGULATION_OF_POSTSYNAPTIC_DENSITY_ORGANIZATION	GOBP_REGULATION_OF_POSTSYNAPTIC_DENSITY_ORGANIZATION	Details ...	17	-0.512194	-1.43545	0.0765391	0.251055	1	3612	tags=59%, list=36%, signal=91%
GOBP_REGULATION_OF_TRANSPORTER_ACTIVITY	GOBP_REGULATION_OF_TRANSPORTER_ACTIVITY	Details ...	218	-0.311981	-1.4337	0.00840336	0.252987	1	2499	tags=42%, list=25%, signal=54%
GOBP_GAMMA_AMINOBUTYRIC_ACID_SECRETION	GOBP_GAMMA_AMINOBUTYRIC_ACID_SECRETION	Details ...	15	-0.525301	-1.43087	0.0813954	0.257142	1	2167	tags=47%, list=21%, signal=59%
GOBP_HETEROCHROMATIN_ORGANIZATION	GOBP_HETEROCHROMATIN_ORGANIZATION	Details ...	72	-0.365466	-1.43044	0.0198347	0.256814	1	3159	tags=42%, list=31%, signal=60%
GOBP_ENDOPLASMIC_RETICULUM_TUBULAR_NETWORK_ORGANIZATION	GOBP_ENDOPLASMIC_RETICULUM_TUBULAR_NETWORK_ORGANIZATION	Details ...	19	-0.489635	-1.4296	0.0585366	0.257278	1	2293	tags=42%, list=23%, signal=54%
GOBP_POSITIVE_REGULATION_OF_SYNAPTIC_TRANSMISSION	GOBP_POSITIVE_REGULATION_OF_SYNAPTIC_TRANSMISSION	Details ...	158	-0.322778	-1.42739	0.00816993	0.260483	1	1755	tags=32%, list=17%, signal=38%
GOBP_CORPUS_CALLOSUM_DEVELOPMENT	GOBP_CORPUS_CALLOSUM_DEVELOPMENT	Details ...	25	-0.462305	-1.42707	0.0695652	0.259983	1	2529	tags=52%, list=25%, signal=69%
GOBP_DNA_RECOMBINATION	GOBP_DNA_RECOMBINATION	Details ...	159	-0.326248	-1.42696	0.0115894	0.259039	1	2457	tags=26%, list=24%, signal=34%
GOBP_CARDIAC_MUSCLE_CELL_PROLIFERATION	GOBP_CARDIAC_MUSCLE_CELL_PROLIFERATION	Details ...	41	-0.416052	-1.42665	0.0431177	0.258543	1	1575	tags=37%, list=16%, signal=43%
GOBP_FOREBRAIN_CELL_MIGRATION	GOBP_FOREBRAIN_CELL_MIGRATION	Details ...	57	-0.384579	-1.42448	0.0561224	0.261434	1	1852	tags=35%, list=18%, signal=43%
GOBP_SYNAPTIC_VESICLE_LOCALIZATION	GOBP_SYNAPTIC_VESICLE_LOCALIZATION	Details ...	57	-0.380535	-1.42248	0.0495868	0.264146	1	2290	tags=32%, list=23%, signal=41%
GOBP_RETINA_HOMEOSTASIS	GOBP_RETINA_HOMEOSTASIS	Details ...	25	-0.461915	-1.42219	0.0651801	0.263553	1	3064	tags=60%, list=30%, signal=86%
GOBP_POSITIVE_REGULATION_OF_FILOPODIUM_ASSEMBLY	GOBP_POSITIVE_REGULATION_OF_FILOPODIUM_ASSEMBLY	Details ...	27	-0.446988	-1.42063	0.0649573	0.265351	1	1607	tags=37%, list=16%, signal=44%
GOBP_REGULATION_OF_POSTSYNAPTIC_SPECIALIZATION_ASSEMBLY	GOBP_REGULATION_OF_POSTSYNAPTIC_SPECIALIZATION_ASSEMBLY	Details ...	17	-0.506571	-1.42029	0.0612245	0.264861	1	2593	tags=47%, list=26%, signal=63%
GOBP_NEGATIVE_REGULATION_OF_TRANSPORTER_ACTIVITY	GOBP_NEGATIVE_REGULATION_OF_TRANSPORTER_ACTIVITY	Details ...	59	-0.38274	-1.41935	0.0361842	0.265666	1	2876	tags=51%, list=28%, signal=71%
GOBP_NEUROTRANSMITTER_RECEPTOR_TRANSPORT	GOBP_NEUROTRANSMITTER_RECEPTOR_TRANSPORT	Details ...	31	-0.434611	-1.41744	0.061017	0.268304	1	2684	tags=35%, list=27%, signal=48%
GOBP_COGNITION	GOBP_COGNITION	Details ...	271	-0.300382	-1.41457	0.00470219	0.272806	1	1222	tags=23%, list=12%, signal=25%
GOBP_GASTRULATION_WITH_MOUTH_FORMING_SECOND	GOBP_GASTRULATION_WITH_MOUTH_FORMING_SECOND	Details ...	20	-0.495425	-1.41454	0.0631399	0.27175	1	4037	tags=70%, list=40%, signal=116%
GOBP_NEGATIVE_REGULATION_OF_ORGANIC_ACID_TRANSPORT	GOBP_NEGATIVE_REGULATION_OF_ORGANIC_ACID_TRANSPORT	Details ...	17	-0.511608	-1.41318	0.0766551	0.273185	1	702	tags=24%, list=7%, signal=25%
GOBP_MEMORY	GOBP_MEMORY	Details ...	126	-0.328096	-1.41218	0.0176849	0.27408	1	834	tags=23%, list=8%, signal=25%
GOBP_DNA_MODIFICATION	GOBP_DNA_MODIFICATION	Details ...	47	-0.395668	-1.41167	0.0576923	0.274033	1	2392	tags=34%, list=24%, signal=44%
GOBP_HISTONE_UBIQUITINATION	GOBP_HISTONE_UBIQUITINATION	Details ...	38	-0.419966	-1.41154	0.0505051	0.273178	1	1788	tags=26%, list=18%, signal=32%
GOBP_SUBPALLIUM_DEVELOPMENT	GOBP_SUBPALLIUM_DEVELOPMENT	Details ...	17	-0.501603	-1.41024	0.0827815	0.27448	1	3074	tags=47%, list=30%, signal=68%
GOBP_DNA_METHYLATION_DEPENDENT_HETEROCHROMATIN_FORMATION	GOBP_DNA_METHYLATION_DEPENDENT_HETEROCHROMATIN_FORMATION	Details ...	18	-0.498345	-1.40937	0.0582363	0.275131	1	2520	tags=44%, list=25%, signal=59%
GOBP_FORELIMB_MORPHOGENESIS	GOBP_FORELIMB_MORPHOGENESIS	Details ...	16	-0.504802	-1.40736	0.0823723	0.278192	1	2322	tags=56%, list=23%, signal=73%
GOBP_LONG_TERM_SYNAPTIC_DEPRESSION	GOBP_LONG_TERM_SYNAPTIC_DEPRESSION	Details ...	31	-0.43263	-1.40685	0.0745234	0.278078	1	3671	tags=61%, list=36%, signal=96%
GOBP_REGULATED_EXOCYTOSIS	GOBP_REGULATED_EXOCYTOSIS	Details ...	171	-0.315753	-1.40683	0.0127592	0.277002	1	2482	tags=38%, list=25%, signal=50%
GOBP_RESPONSE_TO_INTERLEUKIN_1	GOBP_RESPONSE_TO_INTERLEUKIN_1	Details ...	41	-0.405539	-1.40644	0.0520134	0.276802	1	2176	tags=37%, list=22%, signal=46%
GOBP_REGULATION_OF_MICROTUBULE_BASED_PROCESS	GOBP_REGULATION_OF_MICROTUBULE_BASED_PROCESS	Details ...	179	-0.313005	-1.40567	0.0175719	0.277354	1	2386	tags=32%, list=24%, signal=41%
GOBP_NEGATIVE_REGULATION_OF_MONOATOMIC_ION_TRANSPORT	GOBP_NEGATIVE_REGULATION_OF_MONOATOMIC_ION_TRANSPORT	Details ...	99	-0.342697	-1.40555	0.0303541	0.276553	1	2335	tags=36%, list=23%, signal=47%
GOBP_MRNA_3_END_PROCESSING	GOBP_MRNA_3_END_PROCESSING	Details ...	49	-0.387049	-1.40483	0.0482759	0.276958	1	3518	tags=49%, list=35%, signal=75%
GOBP_REGULATION_OF_REGULATED_SECRETORY_PATHWAY	GOBP_REGULATION_OF_REGULATED_SECRETORY_PATHWAY	Details ...	101	-0.344142	-1.40339	0.0276423	0.278877	1	3029	tags=49%, list=30%, signal=69%
GOBP_REGULATION_OF_SYNAPSE_MATURATION	GOBP_REGULATION_OF_SYNAPSE_MATURATION	Details ...	19	-0.484023	-1.40327	0.0754098	0.278049	1	2943	tags=58%, list=29%, signal=82%
GOBP_DETECTION_OF_MECHANICAL_STIMULUS_INVOLVED_IN_SENSORY_PERCEPTION_OF_PAIN	GOBP_DETECTION_OF_MECHANICAL_STIMULUS_INVOLVED_IN_SENSORY_PERCEPTION_OF_PAIN	Details ...	15	-0.510636	-1.40257	0.100511	0.27837	1	1630	tags=47%, list=16%, signal=56%
GOBP_MONOATOMIC_ION_TRANSMEMBRANE_TRANSPORT	GOBP_MONOATOMIC_ION_TRANSMEMBRANE_TRANSPORT	Details ...	500	-0.281855	-1.40232	0.00152439	0.277731	1	3291	tags=47%, list=33%, signal=66%
GOBP_CELLULAR_RESPONSE_TO_RADIATION	GOBP_CELLULAR_RESPONSE_TO_RADIATION	Details ...	100	-0.338869	-1.40206	0.0244698	0.277204	1	2386	tags=34%, list=24%, signal=44%
GOBP_STRESS_GRANULE_ASSEMBLY	GOBP_STRESS_GRANULE_ASSEMBLY	Details ...	26	-0.449618	-1.40078	0.0670103	0.278577	1	3326	tags=46%, list=33%, signal=69%
GOBP_FACULTATIVE_HETEROCHROMATIN_FORMATION	GOBP_FACULTATIVE_HETEROCHROMATIN_FORMATION	Details ...	29	-0.429195	-1.39938	0.0851789	0.280333	1	2624	tags=38%, list=26%, signal=51%
GOBP_REGULATION_OF_BLOOD_CIRCULATION	GOBP_REGULATION_OF_BLOOD_CIRCULATION	Details ...	149	-0.320017	-1.39788	0.0177419	0.282295	1	2617	tags=42%, list=26%, signal=55%
GOBP_CELLULAR_RESPONSE_TO_LIGHT_STIMULUS	GOBP_CELLULAR_RESPONSE_TO_LIGHT_STIMULUS	Details ...	65	-0.366567	-1.39742	0.0425894	0.282168	1	2931	tags=43%, list=29%, signal=60%
GOBP_REGULATION_OF_HEART_GROWTH	GOBP_REGULATION_OF_HEART_GROWTH	Details ...	52	-0.386205	-1.39483	0.055921	0.286264	1	1833	tags=35%, list=18%, signal=42%
GOBP_MRNA_TRANSPORT	GOBP_MRNA_TRANSPORT	Details ...	90	-0.348698	-1.39425	0.0307167	0.286355	1	4441	tags=60%, list=44%, signal=106%
GOBP_CILIUM_OR_FLAGELLUM_DEPENDENT_CELL_MOTILITY	GOBP_CILIUM_OR_FLAGELLUM_DEPENDENT_CELL_MOTILITY	Details ...	49	-0.387045	-1.39359	0.0668896	0.286627	1	1492	tags=31%, list=15%, signal=36%
GOBP_PROTEIN_LOCALIZATION_TO_MICROTUBULE_ORGANIZING_CENTER	GOBP_PROTEIN_LOCALIZATION_TO_MICROTUBULE_ORGANIZING_CENTER	Details ...	26	-0.437273	-1.39268	0.068792	0.287262	1	2887	tags=35%, list=29%, signal=48%
GOBP_REGULATION_OF_DOUBLE_STRAND_BREAK_REPAIR	GOBP_REGULATION_OF_DOUBLE_STRAND_BREAK_REPAIR	Details ...	90	-0.343333	-1.39135	0.0199005	0.288773	1	3150	tags=34%, list=31%, signal=50%
GOBP_REGULATION_OF_NEURON_PROJECTION_DEVELOPMENT	GOBP_REGULATION_OF_NEURON_PROJECTION_DEVELOPMENT	Details ...	452	-0.279005	-1.3907	0.00308642	0.288923	1	2768	tags=38%, list=27%, signal=51%
GOBP_DNA_TEMPLATED_DNA_REPLICATION_MAINTENANCE_OF_FIDELITY	GOBP_DNA_TEMPLATED_DNA_REPLICATION_MAINTENANCE_OF_FIDELITY	Details ...	22	-0.466341	-1.38948	0.0736301	0.290333	1	2254	tags=36%, list=22%, signal=47%
GOBP_REGULATION_OF_EXOCYTOSIS	GOBP_REGULATION_OF_EXOCYTOSIS	Details ...	151	-0.317387	-1.38825	0.0247117	0.291848	1	1657	tags=28%, list=16%, signal=33%
GOBP_METHYLATION	GOBP_METHYLATION	Details ...	212	-0.30039	-1.38804	0.00969305	0.291192	1	2624	tags=29%, list=26%, signal=38%
GOBP_REGULATION_OF_ISOTYPE_SWITCHING	GOBP_REGULATION_OF_ISOTYPE_SWITCHING	Details ...	17	-0.49855	-1.38753	0.076661	0.291192	1	2029	tags=35%, list=20%, signal=44%
GOBP_NEGATIVE_REGULATION_OF_MONOATOMIC_ION_TRANSMEMBRANE_TRANSPORT	GOBP_NEGATIVE_REGULATION_OF_MONOATOMIC_ION_TRANSMEMBRANE_TRANSPORT	Details ...	72	-0.363555	-1.38727	0.0547264	0.29071	1	2876	tags=47%, list=28%, signal=66%
GOBP_REGULATION_OF_SODIUM_ION_TRANSPORT	GOBP_REGULATION_OF_SODIUM_ION_TRANSPORT	Details ...	74	-0.351912	-1.38727	0.0444811	0.289657	1	1985	tags=41%, list=20%, signal=50%
GOBP_SODIUM_ION_TRANSMEMBRANE_TRANSPORT	GOBP_SODIUM_ION_TRANSMEMBRANE_TRANSPORT	Details ...	101	-0.341115	-1.38673	0.0356564	0.289693	1	2163	tags=40%, list=21%, signal=50%
GOBP_NEUROMUSCULAR_PROCESS	GOBP_NEUROMUSCULAR_PROCESS	Details ...	132	-0.324581	-1.38632	0.0175159	0.289483	1	2648	tags=39%, list=26%, signal=52%
GOBP_POSITIVE_REGULATION_OF_PROTEIN_UBIQUITINATION	GOBP_POSITIVE_REGULATION_OF_PROTEIN_UBIQUITINATION	Details ...	87	-0.344269	-1.38543	0.0492064	0.290191	1	2222	tags=37%, list=22%, signal=47%
GOBP_MOTOR_NEURON_AXON_GUIDANCE	GOBP_MOTOR_NEURON_AXON_GUIDANCE	Details ...	18	-0.481219	-1.38483	0.086039	0.290399	1	3354	tags=61%, list=33%, signal=91%
GOBP_POSITIVE_REGULATION_OF_NERVOUS_SYSTEM_DEVELOPMENT	GOBP_POSITIVE_REGULATION_OF_NERVOUS_SYSTEM_DEVELOPMENT	Details ...	273	-0.293624	-1.38472	0.00479233	0.289595	1	2078	tags=34%, list=21%, signal=42%
GOBP_CALCIUM_DEPENDENT_CELL_CELL_ADHESION_VIA_PLASMA_MEMBRANE_CELL_ADHESION_MOLECULES	GOBP_CALCIUM_DEPENDENT_CELL_CELL_ADHESION_VIA_PLASMA_MEMBRANE_CELL_ADHESION_MOLECULES	Details ...	18	-0.498198	-1.38299	0.0868055	0.292048	1	2012	tags=50%, list=20%, signal=62%
GOBP_REGULATION_OF_ADENYLATE_CYCLASE_ACTIVITY	GOBP_REGULATION_OF_ADENYLATE_CYCLASE_ACTIVITY	Details ...	25	-0.449983	-1.3826	0.0765391	0.291862	1	3688	tags=64%, list=37%, signal=101%
GOBP_POSITIVE_REGULATION_OF_DNA_RECOMBINATION	GOBP_POSITIVE_REGULATION_OF_DNA_RECOMBINATION	Details ...	45	-0.387983	-1.38176	0.0725389	0.292546	1	3150	tags=36%, list=31%, signal=51%
GOBP_NEURON_PROJECTION_EXTENSION	GOBP_NEURON_PROJECTION_EXTENSION	Details ...	162	-0.311248	-1.38142	0.0228385	0.292215	1	2819	tags=39%, list=28%, signal=53%
GOBP_NEGATIVE_REGULATION_OF_GROWTH	GOBP_NEGATIVE_REGULATION_OF_GROWTH	Details ...	166	-0.310257	-1.37745	0.0183639	0.299183	1	1377	tags=24%, list=14%, signal=27%
GOBP_PYRIMIDINE_CONTAINING_COMPOUND_CATABOLIC_PROCESS	GOBP_PYRIMIDINE_CONTAINING_COMPOUND_CATABOLIC_PROCESS	Details ...	18	-0.483854	-1.37581	0.101836	0.301512	1	1975	tags=50%, list=20%, signal=62%
GOBP_GROOMING_BEHAVIOR	GOBP_GROOMING_BEHAVIOR	Details ...	15	-0.506224	-1.37441	0.105175	0.303167	1	1297	tags=40%, list=13%, signal=46%
GOBP_NEURON_PROJECTION_EXTENSION_INVOLVED_IN_NEURON_PROJECTION_GUIDANCE	GOBP_NEURON_PROJECTION_EXTENSION_INVOLVED_IN_NEURON_PROJECTION_GUIDANCE	Details ...	27	-0.427389	-1.37064	0.0787781	0.310098	1	652	tags=26%, list=6%, signal=28%
GOBP_REGULATION_OF_TRANSMEMBRANE_TRANSPORT	GOBP_REGULATION_OF_TRANSMEMBRANE_TRANSPORT	Details ...	393	-0.278096	-1.37039	0.00466563	0.309541	1	2382	tags=36%, list=24%, signal=45%
GOBP_SYNAPTIC_VESICLE_LUMEN_ACIDIFICATION	GOBP_SYNAPTIC_VESICLE_LUMEN_ACIDIFICATION	Details ...	16	-0.493285	-1.37018	0.0900164	0.308924	1	4633	tags=69%, list=46%, signal=127%
GOBP_SENSORY_PERCEPTION_OF_CHEMICAL_STIMULUS	GOBP_SENSORY_PERCEPTION_OF_CHEMICAL_STIMULUS	Details ...	23	-0.451889	-1.3691	0.0920578	0.310165	1	2478	tags=61%, list=25%, signal=80%
GOBP_REGULATION_OF_PROTEIN_DEPOLYMERIZATION	GOBP_REGULATION_OF_PROTEIN_DEPOLYMERIZATION	Details ...	71	-0.351873	-1.36865	0.052901	0.31008	1	2377	tags=38%, list=24%, signal=49%
GOBP_MRNA_EXPORT_FROM_NUCLEUS	GOBP_MRNA_EXPORT_FROM_NUCLEUS	Details ...	48	-0.378349	-1.3674	0.0730897	0.311667	1	3982	tags=50%, list=39%, signal=82%
GOBP_DOSAGE_COMPENSATION	GOBP_DOSAGE_COMPENSATION	Details ...	32	-0.411371	-1.36686	0.0809443	0.311695	1	3824	tags=47%, list=38%, signal=75%
GOBP_MUSCLE_CONTRACTION	GOBP_MUSCLE_CONTRACTION	Details ...	163	-0.307329	-1.36486	0.014876	0.314907	1	3291	tags=50%, list=33%, signal=73%
GOBP_MANNOSYLATION	GOBP_MANNOSYLATION	Details ...	15	-0.510667	-1.36468	0.105882	0.314219	1	3231	tags=60%, list=32%, signal=88%
GOBP_CARDIAC_MUSCLE_CELL_ACTION_POTENTIAL	GOBP_CARDIAC_MUSCLE_CELL_ACTION_POTENTIAL	Details ...	43	-0.395001	-1.36379	0.0565724	0.315031	1	2497	tags=51%, list=25%, signal=68%
GOBP_REGULATION_OF_FILOPODIUM_ASSEMBLY	GOBP_REGULATION_OF_FILOPODIUM_ASSEMBLY	Details ...	46	-0.382608	-1.3627	0.0642361	0.316305	1	2377	tags=39%, list=24%, signal=51%
GOBP_RNA_METHYLATION	GOBP_RNA_METHYLATION	Details ...	46	-0.382266	-1.36269	0.0983333	0.315255	1	3455	tags=46%, list=34%, signal=69%
GOBP_POST_TRANSLATIONAL_PROTEIN_MODIFICATION	GOBP_POST_TRANSLATIONAL_PROTEIN_MODIFICATION	Details ...	36	-0.407586	-1.36183	0.0713073	0.316056	1	1720	tags=36%, list=17%, signal=43%
GOBP_POTASSIUM_ION_TRANSPORT	GOBP_POTASSIUM_ION_TRANSPORT	Details ...	157	-0.30655	-1.36182	0.0233281	0.315019	1	1335	tags=24%, list=13%, signal=27%
GOBP_PROTEIN_KINASE_C_ACTIVATING_G_PROTEIN_COUPLED_RECEPTOR_SIGNALING_PATHWAY	GOBP_PROTEIN_KINASE_C_ACTIVATING_G_PROTEIN_COUPLED_RECEPTOR_SIGNALING_PATHWAY	Details ...	15	-0.507145	-1.36091	0.100352	0.316029	1	1373	tags=33%, list=14%, signal=39%
GOBP_FOREBRAIN_DEVELOPMENT	GOBP_FOREBRAIN_DEVELOPMENT	Details ...	285	-0.285179	-1.3605	0.0126783	0.315826	1	1852	tags=26%, list=18%, signal=31%
GOBP_ESTABLISHMENT_OF_PROTEIN_LOCALIZATION_TO_MEMBRANE	GOBP_ESTABLISHMENT_OF_PROTEIN_LOCALIZATION_TO_MEMBRANE	Details ...	219	-0.295326	-1.3594	0.0201005	0.317148	1	2723	tags=33%, list=27%, signal=44%
GOBP_CELL_DIFFERENTIATION_IN_HINDBRAIN	GOBP_CELL_DIFFERENTIATION_IN_HINDBRAIN	Details ...	22	-0.453429	-1.35884	0.096828	0.317304	1	1202	tags=27%, list=12%, signal=31%
GOBP_RNA_3_END_PROCESSING	GOBP_RNA_3_END_PROCESSING	Details ...	84	-0.341202	-1.35873	0.0556492	0.316479	1	3518	tags=45%, list=35%, signal=69%
GOBP_CAMP_MEDIATED_SIGNALING	GOBP_CAMP_MEDIATED_SIGNALING	Details ...	37	-0.400102	-1.35833	0.0703259	0.316241	1	3338	tags=54%, list=33%, signal=80%
GOBP_MICROTUBULE_ANCHORING	GOBP_MICROTUBULE_ANCHORING	Details ...	22	-0.455311	-1.35642	0.0957792	0.319223	1	2195	tags=41%, list=22%, signal=52%
GOBP_THIOESTER_BIOSYNTHETIC_PROCESS	GOBP_THIOESTER_BIOSYNTHETIC_PROCESS	Details ...	25	-0.437433	-1.35371	0.0787671	0.324063	1	2538	tags=44%, list=25%, signal=59%
GOBP_POSTSYNAPTIC_MODULATION_OF_CHEMICAL_SYNAPTIC_TRANSMISSION	GOBP_POSTSYNAPTIC_MODULATION_OF_CHEMICAL_SYNAPTIC_TRANSMISSION	Details ...	33	-0.411871	-1.35366	0.0789916	0.323127	1	3612	tags=61%, list=36%, signal=94%
GOBP_NUCLEOSIDE_BISPHOSPHATE_BIOSYNTHETIC_PROCESS	GOBP_NUCLEOSIDE_BISPHOSPHATE_BIOSYNTHETIC_PROCESS	Details ...	35	-0.405427	-1.35315	0.0886525	0.323192	1	2538	tags=43%, list=25%, signal=57%
GOBP_MONOATOMIC_ANION_TRANSPORT	GOBP_MONOATOMIC_ANION_TRANSPORT	Details ...	80	-0.342563	-1.35314	0.0509338	0.322165	1	2151	tags=38%, list=21%, signal=47%
GOBP_REGULATION_OF_ACTION_POTENTIAL	GOBP_REGULATION_OF_ACTION_POTENTIAL	Details ...	46	-0.375463	-1.35213	0.0815308	0.323262	1	2462	tags=41%, list=24%, signal=54%
GOBP_PROTEIN_POLYUBIQUITINATION	GOBP_PROTEIN_POLYUBIQUITINATION	Details ...	171	-0.300479	-1.35177	0.0247117	0.323084	1	3083	tags=37%, list=31%, signal=53%
GOBP_INORGANIC_ION_TRANSMEMBRANE_TRANSPORT	GOBP_INORGANIC_ION_TRANSMEMBRANE_TRANSPORT	Details ...	463	-0.270151	-1.35143	0.00757576	0.322751	1	3291	tags=45%, list=33%, signal=64%
GOBP_TRANSMISSION_OF_NERVE_IMPULSE	GOBP_TRANSMISSION_OF_NERVE_IMPULSE	Details ...	62	-0.356821	-1.35067	0.0676819	0.323246	1	2529	tags=47%, list=25%, signal=62%
GOBP_HEART_FORMATION	GOBP_HEART_FORMATION	Details ...	16	-0.481577	-1.3505	0.137874	0.322541	1	1013	tags=25%, list=10%, signal=28%
GOBP_POTASSIUM_ION_TRANSMEMBRANE_TRANSPORT	GOBP_POTASSIUM_ION_TRANSMEMBRANE_TRANSPORT	Details ...	134	-0.312103	-1.34987	0.0417391	0.322891	1	1335	tags=25%, list=13%, signal=28%
GOBP_ATTACHMENT_OF_SPINDLE_MICROTUBULES_TO_KINETOCHORE	GOBP_ATTACHMENT_OF_SPINDLE_MICROTUBULES_TO_KINETOCHORE	Details ...	20	-0.467817	-1.34878	0.104202	0.324252	1	2225	tags=40%, list=22%, signal=51%
GOBP_VENTRAL_SPINAL_CORD_DEVELOPMENT	GOBP_VENTRAL_SPINAL_CORD_DEVELOPMENT	Details ...	24	-0.441078	-1.34856	0.0805369	0.323778	1	4034	tags=46%, list=40%, signal=76%
GOBP_NEGATIVE_REGULATION_OF_GENE_EXPRESSION_EPIGENETIC	GOBP_NEGATIVE_REGULATION_OF_GENE_EXPRESSION_EPIGENETIC	Details ...	78	-0.337167	-1.34852	0.0570962	0.322837	1	3159	tags=38%, list=31%, signal=56%
GOBP_TRANSCRIPTION_BY_RNA_POLYMERASE_III	GOBP_TRANSCRIPTION_BY_RNA_POLYMERASE_III	Details ...	42	-0.382915	-1.34798	0.0696921	0.322859	1	2139	tags=31%, list=21%, signal=39%
GOBP_REGULATION_OF_ALTERNATIVE_MRNA_SPLICING_VIA_SPLICEOSOME	GOBP_REGULATION_OF_ALTERNATIVE_MRNA_SPLICING_VIA_SPLICEOSOME	Details ...	50	-0.372828	-1.34684	0.0611888	0.324202	1	3036	tags=42%, list=30%, signal=60%
GOBP_POSITIVE_REGULATION_OF_MUSCLE_CONTRACTION	GOBP_POSITIVE_REGULATION_OF_MUSCLE_CONTRACTION	Details ...	18	-0.470595	-1.34604	0.114035	0.324778	1	2594	tags=61%, list=26%, signal=82%
GOBP_POSITIVE_REGULATION_OF_CELL_PROJECTION_ORGANIZATION	GOBP_POSITIVE_REGULATION_OF_CELL_PROJECTION_ORGANIZATION	Details ...	345	-0.2785	-1.34592	0.00158479	0.324028	1	2749	tags=37%, list=27%, signal=48%
GOBP_EXOCYTOSIS	GOBP_EXOCYTOSIS	Details ...	260	-0.287008	-1.34565	0.00797448	0.323671	1	2380	tags=32%, list=24%, signal=41%
GOBP_VASCULAR_ASSOCIATED_SMOOTH_MUSCLE_CONTRACTION	GOBP_VASCULAR_ASSOCIATED_SMOOTH_MUSCLE_CONTRACTION	Details ...	19	-0.472808	-1.34452	0.0988275	0.325157	1	2617	tags=58%, list=26%, signal=78%
GOBP_POSITIVE_REGULATION_OF_DENDRITIC_SPINE_DEVELOPMENT	GOBP_POSITIVE_REGULATION_OF_DENDRITIC_SPINE_DEVELOPMENT	Details ...	60	-0.361586	-1.34411	0.0639344	0.324901	1	2953	tags=50%, list=29%, signal=70%
GOBP_REGULATION_OF_DENDRITE_EXTENSION	GOBP_REGULATION_OF_DENDRITE_EXTENSION	Details ...	28	-0.420411	-1.3438	0.108333	0.324659	1	2090	tags=32%, list=21%, signal=40%
GOBP_NEGATIVE_REGULATION_OF_TYPE_I_INTERFERON_PRODUCTION	GOBP_NEGATIVE_REGULATION_OF_TYPE_I_INTERFERON_PRODUCTION	Details ...	15	-0.496443	-1.34359	0.127946	0.324111	1	1833	tags=33%, list=18%, signal=41%
GOBP_HISTONE_MRNA_METABOLIC_PROCESS	GOBP_HISTONE_MRNA_METABOLIC_PROCESS	Details ...	17	-0.483833	-1.34077	0.103789	0.329117	1	2788	tags=47%, list=28%, signal=65%
GOBP_PROTEIN_K63_LINKED_UBIQUITINATION	GOBP_PROTEIN_K63_LINKED_UBIQUITINATION	Details ...	39	-0.392747	-1.33891	0.0803279	0.332246	1	2889	tags=41%, list=29%, signal=57%
GOBP_REGULATION_OF_SODIUM_ION_TRANSMEMBRANE_TRANSPORT	GOBP_REGULATION_OF_SODIUM_ION_TRANSMEMBRANE_TRANSPORT	Details ...	55	-0.361958	-1.33869	0.0801394	0.331734	1	1985	tags=44%, list=20%, signal=54%
GOBP_TRANSCRIPTION_PREINITIATION_COMPLEX_ASSEMBLY	GOBP_TRANSCRIPTION_PREINITIATION_COMPLEX_ASSEMBLY	Details ...	52	-0.362473	-1.33536	0.0792254	0.337837	1	2279	tags=31%, list=23%, signal=40%
GOBP_EMBRYONIC_BRAIN_DEVELOPMENT	GOBP_EMBRYONIC_BRAIN_DEVELOPMENT	Details ...	19	-0.454097	-1.33397	0.124561	0.339889	1	3870	tags=63%, list=38%, signal=102%
GOBP_INORGANIC_ION_IMPORT_ACROSS_PLASMA_MEMBRANE	GOBP_INORGANIC_ION_IMPORT_ACROSS_PLASMA_MEMBRANE	Details ...	66	-0.345346	-1.33231	0.0692568	0.342548	1	3254	tags=48%, list=32%, signal=71%
GOBP_RESPONSE_TO_MUSCLE_STRETCH	GOBP_RESPONSE_TO_MUSCLE_STRETCH	Details ...	15	-0.500827	-1.33104	0.130363	0.344458	1	2134	tags=47%, list=21%, signal=59%
GOBP_PROTEIN_TARGETING_TO_PEROXISOME	GOBP_PROTEIN_TARGETING_TO_PEROXISOME	Details ...	16	-0.477188	-1.33084	0.13255	0.343886	1	1908	tags=38%, list=19%, signal=46%
GOBP_DETECTION_OF_STIMULUS	GOBP_DETECTION_OF_STIMULUS	Details ...	79	-0.338367	-1.33062	0.0575296	0.343328	1	1787	tags=41%, list=18%, signal=49%
GOBP_REGULATION_OF_AXONOGENESIS	GOBP_REGULATION_OF_AXONOGENESIS	Details ...	155	-0.302644	-1.33057	0.0374593	0.342445	1	2768	tags=39%, list=27%, signal=53%
GOBP_ESTABLISHMENT_OF_PROTEIN_LOCALIZATION_TO_PLASMA_MEMBRANE	GOBP_ESTABLISHMENT_OF_PROTEIN_LOCALIZATION_TO_PLASMA_MEMBRANE	Details ...	63	-0.348149	-1.3301	0.0632091	0.342451	1	2684	tags=37%, list=27%, signal=49%
GOBP_NEGATIVE_REGULATION_OF_CELL_GROWTH	GOBP_NEGATIVE_REGULATION_OF_CELL_GROWTH	Details ...	132	-0.312218	-1.32995	0.0428816	0.34182	1	1377	tags=24%, list=14%, signal=28%
GOBP_AUTONOMIC_NERVOUS_SYSTEM_DEVELOPMENT	GOBP_AUTONOMIC_NERVOUS_SYSTEM_DEVELOPMENT	Details ...	20	-0.456192	-1.32985	0.112478	0.341044	1	488	tags=25%, list=5%, signal=26%
GOBP_REGULATION_OF_EXTENT_OF_CELL_GROWTH	GOBP_REGULATION_OF_EXTENT_OF_CELL_GROWTH	Details ...	99	-0.323934	-1.32983	0.0469012	0.340107	1	1685	tags=29%, list=17%, signal=35%
GOBP_AXON_EXTENSION	GOBP_AXON_EXTENSION	Details ...	110	-0.315149	-1.32932	0.0410742	0.340195	1	2768	tags=39%, list=27%, signal=53%
GOBP_REGULATION_OF_HEART_RATE	GOBP_REGULATION_OF_HEART_RATE	Details ...	58	-0.362236	-1.32886	0.0682196	0.340228	1	2617	tags=48%, list=26%, signal=65%
GOBP_POSITIVE_REGULATION_OF_CALCIUM_ION_TRANSMEMBRANE_TRANSPORTER_ACTIVITY	GOBP_POSITIVE_REGULATION_OF_CALCIUM_ION_TRANSMEMBRANE_TRANSPORTER_ACTIVITY	Details ...	35	-0.397089	-1.32504	0.11755	0.347696	1	2335	tags=49%, list=23%, signal=63%
GOBP_NEGATIVE_CHEMOTAXIS	GOBP_NEGATIVE_CHEMOTAXIS	Details ...	30	-0.414614	-1.3219	0.126853	0.353587	1	652	tags=23%, list=6%, signal=25%
GOBP_REGULATION_OF_CYCLASE_ACTIVITY	GOBP_REGULATION_OF_CYCLASE_ACTIVITY	Details ...	29	-0.410824	-1.32176	0.117355	0.352839	1	2322	tags=45%, list=23%, signal=58%
GOBP_PURINE_CONTAINING_COMPOUND_CATABOLIC_PROCESS	GOBP_PURINE_CONTAINING_COMPOUND_CATABOLIC_PROCESS	Details ...	30	-0.412603	-1.32085	0.108766	0.353761	1	1437	tags=30%, list=14%, signal=35%
GOBP_SMOOTH_MUSCLE_CONTRACTION	GOBP_SMOOTH_MUSCLE_CONTRACTION	Details ...	59	-0.354746	-1.31985	0.0816327	0.355081	1	1107	tags=25%, list=11%, signal=28%
GOBP_INSULIN_SECRETION	GOBP_INSULIN_SECRETION	Details ...	167	-0.294224	-1.3179	0.0374787	0.358701	1	2424	tags=33%, list=24%, signal=43%
GOBP_POSITIVE_REGULATION_OF_PROTEIN_TARGETING_TO_MEMBRANE	GOBP_POSITIVE_REGULATION_OF_PROTEIN_TARGETING_TO_MEMBRANE	Details ...	21	-0.444897	-1.31777	0.128378	0.35799	1	2705	tags=48%, list=27%, signal=65%
GOBP_REGULATION_OF_MICROTUBULE_BASED_MOVEMENT	GOBP_REGULATION_OF_MICROTUBULE_BASED_MOVEMENT	Details ...	27	-0.417893	-1.31691	0.12585	0.358996	1	1165	tags=30%, list=12%, signal=33%
GOBP_CALCIUM_ION_REGULATED_EXOCYTOSIS_OF_NEUROTRANSMITTER	GOBP_CALCIUM_ION_REGULATED_EXOCYTOSIS_OF_NEUROTRANSMITTER	Details ...	22	-0.434906	-1.31574	0.126214	0.360569	1	2906	tags=50%, list=29%, signal=70%
GOBP_NEGATIVE_REGULATION_OF_CHEMOTAXIS	GOBP_NEGATIVE_REGULATION_OF_CHEMOTAXIS	Details ...	33	-0.404692	-1.31502	0.108197	0.361118	1	652	tags=27%, list=6%, signal=29%
GOBP_NEGATIVE_REGULATION_OF_PROTEIN_POLYMERIZATION	GOBP_NEGATIVE_REGULATION_OF_PROTEIN_POLYMERIZATION	Details ...	66	-0.340171	-1.31458	0.0831889	0.361174	1	3427	tags=42%, list=34%, signal=64%
GOBP_DENTATE_GYRUS_DEVELOPMENT	GOBP_DENTATE_GYRUS_DEVELOPMENT	Details ...	16	-0.476197	-1.31241	0.121359	0.365143	1	554	tags=31%, list=5%, signal=33%
GOBP_MITOTIC_SISTER_CHROMATID_COHESION	GOBP_MITOTIC_SISTER_CHROMATID_COHESION	Details ...	18	-0.46238	-1.30968	0.127451	0.370434	1	2457	tags=39%, list=24%, signal=51%
GOBP_ALTERNATIVE_MRNA_SPLICING_VIA_SPLICEOSOME	GOBP_ALTERNATIVE_MRNA_SPLICING_VIA_SPLICEOSOME	Details ...	66	-0.343767	-1.30963	0.0871022	0.369512	1	3336	tags=42%, list=33%, signal=63%
GOBP_POSITIVE_REGULATION_OF_LEUKOCYTE_APOPTOTIC_PROCESS	GOBP_POSITIVE_REGULATION_OF_LEUKOCYTE_APOPTOTIC_PROCESS	Details ...	15	-0.487004	-1.30782	0.132075	0.372633	1	3059	tags=47%, list=30%, signal=67%
GOBP_PROTEIN_DNA_COMPLEX_SUBUNIT_ORGANIZATION	GOBP_PROTEIN_DNA_COMPLEX_SUBUNIT_ORGANIZATION	Details ...	138	-0.305248	-1.30777	0.0554649	0.371724	1	3124	tags=33%, list=31%, signal=48%
GOBP_SPROUTING_ANGIOGENESIS	GOBP_SPROUTING_ANGIOGENESIS	Details ...	65	-0.341463	-1.30723	0.0814941	0.371939	1	1846	tags=32%, list=18%, signal=39%
GOBP_CENTROMERE_COMPLEX_ASSEMBLY	GOBP_CENTROMERE_COMPLEX_ASSEMBLY	Details ...	17	-0.463582	-1.30692	0.146912	0.371646	1	2954	tags=53%, list=29%, signal=75%
GOBP_SPERMATID_NUCLEUS_DIFFERENTIATION	GOBP_SPERMATID_NUCLEUS_DIFFERENTIATION	Details ...	17	-0.466935	-1.30641	0.136594	0.37178	1	2581	tags=41%, list=26%, signal=55%
GOBP_REGULATION_OF_MICROTUBULE_CYTOSKELETON_ORGANIZATION	GOBP_REGULATION_OF_MICROTUBULE_CYTOSKELETON_ORGANIZATION	Details ...	124	-0.305905	-1.30581	0.0482529	0.372109	1	2386	tags=31%, list=24%, signal=41%
GOBP_REGULATION_OF_UBIQUITIN_PROTEIN_TRANSFERASE_ACTIVITY	GOBP_REGULATION_OF_UBIQUITIN_PROTEIN_TRANSFERASE_ACTIVITY	Details ...	40	-0.374187	-1.30579	0.118375	0.37115	1	2136	tags=35%, list=21%, signal=44%
GOBP_CALCIUM_ION_REGULATED_EXOCYTOSIS	GOBP_CALCIUM_ION_REGULATED_EXOCYTOSIS	Details ...	60	-0.347776	-1.30578	0.098546	0.370176	1	2906	tags=48%, list=29%, signal=67%
GOBP_RESPONSE_TO_AUDITORY_STIMULUS	GOBP_RESPONSE_TO_AUDITORY_STIMULUS	Details ...	17	-0.473946	-1.30533	0.133663	0.370246	1	360	tags=18%, list=4%, signal=18%
GOBP_POSITIVE_REGULATION_OF_ADENYLATE_CYCLASE_ACTIVITY	GOBP_POSITIVE_REGULATION_OF_ADENYLATE_CYCLASE_ACTIVITY	Details ...	16	-0.475641	-1.3052	0.153333	0.369555	1	2322	tags=50%, list=23%, signal=65%
GOBP_POSITIVE_REGULATION_OF_SYNAPTIC_VESICLE_RECYCLING	GOBP_POSITIVE_REGULATION_OF_SYNAPTIC_VESICLE_RECYCLING	Details ...	16	-0.476311	-1.30511	0.152429	0.368761	1	2263	tags=44%, list=22%, signal=56%
GOBP_NEUROTRANSMITTER_GATED_ION_CHANNEL_CLUSTERING	GOBP_NEUROTRANSMITTER_GATED_ION_CHANNEL_CLUSTERING	Details ...	20	-0.451734	-1.30478	0.144312	0.368539	1	2350	tags=65%, list=23%, signal=85%
GOBP_MODIFICATION_OF_POSTSYNAPTIC_STRUCTURE	GOBP_MODIFICATION_OF_POSTSYNAPTIC_STRUCTURE	Details ...	33	-0.397819	-1.30419	0.111702	0.368906	1	1996	tags=33%, list=20%, signal=41%
GOBP_NEURON_PROJECTION_ORGANIZATION	GOBP_NEURON_PROJECTION_ORGANIZATION	Details ...	105	-0.316911	-1.30321	0.0634648	0.370186	1	1852	tags=32%, list=18%, signal=39%
GOBP_REGULATION_OF_RECEPTOR_INTERNALIZATION	GOBP_REGULATION_OF_RECEPTOR_INTERNALIZATION	Details ...	64	-0.336165	-1.30301	0.100683	0.3697	1	2290	tags=36%, list=23%, signal=46%
GOBP_REGULATION_OF_VOLTAGE_GATED_CALCIUM_CHANNEL_ACTIVITY	GOBP_REGULATION_OF_VOLTAGE_GATED_CALCIUM_CHANNEL_ACTIVITY	Details ...	30	-0.407148	-1.30198	0.122414	0.371076	1	2499	tags=57%, list=25%, signal=75%
GOBP_REGULATION_OF_GLUTAMATE_SECRETION	GOBP_REGULATION_OF_GLUTAMATE_SECRETION	Details ...	18	-0.461977	-1.30166	0.150413	0.370842	1	1549	tags=28%, list=15%, signal=33%
GOBP_REGULATION_OF_MONOATOMIC_ION_TRANSMEMBRANE_TRANSPORT	GOBP_REGULATION_OF_MONOATOMIC_ION_TRANSMEMBRANE_TRANSPORT	Details ...	298	-0.272362	-1.29826	0.0264386	0.377757	1	1835	tags=31%, list=18%, signal=37%
GOBP_SODIUM_ION_TRANSPORT	GOBP_SODIUM_ION_TRANSPORT	Details ...	139	-0.299559	-1.2975	0.0567823	0.378493	1	2163	tags=35%, list=21%, signal=43%
GOBP_POSITIVE_REGULATION_OF_CYCLASE_ACTIVITY	GOBP_POSITIVE_REGULATION_OF_CYCLASE_ACTIVITY	Details ...	20	-0.434583	-1.29646	0.143101	0.380023	1	2322	tags=50%, list=23%, signal=65%
GOBP_CELL_CELL_SIGNALING_INVOLVED_IN_CARDIAC_CONDUCTION	GOBP_CELL_CELL_SIGNALING_INVOLVED_IN_CARDIAC_CONDUCTION	Details ...	21	-0.442129	-1.2964	0.13198	0.379146	1	3263	tags=67%, list=32%, signal=98%
GOBP_RETINA_DEVELOPMENT_IN_CAMERA_TYPE_EYE	GOBP_RETINA_DEVELOPMENT_IN_CAMERA_TYPE_EYE	Details ...	97	-0.324305	-1.29408	0.0684039	0.383611	1	1000	tags=25%, list=10%, signal=27%
GOBP_MISMATCH_REPAIR	GOBP_MISMATCH_REPAIR	Details ...	18	-0.458515	-1.29265	0.145	0.385894	1	3006	tags=44%, list=30%, signal=63%
GOBP_STRIATED_MUSCLE_CELL_DEVELOPMENT	GOBP_STRIATED_MUSCLE_CELL_DEVELOPMENT	Details ...	33	-0.390107	-1.29099	0.12415	0.388862	1	1694	tags=33%, list=17%, signal=40%
GOBP_RIBONUCLEOTIDE_CATABOLIC_PROCESS	GOBP_RIBONUCLEOTIDE_CATABOLIC_PROCESS	Details ...	29	-0.399392	-1.29071	0.144975	0.388558	1	1437	tags=28%, list=14%, signal=32%
GOBP_REGULATION_OF_MYOBLAST_DIFFERENTIATION	GOBP_REGULATION_OF_MYOBLAST_DIFFERENTIATION	Details ...	50	-0.356986	-1.28924	0.117851	0.39111	1	1539	tags=24%, list=15%, signal=28%
GOBP_NEURONAL_ACTION_POTENTIAL	GOBP_NEURONAL_ACTION_POTENTIAL	Details ...	33	-0.385194	-1.28895	0.118243	0.390758	1	2414	tags=48%, list=24%, signal=64%
GOBP_REGULATION_OF_CHROMATIN_BINDING	GOBP_REGULATION_OF_CHROMATIN_BINDING	Details ...	17	-0.472033	-1.28819	0.150087	0.391603	1	2321	tags=41%, list=23%, signal=53%
GOBP_IONOTROPIC_GLUTAMATE_RECEPTOR_SIGNALING_PATHWAY	GOBP_IONOTROPIC_GLUTAMATE_RECEPTOR_SIGNALING_PATHWAY	Details ...	18	-0.458348	-1.28786	0.164076	0.391387	1	3868	tags=72%, list=38%, signal=117%
GOBP_CARDIAC_MUSCLE_CELL_DIFFERENTIATION	GOBP_CARDIAC_MUSCLE_CELL_DIFFERENTIATION	Details ...	82	-0.323286	-1.28623	0.0874126	0.39443	1	2635	tags=37%, list=26%, signal=49%
GOBP_REGULATION_OF_TYPE_I_INTERFERON_MEDIATED_SIGNALING_PATHWAY	GOBP_REGULATION_OF_TYPE_I_INTERFERON_MEDIATED_SIGNALING_PATHWAY	Details ...	19	-0.441075	-1.28611	0.153226	0.393685	1	4236	tags=58%, list=42%, signal=100%
GOBP_N_GLYCAN_PROCESSING	GOBP_N_GLYCAN_PROCESSING	Details ...	15	-0.476281	-1.28457	0.159011	0.39646	1	1873	tags=33%, list=19%, signal=41%
GOBP_NEUROTRANSMITTER_RECEPTOR_TRANSPORT_TO_PLASMA_MEMBRANE	GOBP_NEUROTRANSMITTER_RECEPTOR_TRANSPORT_TO_PLASMA_MEMBRANE	Details ...	23	-0.430675	-1.28397	0.149228	0.396849	1	3767	tags=48%, list=37%, signal=76%
GOBP_REGULATION_OF_DOUBLE_STRAND_BREAK_REPAIR_VIA_HOMOLOGOUS_RECOMBINATION	GOBP_REGULATION_OF_DOUBLE_STRAND_BREAK_REPAIR_VIA_HOMOLOGOUS_RECOMBINATION	Details ...	48	-0.358316	-1.28337	0.1088	0.397252	1	3467	tags=38%, list=34%, signal=57%
GOBP_STRIATED_MUSCLE_CELL_PROLIFERATION	GOBP_STRIATED_MUSCLE_CELL_PROLIFERATION	Details ...	52	-0.350549	-1.28272	0.107843	0.397748	1	1575	tags=35%, list=16%, signal=41%
GOBP_SNRNA_PROCESSING	GOBP_SNRNA_PROCESSING	Details ...	21	-0.423357	-1.28253	0.153846	0.397159	1	689	tags=19%, list=7%, signal=20%
GOBP_POSITIVE_REGULATION_OF_IMMUNOGLOBULIN_PRODUCTION	GOBP_POSITIVE_REGULATION_OF_IMMUNOGLOBULIN_PRODUCTION	Details ...	22	-0.430016	-1.28206	0.150754	0.397318	1	1529	tags=32%, list=15%, signal=37%
GOBP_ZINC_ION_TRANSPORT	GOBP_ZINC_ION_TRANSPORT	Details ...	24	-0.423884	-1.28055	0.138112	0.399899	1	2890	tags=50%, list=29%, signal=70%
GOBP_CELLULAR_RESPONSE_TO_UV	GOBP_CELLULAR_RESPONSE_TO_UV	Details ...	59	-0.343956	-1.27762	0.116969	0.405973	1	2931	tags=41%, list=29%, signal=57%
GOBP_ADENYLATE_CYCLASE_INHIBITING_G_PROTEIN_COUPLED_RECEPTOR_SIGNALING_PATHWAY	GOBP_ADENYLATE_CYCLASE_INHIBITING_G_PROTEIN_COUPLED_RECEPTOR_SIGNALING_PATHWAY	Details ...	37	-0.376994	-1.27598	0.144759	0.40887	1	3397	tags=57%, list=34%, signal=85%
GOBP_CELLULAR_RESPONSE_TO_INTERLEUKIN_1	GOBP_CELLULAR_RESPONSE_TO_INTERLEUKIN_1	Details ...	31	-0.395209	-1.27589	0.155259	0.408082	1	2176	tags=39%, list=22%, signal=49%
GOBP_NON_MOTILE_CILIUM_ASSEMBLY	GOBP_NON_MOTILE_CILIUM_ASSEMBLY	Details ...	50	-0.353352	-1.27576	0.120444	0.407402	1	2765	tags=32%, list=27%, signal=44%
GOBP_DEVELOPMENTAL_CELL_GROWTH	GOBP_DEVELOPMENTAL_CELL_GROWTH	Details ...	213	-0.277314	-1.27502	0.0338164	0.408263	1	2768	tags=36%, list=27%, signal=48%
GOBP_EATING_BEHAVIOR	GOBP_EATING_BEHAVIOR	Details ...	23	-0.425853	-1.27404	0.158348	0.40978	1	1551	tags=35%, list=15%, signal=41%
GOBP_CHROMATIN_ORGANIZATION	GOBP_CHROMATIN_ORGANIZATION	Details ...	428	-0.256073	-1.27358	0.0172956	0.409929	1	2631	tags=27%, list=26%, signal=35%
GOBP_ESTABLISHMENT_OF_MITOCHONDRION_LOCALIZATION_MICROTUBULE_MEDIATED	GOBP_ESTABLISHMENT_OF_MITOCHONDRION_LOCALIZATION_MICROTUBULE_MEDIATED	Details ...	23	-0.423451	-1.27358	0.141638	0.408934	1	2334	tags=43%, list=23%, signal=56%
GOBP_NEGATIVE_REGULATION_OF_CELLULAR_RESPONSE_TO_GROWTH_FACTOR_STIMULUS	GOBP_NEGATIVE_REGULATION_OF_CELLULAR_RESPONSE_TO_GROWTH_FACTOR_STIMULUS	Details ...	55	-0.343385	-1.27292	0.125817	0.409558	1	1725	tags=27%, list=17%, signal=33%
GOBP_EYE_PHOTORECEPTOR_CELL_DIFFERENTIATION	GOBP_EYE_PHOTORECEPTOR_CELL_DIFFERENTIATION	Details ...	32	-0.380278	-1.2723	0.140097	0.410076	1	2241	tags=47%, list=22%, signal=60%
GOBP_MESENCHYMAL_CELL_MIGRATION	GOBP_MESENCHYMAL_CELL_MIGRATION	Details ...	41	-0.368573	-1.27154	0.135091	0.411011	1	1839	tags=37%, list=18%, signal=45%
GOBP_ENERGY_HOMEOSTASIS	GOBP_ENERGY_HOMEOSTASIS	Details ...	24	-0.410305	-1.27051	0.13719	0.412578	1	1058	tags=29%, list=10%, signal=33%
GOBP_MITOCHONDRION_LOCALIZATION	GOBP_MITOCHONDRION_LOCALIZATION	Details ...	43	-0.361857	-1.26999	0.122483	0.412818	1	2424	tags=42%, list=24%, signal=55%
GOBP_REGULATION_OF_MICROTUBULE_POLYMERIZATION_OR_DEPOLYMERIZATION	GOBP_REGULATION_OF_MICROTUBULE_POLYMERIZATION_OR_DEPOLYMERIZATION	Details ...	76	-0.322984	-1.26978	0.0919732	0.412317	1	2334	tags=34%, list=23%, signal=44%
GOBP_ADENYLATE_CYCLASE_MODULATING_G_PROTEIN_COUPLED_RECEPTOR_SIGNALING_PATHWAY	GOBP_ADENYLATE_CYCLASE_MODULATING_G_PROTEIN_COUPLED_RECEPTOR_SIGNALING_PATHWAY	Details ...	103	-0.301946	-1.26927	0.0736	0.412611	1	3397	tags=44%, list=34%, signal=65%
GOBP_MICROTUBULE_BASED_MOVEMENT	GOBP_MICROTUBULE_BASED_MOVEMENT	Details ...	233	-0.272032	-1.26905	0.0553691	0.412147	1	2786	tags=30%, list=28%, signal=41%
GOBP_NEUROTRANSMITTER_REUPTAKE	GOBP_NEUROTRANSMITTER_REUPTAKE	Details ...	17	-0.450967	-1.26827	0.155052	0.41306	1	166	tags=12%, list=2%, signal=12%
GOBP_CIRCADIAN_SLEEP_WAKE_CYCLE	GOBP_CIRCADIAN_SLEEP_WAKE_CYCLE	Details ...	21	-0.432502	-1.26796	0.173611	0.412876	1	3514	tags=57%, list=35%, signal=87%
GOBP_RHYTHMIC_BEHAVIOR	GOBP_RHYTHMIC_BEHAVIOR	Details ...	40	-0.37143	-1.26788	0.136915	0.412075	1	1195	tags=23%, list=12%, signal=25%
GOBP_POSITIVE_REGULATION_OF_REPRODUCTIVE_PROCESS	GOBP_POSITIVE_REGULATION_OF_REPRODUCTIVE_PROCESS	Details ...	46	-0.348631	-1.26625	0.126476	0.415176	1	524	tags=17%, list=5%, signal=18%
GOBP_REGULATION_OF_HORMONE_BIOSYNTHETIC_PROCESS	GOBP_REGULATION_OF_HORMONE_BIOSYNTHETIC_PROCESS	Details ...	20	-0.430364	-1.26575	0.162587	0.415409	1	1644	tags=35%, list=16%, signal=42%
GOBP_EPHRIN_RECEPTOR_SIGNALING_PATHWAY	GOBP_EPHRIN_RECEPTOR_SIGNALING_PATHWAY	Details ...	27	-0.402532	-1.26547	0.175043	0.415138	1	2686	tags=48%, list=27%, signal=65%
GOBP_REGULATION_OF_CATECHOLAMINE_METABOLIC_PROCESS	GOBP_REGULATION_OF_CATECHOLAMINE_METABOLIC_PROCESS	Details ...	18	-0.440862	-1.26419	0.17657	0.417205	1	992	tags=28%, list=10%, signal=31%
GOBP_REGULATION_OF_CELL_MIGRATION_INVOLVED_IN_SPROUTING_ANGIOGENESIS	GOBP_REGULATION_OF_CELL_MIGRATION_INVOLVED_IN_SPROUTING_ANGIOGENESIS	Details ...	18	-0.442314	-1.26373	0.172061	0.41733	1	2717	tags=44%, list=27%, signal=61%
GOBP_HISTONE_MONOUBIQUITINATION	GOBP_HISTONE_MONOUBIQUITINATION	Details ...	24	-0.409517	-1.26302	0.151724	0.418188	1	874	tags=17%, list=9%, signal=18%
GOBP_SENSORY_PERCEPTION	GOBP_SENSORY_PERCEPTION	Details ...	248	-0.271939	-1.26082	0.0496	0.422478	1	2576	tags=36%, list=26%, signal=47%
GOBP_INORGANIC_ANION_TRANSMEMBRANE_TRANSPORT	GOBP_INORGANIC_ANION_TRANSMEMBRANE_TRANSPORT	Details ...	43	-0.356835	-1.25626	0.134583	0.432979	1	2005	tags=37%, list=20%, signal=46%
GOBP_ACID_SECRETION	GOBP_ACID_SECRETION	Details ...	22	-0.416241	-1.25578	0.18241	0.433166	1	3683	tags=59%, list=36%, signal=93%
GOBP_MODIFICATION_OF_SYNAPTIC_STRUCTURE	GOBP_MODIFICATION_OF_SYNAPTIC_STRUCTURE	Details ...	40	-0.36677	-1.25501	0.154237	0.434158	1	1996	tags=33%, list=20%, signal=40%
GOBP_CIRCADIAN_SLEEP_WAKE_CYCLE_PROCESS	GOBP_CIRCADIAN_SLEEP_WAKE_CYCLE_PROCESS	Details ...	17	-0.447838	-1.25498	0.169231	0.433234	1	2648	tags=47%, list=26%, signal=64%
GOBP_STRIATED_MUSCLE_TISSUE_DEVELOPMENT	GOBP_STRIATED_MUSCLE_TISSUE_DEVELOPMENT	Details ...	158	-0.279057	-1.25334	0.066129	0.436422	1	2801	tags=38%, list=28%, signal=52%
GOBP_UBIQUINONE_METABOLIC_PROCESS	GOBP_UBIQUINONE_METABOLIC_PROCESS	Details ...	16	-0.448255	-1.25256	0.184397	0.437383	1	174	tags=13%, list=2%, signal=13%
GOBP_DNA_REPAIR	GOBP_DNA_REPAIR	Details ...	356	-0.257694	-1.25146	0.0361067	0.439119	1	3155	tags=30%, list=31%, signal=42%
GOBP_VASOCONSTRICTION	GOBP_VASOCONSTRICTION	Details ...	57	-0.331236	-1.25009	0.126496	0.44161	1	2026	tags=35%, list=20%, signal=44%
GOBP_PROTEIN_CONTAINING_COMPLEX_DISASSEMBLY	GOBP_PROTEIN_CONTAINING_COMPLEX_DISASSEMBLY	Details ...	184	-0.274206	-1.24903	0.0708661	0.443317	1	2377	tags=28%, list=24%, signal=36%
GOBP_REGULATION_OF_MEIOTIC_CELL_CYCLE	GOBP_REGULATION_OF_MEIOTIC_CELL_CYCLE	Details ...	23	-0.405254	-1.24868	0.152212	0.44313	1	1260	tags=26%, list=12%, signal=30%
GOBP_PROTEIN_MONOUBIQUITINATION	GOBP_PROTEIN_MONOUBIQUITINATION	Details ...	60	-0.334756	-1.24616	0.126065	0.448661	1	5105	tags=60%, list=51%, signal=121%
GOBP_SISTER_CHROMATID_COHESION	GOBP_SISTER_CHROMATID_COHESION	Details ...	32	-0.382509	-1.24609	0.183391	0.447825	1	2457	tags=31%, list=24%, signal=41%
GOBP_REGULATION_OF_THE_FORCE_OF_HEART_CONTRACTION	GOBP_REGULATION_OF_THE_FORCE_OF_HEART_CONTRACTION	Details ...	20	-0.425491	-1.24431	0.2	0.451398	1	1667	tags=35%, list=17%, signal=42%
GOBP_REGULATION_OF_HEART_CONTRACTION	GOBP_REGULATION_OF_HEART_CONTRACTION	Details ...	116	-0.29168	-1.24381	0.0846906	0.451631	1	2617	tags=41%, list=26%, signal=55%
GOBP_EMBRYONIC_DIGIT_MORPHOGENESIS	GOBP_EMBRYONIC_DIGIT_MORPHOGENESIS	Details ...	34	-0.373333	-1.24183	0.16	0.455777	1	3888	tags=53%, list=39%, signal=86%
GOBP_PROTEIN_O_LINKED_GLYCOSYLATION	GOBP_PROTEIN_O_LINKED_GLYCOSYLATION	Details ...	48	-0.341349	-1.24139	0.151246	0.455863	1	2363	tags=40%, list=23%, signal=51%
GOBP_UBIQUITIN_DEPENDENT_PROTEIN_CATABOLIC_PROCESS_VIA_THE_MULTIVESICULAR_BODY_SORTING_PATHWAY	GOBP_UBIQUITIN_DEPENDENT_PROTEIN_CATABOLIC_PROCESS_VIA_THE_MULTIVESICULAR_BODY_SORTING_PATHWAY	Details ...	26	-0.399074	-1.24136	0.175258	0.454913	1	2127	tags=35%, list=21%, signal=44%
GOBP_MRNA_CIS_SPLICING_VIA_SPLICEOSOME	GOBP_MRNA_CIS_SPLICING_VIA_SPLICEOSOME	Details ...	21	-0.417017	-1.24069	0.188963	0.455656	1	4980	tags=71%, list=49%, signal=141%
GOBP_APPENDAGE_MORPHOGENESIS	GOBP_APPENDAGE_MORPHOGENESIS	Details ...	88	-0.308497	-1.23645	0.140294	0.465645	1	2125	tags=31%, list=21%, signal=39%
GOBP_NEGATIVE_REGULATION_OF_CATION_CHANNEL_ACTIVITY	GOBP_NEGATIVE_REGULATION_OF_CATION_CHANNEL_ACTIVITY	Details ...	29	-0.390602	-1.23581	0.170732	0.466228	1	3571	tags=62%, list=35%, signal=96%
GOBP_HEART_GROWTH	GOBP_HEART_GROWTH	Details ...	74	-0.319959	-1.23385	0.129472	0.470218	1	1833	tags=28%, list=18%, signal=34%
GOBP_MICROTUBULE_CYTOSKELETON_ORGANIZATION	GOBP_MICROTUBULE_CYTOSKELETON_ORGANIZATION	Details ...	381	-0.2516	-1.23359	0.0346457	0.469825	1	2444	tags=27%, list=24%, signal=34%
GOBP_VESICLE_MEDIATED_TRANSPORT_TO_THE_PLASMA_MEMBRANE	GOBP_VESICLE_MEDIATED_TRANSPORT_TO_THE_PLASMA_MEMBRANE	Details ...	131	-0.290955	-1.23355	0.0976821	0.468869	1	3077	tags=34%, list=30%, signal=48%
GOBP_DENDRITE_EXTENSION	GOBP_DENDRITE_EXTENSION	Details ...	38	-0.363847	-1.2333	0.169521	0.468455	1	2090	tags=29%, list=21%, signal=36%
GOBP_NEGATIVE_REGULATION_OF_ERK1_AND_ERK2_CASCADE	GOBP_NEGATIVE_REGULATION_OF_ERK1_AND_ERK2_CASCADE	Details ...	50	-0.335971	-1.23321	0.151877	0.467661	1	2717	tags=36%, list=27%, signal=49%
GOBP_CELL_COMMUNICATION_INVOLVED_IN_CARDIAC_CONDUCTION	GOBP_CELL_COMMUNICATION_INVOLVED_IN_CARDIAC_CONDUCTION	Details ...	27	-0.392791	-1.23258	0.18138	0.468341	1	2462	tags=52%, list=24%, signal=68%
GOBP_RNA_MODIFICATION	GOBP_RNA_MODIFICATION	Details ...	100	-0.302757	-1.2324	0.126853	0.467777	1	3455	tags=38%, list=34%, signal=57%
GOBP_NEGATIVE_REGULATION_OF_TRANSMEMBRANE_TRANSPORT	GOBP_NEGATIVE_REGULATION_OF_TRANSMEMBRANE_TRANSPORT	Details ...	94	-0.305492	-1.23233	0.133221	0.466936	1	2876	tags=39%, list=28%, signal=55%
GOBP_REGULATION_OF_MICROTUBULE_POLYMERIZATION	GOBP_REGULATION_OF_MICROTUBULE_POLYMERIZATION	Details ...	51	-0.339382	-1.23209	0.163575	0.466525	1	2049	tags=33%, list=20%, signal=42%
GOBP_REGULATION_OF_COLLATERAL_SPROUTING	GOBP_REGULATION_OF_COLLATERAL_SPROUTING	Details ...	17	-0.443536	-1.23204	0.20354	0.465623	1	1314	tags=35%, list=13%, signal=41%
GOBP_CHROMATIN_REMODELING	GOBP_CHROMATIN_REMODELING	Details ...	254	-0.262256	-1.22978	0.0678514	0.47054	1	3159	tags=32%, list=31%, signal=45%
GOBP_MECHANORECEPTOR_DIFFERENTIATION	GOBP_MECHANORECEPTOR_DIFFERENTIATION	Details ...	46	-0.342331	-1.22974	0.157895	0.469642	1	1191	tags=26%, list=12%, signal=29%
GOBP_CILIUM_MOVEMENT	GOBP_CILIUM_MOVEMENT	Details ...	64	-0.324934	-1.22744	0.147783	0.474756	1	1492	tags=23%, list=15%, signal=27%
GOBP_POSITIVE_REGULATION_OF_PROTEIN_MODIFICATION_BY_SMALL_PROTEIN_CONJUGATION_OR_REMOVAL	GOBP_POSITIVE_REGULATION_OF_PROTEIN_MODIFICATION_BY_SMALL_PROTEIN_CONJUGATION_OR_REMOVAL	Details ...	105	-0.293726	-1.22665	0.13	0.475767	1	2222	tags=31%, list=22%, signal=40%
GOBP_NEURAL_CREST_CELL_DIFFERENTIATION	GOBP_NEURAL_CREST_CELL_DIFFERENTIATION	Details ...	63	-0.320059	-1.2259	0.152801	0.476726	1	1839	tags=30%, list=18%, signal=37%
GOBP_POSITIVE_REGULATION_OF_VIRAL_GENOME_REPLICATION	GOBP_POSITIVE_REGULATION_OF_VIRAL_GENOME_REPLICATION	Details ...	20	-0.419031	-1.22525	0.203072	0.477412	1	4816	tags=65%, list=48%, signal=124%
GOBP_CELL_SURFACE_RECEPTOR_SIGNALING_PATHWAY_INVOLVED_IN_CELL_CELL_SIGNALING	GOBP_CELL_SURFACE_RECEPTOR_SIGNALING_PATHWAY_INVOLVED_IN_CELL_CELL_SIGNALING	Details ...	369	-0.25062	-1.2243	0.040625	0.478896	1	1594	tags=21%, list=16%, signal=24%
GOBP_NEUTRAL_AMINO_ACID_TRANSPORT	GOBP_NEUTRAL_AMINO_ACID_TRANSPORT	Details ...	31	-0.377501	-1.22413	0.188153	0.478266	1	3620	tags=48%, list=36%, signal=75%
GOBP_NEGATIVE_REGULATION_OF_KERATINOCYTE_PROLIFERATION	GOBP_NEGATIVE_REGULATION_OF_KERATINOCYTE_PROLIFERATION	Details ...	16	-0.441713	-1.2232	0.204319	0.479669	1	827	tags=25%, list=8%, signal=27%
GOBP_ENDOCYTIC_RECYCLING	GOBP_ENDOCYTIC_RECYCLING	Details ...	72	-0.315294	-1.22292	0.150685	0.479334	1	3077	tags=31%, list=30%, signal=44%
GOBP_REGULATION_OF_EXTRINSIC_APOPTOTIC_SIGNALING_PATHWAY_IN_ABSENCE_OF_LIGAND	GOBP_REGULATION_OF_EXTRINSIC_APOPTOTIC_SIGNALING_PATHWAY_IN_ABSENCE_OF_LIGAND	Details ...	24	-0.405532	-1.22277	0.204188	0.478685	1	413	tags=17%, list=4%, signal=17%
GOBP_RESPONSE_TO_FIBROBLAST_GROWTH_FACTOR	GOBP_RESPONSE_TO_FIBROBLAST_GROWTH_FACTOR	Details ...	54	-0.330505	-1.22213	0.158703	0.47938	1	940	tags=20%, list=9%, signal=22%
GOBP_REGULATION_OF_MUSCLE_CONTRACTION	GOBP_REGULATION_OF_MUSCLE_CONTRACTION	Details ...	86	-0.30338	-1.22177	0.123794	0.479324	1	2594	tags=42%, list=26%, signal=56%
GOBP_REGULATION_OF_CELL_SIZE	GOBP_REGULATION_OF_CELL_SIZE	Details ...	157	-0.277161	-1.2216	0.0956376	0.478741	1	1692	tags=25%, list=17%, signal=29%
GOBP_REGULATION_OF_CAMP_MEDIATED_SIGNALING	GOBP_REGULATION_OF_CAMP_MEDIATED_SIGNALING	Details ...	24	-0.402396	-1.22155	0.188648	0.477849	1	4246	tags=71%, list=42%, signal=122%
GOBP_LIGAND_GATED_ION_CHANNEL_SIGNALING_PATHWAY	GOBP_LIGAND_GATED_ION_CHANNEL_SIGNALING_PATHWAY	Details ...	27	-0.394269	-1.22121	0.21129	0.477687	1	3868	tags=63%, list=38%, signal=102%
GOBP_POSITIVE_REGULATION_OF_VOLTAGE_GATED_CALCIUM_CHANNEL_ACTIVITY	GOBP_POSITIVE_REGULATION_OF_VOLTAGE_GATED_CALCIUM_CHANNEL_ACTIVITY	Details ...	15	-0.447431	-1.21964	0.191275	0.48081	1	2335	tags=53%, list=23%, signal=69%
GOBP_SIGNAL_RELEASE	GOBP_SIGNAL_RELEASE	Details ...	373	-0.249346	-1.21736	0.0620155	0.485688	1	2752	tags=36%, list=27%, signal=48%
GOBP_SEMAPHORIN_PLEXIN_SIGNALING_PATHWAY	GOBP_SEMAPHORIN_PLEXIN_SIGNALING_PATHWAY	Details ...	33	-0.373013	-1.21404	0.195205	0.493281	1	1839	tags=36%, list=18%, signal=44%
GOBP_REGULATION_OF_AMINO_ACID_TRANSPORT	GOBP_REGULATION_OF_AMINO_ACID_TRANSPORT	Details ...	37	-0.360444	-1.21402	0.222603	0.492307	1	1549	tags=22%, list=15%, signal=25%
GOBP_MRNA_MODIFICATION	GOBP_MRNA_MODIFICATION	Details ...	24	-0.390467	-1.20919	0.207547	0.504326	1	3318	tags=46%, list=33%, signal=68%
GOBP_VOCALIZATION_BEHAVIOR	GOBP_VOCALIZATION_BEHAVIOR	Details ...	16	-0.437831	-1.20904	0.218487	0.503705	1	2976	tags=44%, list=29%, signal=62%
GOBP_GOLGI_ORGANIZATION	GOBP_GOLGI_ORGANIZATION	Details ...	116	-0.288985	-1.20876	0.129508	0.503394	1	3636	tags=41%, list=36%, signal=63%
GOBP_NEGATIVE_REGULATION_OF_STEM_CELL_POPULATION_MAINTENANCE	GOBP_NEGATIVE_REGULATION_OF_STEM_CELL_POPULATION_MAINTENANCE	Details ...	17	-0.421963	-1.20874	0.239057	0.502382	1	719	tags=24%, list=7%, signal=25%
GOBP_CELL_JUNCTION_ASSEMBLY	GOBP_CELL_JUNCTION_ASSEMBLY	Details ...	328	-0.251791	-1.20829	0.0652866	0.502601	1	2012	tags=26%, list=20%, signal=32%
GOBP_MULTICELLULAR_ORGANISMAL_MOVEMENT	GOBP_MULTICELLULAR_ORGANISMAL_MOVEMENT	Details ...	30	-0.364276	-1.20828	0.196078	0.501591	1	1551	tags=33%, list=15%, signal=39%
GOBP_REGULATION_OF_PROTEIN_CONTAINING_COMPLEX_DISASSEMBLY	GOBP_REGULATION_OF_PROTEIN_CONTAINING_COMPLEX_DISASSEMBLY	Details ...	100	-0.294312	-1.20656	0.148148	0.505305	1	2563	tags=34%, list=25%, signal=45%
GOBP_LOCOMOTORY_BEHAVIOR	GOBP_LOCOMOTORY_BEHAVIOR	Details ...	204	-0.266034	-1.20653	0.0959119	0.504338	1	1868	tags=29%, list=19%, signal=35%
GOBP_CEREBELLAR_CORTEX_MORPHOGENESIS	GOBP_CEREBELLAR_CORTEX_MORPHOGENESIS	Details ...	36	-0.361938	-1.20644	0.199341	0.503553	1	1868	tags=28%, list=19%, signal=34%
GOBP_SYNAPTIC_VESICLE_MEMBRANE_ORGANIZATION	GOBP_SYNAPTIC_VESICLE_MEMBRANE_ORGANIZATION	Details ...	31	-0.367988	-1.20585	0.211149	0.504163	1	1436	tags=26%, list=14%, signal=30%
GOBP_RECOMBINATIONAL_REPAIR	GOBP_RECOMBINATIONAL_REPAIR	Details ...	98	-0.293068	-1.20491	0.146819	0.505737	1	3155	tags=28%, list=31%, signal=40%
GOBP_POSITIVE_REGULATION_OF_DOUBLE_STRAND_BREAK_REPAIR	GOBP_POSITIVE_REGULATION_OF_DOUBLE_STRAND_BREAK_REPAIR	Details ...	65	-0.315033	-1.20371	0.184211	0.507856	1	3150	tags=31%, list=31%, signal=44%
GOBP_INTRACILIARY_ANTEROGRADE_TRANSPORT	GOBP_INTRACILIARY_ANTEROGRADE_TRANSPORT	Details ...	16	-0.430575	-1.20367	0.222591	0.506913	1	2629	tags=31%, list=26%, signal=42%
GOBP_REGULATION_OF_HIPPO_SIGNALING	GOBP_REGULATION_OF_HIPPO_SIGNALING	Details ...	17	-0.436718	-1.20285	0.234483	0.508167	1	2511	tags=47%, list=25%, signal=63%
GOBP_CARDIOCYTE_DIFFERENTIATION	GOBP_CARDIOCYTE_DIFFERENTIATION	Details ...	103	-0.287815	-1.20074	0.137097	0.512913	1	2635	tags=37%, list=26%, signal=49%
GOBP_STRIATED_MUSCLE_CONTRACTION	GOBP_STRIATED_MUSCLE_CONTRACTION	Details ...	95	-0.293094	-1.20053	0.165803	0.512448	1	2497	tags=41%, list=25%, signal=54%
GOBP_MALE_GAMETE_GENERATION	GOBP_MALE_GAMETE_GENERATION	Details ...	247	-0.254409	-1.20016	0.0801282	0.512444	1	3465	tags=40%, list=34%, signal=60%
GOBP_BODY_MORPHOGENESIS	GOBP_BODY_MORPHOGENESIS	Details ...	40	-0.348021	-1.20001	0.193126	0.511825	1	3153	tags=45%, list=31%, signal=65%
GOBP_HORMONE_TRANSPORT	GOBP_HORMONE_TRANSPORT	Details ...	228	-0.257802	-1.19851	0.09375	0.51491	1	2736	tags=36%, list=27%, signal=48%
GOBP_CELLULAR_RESPONSE_TO_IONIZING_RADIATION	GOBP_CELLULAR_RESPONSE_TO_IONIZING_RADIATION	Details ...	41	-0.344566	-1.1973	0.178683	0.517188	1	2386	tags=32%, list=24%, signal=41%
GOBP_MEIOTIC_CELL_CYCLE_PROCESS	GOBP_MEIOTIC_CELL_CYCLE_PROCESS	Details ...	73	-0.302989	-1.19716	0.152459	0.51654	1	3172	tags=36%, list=31%, signal=52%
GOBP_CYTOSKELETON_DEPENDENT_INTRACELLULAR_TRANSPORT	GOBP_CYTOSKELETON_DEPENDENT_INTRACELLULAR_TRANSPORT	Details ...	180	-0.268022	-1.19648	0.116861	0.51731	1	2531	tags=28%, list=25%, signal=36%
GOBP_REGULATION_OF_ORGAN_GROWTH	GOBP_REGULATION_OF_ORGAN_GROWTH	Details ...	71	-0.307733	-1.19623	0.179276	0.516865	1	2594	tags=35%, list=26%, signal=47%
GOBP_POSITIVE_REGULATION_OF_NEURON_PROJECTION_DEVELOPMENT	GOBP_POSITIVE_REGULATION_OF_NEURON_PROJECTION_DEVELOPMENT	Details ...	178	-0.267266	-1.19595	0.125402	0.516585	1	2653	tags=36%, list=26%, signal=48%
GOBP_POSITIVE_REGULATION_OF_PEPTIDE_SECRETION	GOBP_POSITIVE_REGULATION_OF_PEPTIDE_SECRETION	Details ...	97	-0.293947	-1.19473	0.154229	0.519057	1	4420	tags=57%, list=44%, signal=100%
GOBP_CELLULAR_RESPONSE_TO_GAMMA_RADIATION	GOBP_CELLULAR_RESPONSE_TO_GAMMA_RADIATION		21	-0.397031	-1.19449	0.222772	0.518706	1	3408	tags=48%, list=34%, signal=72%
GOBP_AXONEME_ASSEMBLY	GOBP_AXONEME_ASSEMBLY		27	-0.381161	-1.19442	0.225539	0.517853	1	1033	tags=19%, list=10%, signal=21%
GOBP_RAB_PROTEIN_SIGNAL_TRANSDUCTION	GOBP_RAB_PROTEIN_SIGNAL_TRANSDUCTION		16	-0.419284	-1.19268	0.229167	0.521769	1	2256	tags=38%, list=22%, signal=48%
GOBP_NEGATIVE_REGULATION_OF_ACTIN_FILAMENT_POLYMERIZATION	GOBP_NEGATIVE_REGULATION_OF_ACTIN_FILAMENT_POLYMERIZATION		51	-0.327924	-1.19038	0.193182	0.527314	1	3427	tags=43%, list=34%, signal=65%
GOBP_SOMITE_DEVELOPMENT	GOBP_SOMITE_DEVELOPMENT		44	-0.332262	-1.18943	0.201389	0.528861	1	2825	tags=39%, list=28%, signal=53%
GOBP_MITOCHONDRIAL_RNA_METABOLIC_PROCESS	GOBP_MITOCHONDRIAL_RNA_METABOLIC_PROCESS		33	-0.362674	-1.1894	0.211409	0.527907	1	4847	tags=55%, list=48%, signal=105%
GOBP_ESTABLISHMENT_OF_MITOCHONDRION_LOCALIZATION	GOBP_ESTABLISHMENT_OF_MITOCHONDRION_LOCALIZATION		29	-0.367017	-1.18878	0.218695	0.528655	1	2424	tags=45%, list=24%, signal=59%
GOBP_HEART_PROCESS	GOBP_HEART_PROCESS		150	-0.270116	-1.18777	0.144393	0.530596	1	2617	tags=37%, list=26%, signal=50%
GOBP_POSITIVE_REGULATION_OF_STRESS_ACTIVATED_PROTEIN_KINASE_SIGNALING_CASCADE	GOBP_POSITIVE_REGULATION_OF_STRESS_ACTIVATED_PROTEIN_KINASE_SIGNALING_CASCADE		67	-0.306955	-1.18659	0.187708	0.532847	1	2638	tags=33%, list=26%, signal=44%
GOBP_REGULATION_OF_PHOSPHOPROTEIN_PHOSPHATASE_ACTIVITY	GOBP_REGULATION_OF_PHOSPHOPROTEIN_PHOSPHATASE_ACTIVITY		37	-0.347833	-1.18421	0.224913	0.538423	1	2290	tags=35%, list=23%, signal=45%
GOBP_MESENCHYME_DEVELOPMENT	GOBP_MESENCHYME_DEVELOPMENT		169	-0.263432	-1.18401	0.116585	0.53787	1	1676	tags=24%, list=17%, signal=28%
GOBP_CARDIAC_MUSCLE_CONTRACTION	GOBP_CARDIAC_MUSCLE_CONTRACTION		78	-0.301055	-1.1828	0.187086	0.540173	1	3263	tags=53%, list=32%, signal=77%
GOBP_PROTEIN_MODIFICATION_BY_SMALL_PROTEIN_REMOVAL	GOBP_PROTEIN_MODIFICATION_BY_SMALL_PROTEIN_REMOVAL		129	-0.273525	-1.18279	0.147059	0.539146	1	4057	tags=46%, list=40%, signal=75%
GOBP_REGULATION_OF_CALCIUM_ION_TRANSMEMBRANE_TRANSPORTER_ACTIVITY	GOBP_REGULATION_OF_CALCIUM_ION_TRANSMEMBRANE_TRANSPORTER_ACTIVITY		61	-0.319356	-1.18198	0.194158	0.540466	1	2876	tags=49%, list=28%, signal=68%
GOBP_SYNAPSE_MATURATION	GOBP_SYNAPSE_MATURATION		34	-0.350983	-1.17971	0.222037	0.5457	1	2625	tags=50%, list=26%, signal=67%
GOBP_CALCIUM_ION_TRANSPORT_INTO_CYTOSOL	GOBP_CALCIUM_ION_TRANSPORT_INTO_CYTOSOL		20	-0.408207	-1.17748	0.279461	0.551086	1	1049	tags=35%, list=10%, signal=39%
GOBP_CHLORIDE_TRANSPORT	GOBP_CHLORIDE_TRANSPORT		53	-0.319805	-1.17688	0.213087	0.551716	1	2005	tags=38%, list=20%, signal=47%
GOBP_PROTEIN_TRANSMEMBRANE_TRANSPORT	GOBP_PROTEIN_TRANSMEMBRANE_TRANSPORT		50	-0.326177	-1.17583	0.206133	0.553614	1	3853	tags=44%, list=38%, signal=71%
GOBP_GLANDULAR_EPITHELIAL_CELL_DEVELOPMENT	GOBP_GLANDULAR_EPITHELIAL_CELL_DEVELOPMENT		16	-0.435477	-1.17476	0.267559	0.555595	1	1969	tags=44%, list=20%, signal=54%
GOBP_PHOSPHOLIPID_DEPHOSPHORYLATION	GOBP_PHOSPHOLIPID_DEPHOSPHORYLATION		37	-0.348466	-1.17458	0.232441	0.555031	1	2905	tags=41%, list=29%, signal=57%
GOBP_NEGATIVE_REGULATION_OF_SIGNALING_RECEPTOR_ACTIVITY	GOBP_NEGATIVE_REGULATION_OF_SIGNALING_RECEPTOR_ACTIVITY		20	-0.406814	-1.1731	0.248322	0.558264	1	2721	tags=40%, list=27%, signal=55%
GOBP_SYNAPTIC_VESICLE_RECYCLING	GOBP_SYNAPTIC_VESICLE_RECYCLING		85	-0.295628	-1.17219	0.173989	0.559848	1	2357	tags=33%, list=23%, signal=43%
GOBP_SPERMATID_DIFFERENTIATION	GOBP_SPERMATID_DIFFERENTIATION		87	-0.291315	-1.17148	0.168333	0.56087	1	2581	tags=31%, list=26%, signal=41%
GOBP_POSITIVE_REGULATION_OF_TRANSCRIPTION_ELONGATION_BY_RNA_POLYMERASE_II	GOBP_POSITIVE_REGULATION_OF_TRANSCRIPTION_ELONGATION_BY_RNA_POLYMERASE_II		46	-0.331892	-1.17109	0.231148	0.560942	1	2438	tags=33%, list=24%, signal=43%
GOBP_COLUMNAR_CUBOIDAL_EPITHELIAL_CELL_DEVELOPMENT	GOBP_COLUMNAR_CUBOIDAL_EPITHELIAL_CELL_DEVELOPMENT		26	-0.377748	-1.17106	0.239168	0.559961	1	913	tags=27%, list=9%, signal=30%
GOBP_PROTEIN_TRANSMEMBRANE_IMPORT_INTO_INTRACELLULAR_ORGANELLE	GOBP_PROTEIN_TRANSMEMBRANE_IMPORT_INTO_INTRACELLULAR_ORGANELLE		32	-0.35928	-1.17041	0.222781	0.560779	1	3853	tags=44%, list=38%, signal=71%
GOBP_POSITIVE_REGULATION_OF_TRANSCRIPTION_BY_RNA_POLYMERASE_I	GOBP_POSITIVE_REGULATION_OF_TRANSCRIPTION_BY_RNA_POLYMERASE_I		29	-0.361908	-1.16952	0.247492	0.562258	1	2455	tags=31%, list=24%, signal=41%
GOBP_CELL_PROJECTION_ASSEMBLY	GOBP_CELL_PROJECTION_ASSEMBLY		354	-0.241002	-1.16951	0.0913386	0.561208	1	3100	tags=34%, list=31%, signal=48%
GOBP_G_PROTEIN_COUPLED_RECEPTOR_SIGNALING_PATHWAY	GOBP_G_PROTEIN_COUPLED_RECEPTOR_SIGNALING_PATHWAY		330	-0.242041	-1.16888	0.0996835	0.561918	1	2056	tags=27%, list=20%, signal=32%
GOBP_SPINAL_CORD_DEVELOPMENT	GOBP_SPINAL_CORD_DEVELOPMENT		51	-0.320787	-1.16884	0.216867	0.560972	1	1257	tags=20%, list=12%, signal=22%
GOBP_REGULATION_OF_VASOCONSTRICTION	GOBP_REGULATION_OF_VASOCONSTRICTION		44	-0.335277	-1.16864	0.229983	0.56049	1	2026	tags=34%, list=20%, signal=42%
[truncated: 858 more rows]

## Sheet: bulk (old vs. middle up)
NAME	GS<br> follow link to MSigDB	GS DETAILS	SIZE	ES	NES	NOM p-val	FDR q-val	FWER p-val	RANK AT MAX	LEADING EDGE
[truncated: 2,275 more rows]

[truncated: 17 more sheets: bulk (old vs. middle down), bulk (middle vs. young up), bulk (middle vs. young down), isocortex (old vs. young up), isocortex (old vs. young down), hypothal (old vs. young up), hypothal (old vs. young down), thalamus (old vs. young up), thalamus (old vs. young down), OLF.CTXsp (old vs. young up), OLF.CTXsp (old vs. young down), fiber trac (old vs. young up), fiber trac (old vs. young down), hippo (old vs. young up), hippo (old vs. young down), striatCNU (old vs. young up), striatCNU (old vs. young down)]
