# Supplementary material for: Spatial transcriptomics of the aging mouse brain reveals origins of inflammation in the white matter
Source: Nat Commun. 2025 Apr 4;16:3231. doi: 10.1038/s41467-025-58466-2 (PMC11971433; doi:10.1038/s41467-025-58466-2)
Supplement: Supplementary file 9 — Supplementary Data 7 [file 41467_2025_58466_MOESM9_ESM.xlsx]

## Sheet: set1-4 (Safaiyan et al)
gene ID	set
Anxa2	1
Anxa5	1
Apoe	1
Atp6v0c	1
B2m	1
C1qb	1
Capg	1
Cd52	1
Cd63	1
Cd63-ps	1
Cd74	1
Clec7a	1
Crip1	1
Cst7	1
Ctsb	1
Ctss	1
Ctsz	1
Cybb	1
Fam20c	1
Fth1	1
Ftl1	1
Ftl1-ps1	1
Ftl1-ps2	1
Gm12164	1
Gm7541	1
H2-D1	1
H2-K1	1
Ifitm3	1
Lgals1	1
Lgals3	1
Lyz2	1
Mir692-1	1
Spp1	1
Tspo	1
Vim	1
CT010467.1	2
Eef1a1	2
Eef1b2	2
Eef2	2
Fau	2
Gm10076	2
Gm10269	2
Gm10443	2
Gm10736	2
Gm14303	2
Gm2000	2
Gm23935	2
Gm3511	2
Gm5735	2
Gm7618	2
Lars2	2
Mir6236	2
mt-Co1	2
mt-Cytb	2
mt-Rnr2	2
Rpl10	2
Rpl13	2
Rpl14	2
Rpl17	2
Rpl18a	2
Rpl21	2
Rpl27a	2
Rpl28	2
Rpl31	2
Rpl32	2
Rpl35	2
Rpl36	2
Rpl37	2
Rpl37a	2
Rpl38	2
Rpl41	2
Rpl5	2
Rpl9	2
Rplp0	2
Rplp1	2
Rplp2	2
Rps10-ps2	2
Rps11	2
Rps14	2
Rps16	2
Rps17	2
Rps18	2
Rps19	2
Rps23	2
Rps25	2
Rps27	2
Rps27a	2
Rps28	2
Rps29	2
Rps3	2
Rps6	2
Rps9	2
Rpsa	2
Tmsb4x	2
Ak1	3
Aldoa	3
Arf3	3
Arl2	3
Arl8a	3
Atp5b	3
Atp5d	3
Atp5e	3
Atp5g1	3
Atp5g2	3
Atp5g3	3
Atp5h	3
Atp5j2	3
Atp5o	3
Calm1	3
Cdc37	3
Chchd2	3
Cox4i1	3
Cox5b	3
Cox6b1	3
Cox7a2	3
Cox7b	3
Cyba	3
Eif1	3
Eno1	3
Ewsr1	3
Fcer1g	3
Fkbp8	3
Gabarap	3
Gapdh	3
Gas5	3
Glrx3	3
Gm10123	3
Gpi1	3
Gpx1	3
Gpx4	3
Hcfc1r1	3
Hint1	3
Kars	3
Mbp	3
Mif	3
Mpc1	3
Mrfap1	3
Myl12b	3
Myl6	3
Ndufb7	3
Ndufs5	3
Ndufs7	3
Npc1	3
Nutf2	3
Oaz2	3
Park7	3
Pdhb	3
Pebp1	3
Pkm	3
Ppia	3
Prdx1	3
Prdx5	3
Psmb2	3
Psmb4	3
Ptma	3
Ran	3
Rhobtb1	3
Rnh1	3
Rps27l	3
Sdc4	3
Sh3bgrl3	3
Slc25a3	3
Slc25a4	3
Snx3	3
Sod1	3
Srp14	3
Srpk1	3
Stub1	3
Tecpr1	3
Tmem256	3
Tomm7	3
Tpi1	3
Tubb4b	3
Twf1	3
Tyrobp	3
Ubb	3
Ubl5	3
Uqcr10	3
Uqcr11	3
Uqcrq	3
Ybx1	3
1700017B05Rik	4
Ccr5	4
Cd164	4
Cmtm6	4
Csf1r	4
Cx3cr1	4
Ecscr	4
Fcrls	4
Gpr34	4
Hexb	4
Ifngr1	4
Laptm5	4
Ldhb	4
Lgmn	4
Lpcat2	4
Lrrc3	4
Mgat4a	4
Olfml3	4
P2ry12	4
P2ry13	4
Ptgs1	4
Selplg	4
Siglech	4
Sirpa	4
Slc2a5	4
Srgap2	4
Tmem119	4
Ubqln1	4
Upk1b	4
Vdac1	4
Vsir	4

## Sheet: WAM (Safaiyan et al)
gene ID
Anxa2
Anxa5
Apoe
Atp6v0c
B2m
C1qb
Capg
Cd52
Cd63
Cd63-ps
Cd74
Clec7a
Crip1
Cst7
Ctsb
Ctss
Ctsz
Cybb
Fam20c
Fth1
Ftl1
Ftl1-ps1
Ftl1-ps2
Gm12164
Gm7541
H2-D1
H2-K1
Ifitm3
Lgals1
Lgals3
Lyz2
Mir692-1
Spp1
Tspo
Vim

## Sheet: DAM1 (Keren-Shaul et al)
gene ID
Cst3
Sepp1
Actb
Tmsb4x
AC113316.1
C1qb
Rplp1
Sparc
Rps9
Crybb1
mmu-mir-703
Ighg
Rpl13a
Gm9843
Gm15710
Gm14456
Rplp2-ps1
Cfl1
Gm5244
Rps21
Rps10
Gm11942
Gm10925
Stab1
Pabpc1
Camk2n1
Rpl26
Gng10
Gm14303
Rpl18a
Gnai2
Rps3
Grap
Gm15427
Eef2
Rpl34
Gm13408
AC151602.1
Rps18
Rpl37a
Rps19
Wnk1
Rps2
Ecscr
Ctss
Gm10073
Tgm2
Rpl10
Gm10186
Rplp2
Rps14
Gm10059
Gm8730
Igkc
Rgs10
Gm13456
Rps24
Tpt1
Rps10-ps1
Rpl13
Rplp0
Myh9
AL663027.1
Rps5
Lst1
Rpl8
Mrc1
Gm11410
Rpl21-ps8
C1qc
Gm13048
Gm12563
Tpm3
Gm13339
Nes
C4b
Klk8
Vash1
Gm4149
Rps15a
Rpl32
Gnb2l1
Gm12090
Hipk2
Ckb
Rpl14
Sh3bgrl3
Gm16238
Ccl5
Gm11478
Rps3a
Rtn1
Nrm
Gm11361
Tmem8c
Gpr56
Rap1gds1
Gm13340
Rps4x
Ggta1
Clec4a2
Hsp90ab1
AC099934.1
Bank1
Rps28
Rps11
Dpysl2
Gm4604
Rpl18-ps1
Mir682
Gm7079
Rpl39
Itgam
Cdh23
Gm16061
Rps15
Aif1

## Sheet: DAM2 (Keren-Shaul et al)
gene ID
C1d
Rassf8
Smpd4
Adrm1
Sae1
Arfgef1
Etv3
D1Ertd622e
Ube4b
Rpl15
Wrb
Slc12a6
Afap1l1
Copz2
Ormdl1
Sumo1
Atg5
Fnta
Pak2
Arid5b
Ypel5
Gm10126
Gm6476
Mrpl17
Rbbp6
Pnpla2
Secisbp2
Coro1b
Eri3
Mff
Tle4
Ybx1
Gm10362
Hdgf
Aurkaip1
Nudcd2
Ly9
2010321M09Rik
Rbm15b
Usp1
Jup
B9d2
Plrg1
Ppp1r14b
Cdk11b
Ppp1r7
Nars
Ptrh2
D17H6S56E-5
Gm13342
Akr1a4
Arl6ip4
1810043G02Rik
Clcn6
Pwwp2a
Lamtor3
Brap
Iffo1
Herc4
Bysl
Ipmk
Large
Snhg5
Tmem39a
Coq7
Lmln
Ddx42
Tubgcp3
Asb7
Crebbp
Fam46a
Morc3
Fibp
Rpl36-ps3
Lag3
Sdhaf1
Kdm3a
Kdelr1
Ino80d
Gm17511
Il16
Tubgcp5
Ethe1
Macf1
Tbl1x
Thoc2
Hps1
Taf11
Srsf6
Snrpb
Gm10698
Rps2-ps13
Ahsa2
Hgsnat
Ifitm2
Ecd
Fbxo7
Myo1g
Arrb1
Rabep2
Hint2
Scap
1300018J18Rik
Slc35c1
Lrrcc1
Zdhhc3
Gm12504
Ndufb8
Rnmt
Atp9b
1110008L16Rik
1300002K09Rik
1500017E21Rik
1700010I14Rik
2600006K01Rik
2810403D21Rik
2900076A07Rik
4632415L05Rik
4632428C04Rik
4921531C22Rik
4930455G09Rik
4930515G01Rik
4930556M19Rik
4930572J05Rik
4933406P04Rik
4933427D14Rik
8030453O22Rik
8030462N17Rik
9230104L09Rik
9230114K14Rik
A130010J15Rik
Abca15
Abcc10
Abi3bp
AC122459.1
AC152164.1
Acrbp
Acta2
Adcy4
Ahnak2
AI480526
Akap2
Aldh1a2
Alox15
Arhgap10
Arhgef5
Asb11
Atp6v0e2
Atxn1
Atxn7l2
AW555464
B3gnt8
Baiap2
BC055324
BC057022
BC096441
Bcl11a
Bcorl1
Bend7
C030037D09Rik
Cbx8
Cc2d2a
Ccdc162
Ccnj
Cd300lg
Cfp
Chpf
Col9a2
Cpeb3
D830025C05Rik
Ddn
Dennd3
Dok4
Dpep2
E130303B06Rik
E130306D19Rik
Efcab7
Egfl7
Emp1
Enho
Eri2
Exoc3l2
Fads3
Fam118a
Fan1
Fancc
Fancd2
Farp2
Fastkd1
Fastkd3
Fbxl16
Fbxw9
Fhl3
Fuz
Gda
Glce
Gm10110
Gm10392
Gm10642
Gm11488
Gm11824
Gm12403
Gm12430
Gm12604
Gm13127
Gm13181
Gm13437
Gm13540
Gm14115
Gm14599
Gm14769
Gm15602
Gm15708
Gm15744
Gm15832
Gm16177
Gm16266
Gm16493
Gm16845
Gm16861
Gm3194
Gm4221
Gm4737
Gm4895
Gm5778
Gm6434
Gm7209
Gm8019
Gm8210
Gm8894
Gm9439
Gm9776
Gpat2
Gpc4
Grasp
Grik4
Gsta4
Hemk1
Hist1h2al
Hist3h2ba
Hsd17b1
Il1r2
Iqcg
Itgad
Jag1
Kctd7
Kdelr3
Klrb1a
Lca5l
Lcor
Lpar5
Lphn3
Lrfn3
Lrp2bp
Lrrc15
Lss
Mad2l1
Magohb
Map2k6
Map3k12
Masp1
Mdfi
Mgam
Mir1903
Mir705
Mocos
Mpzl3
Mtfmt
Mtrf1
Mxra7
Mybpc1
Mypop
Nedd9
Neil2
Nek3
Nfatc2ip
Nle1
Nmnat3
n-R5s193
Nr6a1
Ntrk2
Nxn
Oas1c
Pacsin3
Pdgfrl
Pex10
Pikfyve
Pkp2
Plcxd1
Plekhh3
Polr2k
Prdm10
Prss36
Pvrl1
Pycr1
Qtrtd1
Rap1gap
Rarg
Rasl11a
Rbak
Rbm41
Rhot2
Rilp
RNase_MRP
Rnf113a1
RP23-115O3.9
RP23-3M10.11
Rpl26-ps2
Rsph10b2
Rsph9
Rwdd2a
Sema6b
Sept10
Setdb2
Sh3bp4
Slc16a8
Slc25a32
Slc37a1
Slc5a3
Snora65
Snph
Sorbs3
Spef2
Srp54c
Stag3
Stap1
Tas1r1
Tbc1d22b
Tdg
Tes3-ps
Thbd
Tmem149
Tmem20
Tomm6
Tox2
Trim13
Trim16
Trim45
Ttc9
U5
Ugt1a7c
Usp53
Veph1
Wfs1
Wif1
Yipf7
Zc3hav1l
Zfat
Zfp2
Zfp458
Zfp51
Zfp689
Zfp708
Zfp712
Zfp759
Zfp87
Zfp930
Zpbp
Zscan18
Cdc34
Mnat1
Ormdl2
1810009A15Rik
Fkbp5
Lrp1
Parn
1810006K21Rik
Tmf1
Slc25a39
Huwe1
Ift20
D15Ertd621e
B4galt3
Eif2b4
Atp5o
Snapc5
Gm6863
Hyou1
Chd8
Camsap1
Coq9
Clpb
Arhgef12
Socs4
Chsy1
Ebf3
Mak16
Mdm2
Nf1
Nktr
Slc7a8
Usp40
Mrpl35
BC005537
Cc2d1b
Pigx
Rnh1
Chfr
Hspa14
Slc39a8
Zfp592
Gm13597
Srsf7
Trip12
5730437N04Rik
Trappc8
Bzw1
Ash1l
Gm4540
Odf2
Slc26a2
Copb1
Hnrnpr
Ndufs1
Tbcb
Exosc1
Mrps11
March1
Wbp11
Mul1
Gm15776
Plekhj1
2410091C18Rik
AI314976
Akirin2
Ddhd2
Rpl23a-ps3
Ccdc12
Cgrrf1
2810025M15Rik
Cox6b1
Hmg20a
Mbd3
Mrps2
Uhmk1
Gpr77
Ap1s1
Zc3h14
Ano10
Tyk2
Wbscr22
Trim56
Stat5b
Vps13b
Wdr75
Abcg2
Rnf11
H2-Ke2
Snx2
Gars
Taf1
Pitpnc1
Stk4
Rpia
Eci1
Mast3
Usf2
Srprb
Taok1
1700003F12Rik
Rab28
Eif2ak3
Orc4
Nlk
Elmod2
Gm12943
Liph
Ppp3ca
Apobec3
Arl8b
Gm13835
Nfatc3
Srsf1
Abr
Fam129a
Stard8
Rere
Znhit1
Tmem5
Ccdc85b
1110014N23Rik
6330409N04Rik
Slc25a10
Ttll3
Mrpl37
Arhgap22
Rab3gap1
Hnrnpa0
Cnpy4
Tmbim6
Hmha1
Grinl1a
Dbnl
Snx1
Txndc17
Gm6097
Cwf19l2
Atp6v0a2
Serpinb6a
Spg21
Rad23b
Mfng
Cherp
Gm12034
Tbk1
Rnf167
Zfp217
Def6
Zfml
Timm17b
Ash2l
Rbfa
Parp2
Ewsr1
Srsf3
Glud1
Sp1
Timm10
Pcnp
Atf6b
Api5
Dynll1
Lrrc41
Tspyl1
Aspscr1
Tmem11
Prpf4b
Rnf214
Reps1
2610036A22Rik
Efr3a
N4bp2l2
Cyld
Trim24
Hexim1
Acsl4
Zcchc11
Tln2
Msl2
2010107E04Rik
Rnf41
Magt1
Lamtor2
Trappc3
Cnot8
Arnt
Dpp3
Sdcbp
Mrps36-ps1
Traf2
Snx10
Prpf39
Epb4.1
Pex14
Ccar1
1110057K04Rik
Cnp
Dhdds
Lypla2
Smad1
Fam126a
Faf1
Rpl17-ps4
Ndufs2
2810004N23Rik
Mll1
Xpo7
Wtap
Brd3
Galnt11
Gnl3
Ryk
Khdrbs1
S100a1
Eml3
Scfd1
Dus1l
Mef2a
Mgst3
Neil1
Rspo1
AC141469.5
Syap1
Nucks1
Ss18
Phf3
Ccdc124
Orc6
Ranbp1
Mrpl55
C330006K01Rik
Cd244
Kif5c
Supt7l
Zfp868
Lsm6
Asah2
Crem
Elac1
Thoc1
Aptx
Arhgef4
Snora61
1500001M20Rik
Agk
Nxt1
Yes1
Gm4204
Ablim1
Sepsecs
Yaf2
Asb6
Gm2574
Tmem126b
Ddx50
Nfkbie
Rhobtb2
Tial1
Dpf2
2410089E03Rik
Gm7293
Gtpbp5
Slc41a3
Zfp410
Tomm34
Akap8l
Tfam
Get4
Hyal2
Surf6
Tlr6
Kctd5
Fam53a
Prr14
Deaf1
Gna11
Med31
3230401D17Rik
Adck1
Apool
Bloc1s2
Cdt1
Fam89a
Gm13604
Gm14270
Gm5944
Kdm5d
Klf12
Leprel4
Mettl1
Pex11a
Rab33b
RP24-341K21.5
Vps45
Dnajc17
Pold2
Gpr89
Ubqln4
Dennd2a
Gatad2b
Hdac6
Wdr55
Ulk2
Gm14253
Rabgap1l
Gm12543
Ell
Kifc3
Phactr2
Rusc2
S100pbp
Tagln2
Adcy6
Atp10a
Tmco4
Wdr91
Naaa
Nhlrc2
Nup188
3200002M19Rik
U6
2310003L22Rik
Bckdhb
Fpgt
Gcdh
Gm16477
Abcc1
Rpusd4
Pds5a
Alkbh4
Cacna1s
Cxcl13
Prrg2
Slc25a26
Sugp2
Zbtb10
Zfp157
Zfp738
Ltn1
Snap47
Polr3b
Ric8b
Ppp1ca
Map3k7
Gpatch1
Nudt6
Zfp35
Bbs4
Fam122a
Med18
Nt5dc3
Ptgr1
Ankib1
Mrpl27
Zfp362
Mta3
Gm12176
Poll
Rlf
Mccc2
Atp5s
Fbxo22
Nupl1
Tmem129
Slc35b3
Thbs1
Itprip
Snhg3
Zfp609
Gm5863
Pdgfc
Sf3b3
Zfp143
Pms2
Tmem39b
Zbtb43
Tmem38b
Eif5b
Fam134c
Mbd5
Selplg
Rpe
Kdelc1
Inpp5f
Upf3b
4930599N23Rik
Ercc6
Gm5883
Wdr4
Ifit2
Spg11
Vcl
4930402H24Rik
Adam8
Clec1b
Dak
Fam185a
Gm3940
Poli
Iffo2
Mapk1ip1
Aldh4a1
C030046E11Rik
Klhl26
Slfn5
Nicn1
Ccdc115
Tnip2
Acp2
BC027231
Gm14680
Mettl10
Vps37c
Prkd3
Tut1
Sdha
Camta1
Chkb
Gm4788
Wdr5
Haus3
Usp36
Sepx1
Nfil3
Pus3
Trim37
Bag4
Tnks
Ammecr1
Ifi44
Tmem161a
Ece2
Trp53inp1
Tmpo
Fam40a
Ppapdc2
U1
1110032A03Rik
Tchp
A2ld1
Fam65a
Mov10
Ttc4
Casp8ap2
Lipo1
Smc4
Brf1
Ndel1
Golph3l
Mafk
Exog
Gm2810
Unc45a
Opa3
Akap8
Gpatch2
2810403A07Rik
Gm15464
Tbc1d16
8430410K20Rik
Ccdc101
Zc3h4
Nit2
Tnfrsf21
Lrig2
1110028C15Rik
Ambra1
Myl12b
Gm5879
Mbp
Por
Anapc16
Pdhb
1500002O20Rik
Nvl
Snrnp40
Dph1
Grpel2
Pcyt2
Eml4
Bzw2
Zfyve27
Mospd2
Prpsap2
Rnf103
Itpk1
Eif2d
Snord104
Stam2
Cryl1
Neto2
Pkd2
Zfp580
Hk1
Zfp512
Pdk3
2610101N10Rik
Ccdc23
Cdk18
Iqgap1
Eef1g
Fiz1
Gopc
Il21r
Crot
Prdx3
Peo1
Acp6
Stra13
Csnk2b
Fbxo8
Gpbp1
Bcar3
Cdk5
Tubgcp2
Rfxap
Fam86
Zbed3
Smap1
1700017B05Rik
Cse1l
Klc1
Fryl
Bnip2
Creb1
Parvg
Irgm2
Stx8
Cyb5b
Gm6900
Acad8
Snx13
Ints1
Ube2m
Diap2
Trp53i13
Rpl10-ps3
Cdc42ep4
Ms4a6d
Ttc1
Fdx1
Zbp1
Atf6
Klf10
Noc3l
Chka
St6galnac4
2310046O06Rik
1810013L24Rik
Mterfd1
Mlf2
AA987161
Snrpc
Zyg11b
Rpl28-ps1
Gm6311
Fdx1l
Cir1
Abl1
Mkl1
Hs2st1
Mpp6
Riok1
Tfdp2
Dctn4
3110057O12Rik
5031425E22Rik
Ano8
Bcdin3d
Card11
Ccdc112
Cdyl
Cenpq
Gm10369
Gm13231
Gm13641
Gm13803
Gm1818
Gm3150
Gpn3
Lsm5
Mad2l1bp
Metap1d
Mettl21d
Nudt22
Pafah2
Parp6
Pecam1
Ppp3cc
Prepl
Rpl39l
Scyl2
Shisa7
Slc20a2
Slc9a7
Thumpd2
Vsig10
Zdhhc12
Zfp282
Zfp407
Zfp646
Zswim5
Ube3b
Whamm
Rab11b
Camkk1
Dimt1
Gm14044
Snx27
Pcif1
Arpc5
Pcyt1a
Sykb
Nedd8
Tmx1
BC043934
Dgat2
Fam71a
Fpgs
Nipa1
Pla2g6
Rgs11
Rpl21-ps13
Sft2d3
Smyd3
Srfbp1
Wrap53
Zc3h6
Akap10
Pgpep1
Trnt1
Cnrip1
2010007H12Rik
Gm11954
Mrm1
Polg2
Rce1
Smox
Anapc10
Pogz
Srpk1
Whrn
2610018G03Rik
2700081O15Rik
Abca5
AF529169
Exosc2
Gm9719
Med26
Mri1
Snip1
Tcfap4
Zkscan5
Oaz2
Lpcat3
Rab12
Arl10
Cwf19l1
Rbbp8
Zfp658
Zdhhc6
Rcor1
Slc31a1
Krt10
Lzts2
Nid2
Poc1a
Usp31
Usp6nl
Zfp324
Gnpat
Gm13268
Dld
Pip4k2a
Spast
Per1
Pde4d
Sh2d6
Zfp553
Znrf3
Aldh6a1
Ints8
Xlr
Znfx1
Pdss2
Pramef8
Ncoa5
Atp7a
Clpp
Rel
BC003331
Abcd3
Amd2
Ruvbl1
Neat1
Prkca
Trappc2l
Gm14045
Il15
Mbnl1
Zfp532
Clec5a
Tmem68
Haus8
Mpv17l2
Eif2c3
2310021P13Rik
Gcsh
2610029G23Rik
Ubac1
Fscn1
Cep170
Wscd1
Rnf139
Cul2
Cnot6
Baat1
Rfc3
Mospd3
Hsph1
Ankhd1
Ankrd46
Pkn1
Rfwd2
Aco2
Atxn7l1
Nsmce4a
Rbm22
Cisd3
Cbfa2t2
Sfxn1
Cep250
Sdk1
Dctn6
Gpr160
Eif1ad
Nup85
Rnf166
St3gal3
Ankrd40
Ldlrap1
Cbx4
Ak2
BC017158
Gm6542
L3mbtl3
Parg
Exoc3
Flot2
Prep
Tmem154
Gm13139
Ccdc43
Fbxl14
Dync1i2
Rassf2
Vcp-rs
Gtf2h5
Eid1
Fchsd2
Man2b2
Flywch1
Rrp8
Wdr11
Faim
Zc3h15
Cdkal1
Ccr5
Clic4
Acly
Rpl17
Dnajc2
Casp1
Ostf1
Atp5sl
Slc50a1
Gorasp2
Qrich1
Gtf2a2
Fig4
Strap
Arsk
2210016L21Rik
Itgb1
Lmo4
Larp4
Gm6155
8430406I07Rik
Btf3l4
Pde8b
Phf21a
Luc7l
Rbms2
Sucla2
Hp1bp3
Tmem135
D10Wsu102e
Ddx39b
Tmx2
Akap9
Mrps7
Hspbp1
Luzp1
Cbr1
Commd6
Cnot4
Dcaf7
Pex7
Arl5a
Ankfy1
Gnpda1
Wrnip1
5430417L22Rik
Hook3
Rrp7a
Ttc35
Ccdc132
Ppid
Akr1b10
Cklf
Nudt16l1
Hsd17b4
Foxn3
Eif3e
Gm5812
Tcf3
Mrpl38
Pak1
Brcc3
Tcp1
Gmppa
Rwdd1
Pprc1
Nhp2
Trim25
Thoc5
Chchd5
Gtpbp1
Ciao1
2810008M24Rik
Clk2
Slk
Slc25a4
Xaf1
Rab6
Rbm18
Rad50
Spns1
Numb
Rnf213
Mlx
Wdr26
Hagh
Tlr4
Papd5
Slc16a7
Rchy1
Zfp69
Als2
Snrnp200
Gm9396
Susd3
Tmem175
Man2c1
Tpr
Tox4
Polb
Csnk2a2
Zfp277
2900053A13Rik
Srek1ip1
Tmco1
Zmym5
Twf1
Psmb7
Fam195b
Slc16a6
Apex1
Stip1
Wdr48
Arhgef3
Ubxn8
Vbp1
1200011I18Rik
Supt4h1
Fam111a
Brwd1
Eea1
Birc3
Atp6v1g1
Mctp1
Tceb3
Eif3c
Apoa1bp
AI413582
Nckipsd
Ube2e1
Ildr2
Adsl
Dnalc4
Bbip1
Cybasc3
Mrp63
A830007P12Rik
Ifit3
Rhog
Cln8
Iars2
Golgb1
Fam102b
Abhd16a
Dlat
Nfkb1
Fndc3a
Vps16
Med30
Fcgrt
Tulp4
Pigq
Lbh
Fam32a
Cul3
Rbm5
Zfp326
Gtf2a1
Ube2a
Ets1
Araf
Dynlt3
Nol11
Tapbpl
Uba7
Cdc123
Vdac3
Mga
Hadh
Pdia4
Pank3
Wipi2
Mrps18a
2010012O05Rik
Fam107b
Drap1
Arfip1
Mast2
Nom1
Mapk3
Osbpl9
Sh3bgrl
Rpl5-ps1
Usp22
Isg15
Dnajc8
Hnrnpab
Lmo2
Gatad2a
Dcaf5
Stxbp2
Ube2d3
Ccs
Ube2k
Hist3h2a
Sepn1
Zkscan3
Eif1
Plekho2
Gm6977
Btbd1
Fam20b
Mrpl30
Tcfeb
Gtf3c6
Uimc1
Pnn
Skp1a
Ly86
Sptlc1
Mrpl36
Rassf1
Nipa2
Glrx2
Pde4dip
Sart3
Acadl
Fbxo28
Atp6v1h
Cep350
Tnfaip8l2
Nuak1
Rbm47
Spag9
Tars
Ppig
Arpp19
Dscr3
Usp5
Vma21
Ghdc
Fes
C5ar1
Lpin2
Itpripl1
Wdfy4
Itgb5
4732418C07Rik
Cnih4
Hcfc1r1
Gm6169
Trim30d
Nufip2
Strn4
Gm7363
Pten
Trio
Wipf2
1700025K23Rik
2010001M06Rik
2310030N02Rik
2310044G17Rik
2610021A01Rik
2700023E23Rik
2810055F11Rik
3000002C10Rik
3100002H09Rik
4833442J19Rik
4930578N16Rik
AC123853.2
Ace
AI606181
Anxa1
Ap3s1-ps2
Armc2
Bbs12
Brip1
Btla
C530005A16Rik
C77080
Cacnb4
Camk2n2
Cbwd1
Ccdc69
Cenpl
Cgn
Cit
Clu
Cnksr3
Dnajc12
Dnmt3b
Dpys
Dsn1
Epb4.1l5
Espn
Fam116b
Fam123b
Fam13a
Fam82a1
Fgd6
Fkbp11
Galnt9
Gdpd5
Gm10567
Gm11214
Gm11469
Gm11689
Gm11703
Gm13237
Gm13508
Gm13705
Gm14046
Gm15682
Gm16062
Gm17578
Gm5384
Gm6578
Gm6808
Gm7129
Gm9234
Gm9796
Gramd4
Klhl28
Klrb1c
Lace1
Lysmd4
Magee1
Met
Mtfr1
Mx2
Myof
Nefl
Nlgn2
Nsun3
Pam
Piga
Pigl
Plekhh1
Pole2
Rasgrf1
Rbfox2
Rbm12b
RP23-3M10.7
Slc25a24
Smpdl3b
Snord13
Tarsl2
Tcf19
Tesk2
Tgif2
Thbs2
Tmem151a
Trerf1
Trp53rk
Urb2
Wdr19
Zfp125
Zfp213
Zfp27
Zfp341
Zfp37
Zfp446
Zfp61
Zfp747
Zfp772
Zfp85-rs1
Zfp874a
Smarcb1
Strn3
Hmox2
Glrx5
Nlrp3
Galk2
Nup205
Nr2f6
Trappc4
Twf2
Fam108a
Vars
Wdr81
Gpsm3
Sap18
5730494N06Rik
Romo1
Spcs3
Slc25a17
Bcs1l
Tmem161b
Trmt6
Actr1b
Lrrfip1
E330016A19Rik
Gsn
2310028O11Rik
0610009B22Rik
Ipo8
Mrps35
2510009E07Rik
Elf2
Eif3h
Rab32
Grb2
2210408F21Rik
Hip1
Elovl5
Msr1
Rabif
Rad54l2
Tdp2
U2af1
Ap2a1
Fbxo38
Psma6
Atpbd4
Bag5
Gatsl2
Fads1
9430023L20Rik
Gstm1
Morf4l1
Tmem62
Tnks1bp1
Med17
Magoh
Gm13251
Alg2
3110002H16Rik
Slc25a5
Ercc5
Bnip1
St13
Zfp800
Emp3
Ankmy2
Insr
2610027L16Rik
Cpox
Inpp4a
Srpk3
2310010J17Rik
Clasrp
Wwox
Cyth1
Med20
Psmb8
Fundc2
Dcaf4
1700012B15Rik
1600027N09Rik
Atp1a2
Timm9
Uxt
Cpe
Mfsd7b
Whsc2
Med21
Sec63
Lgals8
Rasa3
Rab22a
Ccm2
Zfp598
Mmadhc
2810046L04Rik
Prpf3
Tmem199
4922501C03Rik
Arfgap3
5930434B04Rik
Grwd1
Tmtc3
Man2a2
Zfp266
Rai14
Lyzl4
Ube2o
Antxr2
Cars2
Gpd2
Arhgap1
Cables2
Dbt
Pde4a
Stat6
5430411K18Rik
Slc38a9
Timm23
Dleu2
Dph3
Phactr4
Tmem42
Slc35a3
Tmem203
Slc35f5
Dnaja4
Kdm6a
Rrm2b
Cdc73
Pdcd2l
Sv2a
Anp32b-ps1
Saal1
Zfyve1
Rasa2
Samhd1
Gm3355
Dazap1
Dock4
Malt1
Mrpl32
Dagla
Rab3d
Umps
Mrps21
Ndor1
Adpgk
Rnf122
Chic2
Pxmp4
Dcps
Tmc6
Celf2
Senp5
Alg3
Tssc1
Herpud1
Zc3h7b
Med4
Zfand2b
Ppap2c
Csrp2bp
Rpf2
Spry1
Pick1
Spen
Gtpbp2
Map3k10
Capns1
Pex6
Drg2
Slc27a4
Acd
Actl6a
Ccdc72
Metap1
Marcksl1
Hmgcl
Esyt2
Ankrd44
Gm15798
Klhl17
Atg4d
Epc2
Epm2aip1
Ggt5
Guk1
Rpusd1
Telo2
Wars2
Tssc4
Mettl16
Psma1
Rgl3
AC152453.1
Atg9a
Eml6
Eps15l1
Invs
Pex1
Sntb2
Thoc6
N6amt1
Ppp1r16a
Gm12732
Dhrs7b
Nudt18
Toe1
Mcfd2
1300001I01Rik
Det1
F630111L10Rik
Gm16704
Gpr172b
Ncs1
Psmg1
Arih1
Eif3i
Shc1
Zmat5
Fmo5
Cox11
Gm14830
Nup98
Bccip
Map2k3
Myg1
Plekhg2
Myo10
Timm50
Wdr74
Dars
Gm6055
Nutf2
Ulk1
Gmcl1
Klf3
Sun1
Gm6984
Accs
Cyb561d2
Nrf1
Spr
A130022J15Rik
Ncoa7
Zfp281
Zfp830
2310016C08Rik
Chek2
D330023K18Rik
Mphosph6
Hist1h2ao
Mtx2
Abhd2
Cdc26
Tbrg1
Pum1
9130023H24Rik
2310022A10Rik
Gm10120
Mark4
Nat2
Plxna2
Sec24a
Pcmtd2
Ppp2r2d
Sipa1l3
Smarca5
BC088983
Entpd5
Akt1s1
Gm12353
Mmp12
Tpst1
Fbxw5
Tep1
Bod1l
Zfp945
Synj2
Pkd1
Cdv3
Rgp1
1110008P14Rik
Chchd8
Gm12760
4933407C03Rik
Rpl21-ps10
Ogdh
Gosr1
Lcmt1
Wdr7
Phf20
Ano6
Pbrm1
Eif1b
Plec
Zranb1
Amdhd2
Chmp3
Prkar2a
Trpv2
Ppcdc
Puf60
Psme2b-ps
G6pdx
Fgf1
Sp140
Cct8
Ubxn6
Wdr43
Pde6d
Mcts1
Rela
Ufsp2
Nr1d2
Trappc6a
Edem1
Dirc2
Stk19
Decr1
Cpne3
Selm
Eif2s3y
Aamp
Rcbtb2
Fam3a
Pias1
Vps13d
2310001A20Rik
Brd8
Cul4b
Capn7
Dcaf13
Polr3k
Sec24d
Tjp2
Lsm3
Pdk1
Cyb5
Snx14
Fkbp3
E2f3
Gxylt1
Psmd1
Rps16-ps2
Ubac2
Irf1
Fkbp8
Exosc4
Slc25a11
Il18bp
Spns2
Tfpi
Sf3b4
Ssh1
Slc4a7
Alg1
0610007P14Rik
Maml3
Cab39
Tbl1xr1
Cyth2
Gadd45g
Atp6v1e1
Parp12
Gm3362
Zfp513
Eif4ebp3
Stk11ip
Ergic2
Csmd3
Fam118b
Fam48a
March5
Nacc2
Map4k3
Gtf2i
Nup50
Smagp
Eif3l
Ube2f
Rexo4
Dnttip2
Akna
Gigyf1
Tm7sf3
Mafg
Phpt1
Tlr12
Aim2
Fcho2
Creb3
Sars
Abhd4
Immt
Zbtb7a
C230096C10Rik
AL928544.1
Rdh11
Dip2b
Thoc7
2610507B11Rik
Vps26a
Arhgef40
Ywhaq
Smn1
Pcbp2
Blmh
Gclm
Cops6
Dym
Uchl5
Dhx15
Psmd14
Rufy1
Zfp710
Rbx1
Rgl2
Nfkbid
Sf3a3
Tusc2
Mms19
Gm14494
Mgat4a
Tomm20
Mtor
Trim28
Syncrip
2010111I01Rik
2900089D17Rik
Agpat4
Akap5
Dag1
Dctn2
Ddx28
Dennd4c
Fastkd2
Ftsjd1
Gm15326
Isoc2b
Magi1
Mblac2
Mks1
Mtpn
Slc25a12
Slc35e4
Smarcd3
U11
Zfp295
Zfp770
Icmt
Fem1c
Pvr
Gm13226
Rhot1
Rnpep
Rps7
Mcmbp
Sall1
Azi1
Dhodh
Gm9840
Haus1
Mrs2
Per3
Rnls
Sec22a
Zbtb24
Zbtb25
Zdhhc9
Tmem64
Gm9762
Gpr30
Lepre1
Slc6a8
Stim2
Arhgap23
Cbll1
Coq4
Ints2
Nipsnap1
Pi4kb
Rab4a
Tfb2m
Gramd1a
Syt11
Sertad1
2610524H06Rik
Fam189b
Prmt6
Lztfl1
Ipo4
1200016B10Rik
Arl5b
Lphn1
Olfm4
2410016O06Rik
Ubiad1
C030046I01Rik
Tgfbr1
Kcnk13
Dyrk1a
1700029F09Rik
2310037I24Rik
Ttc8
Polk
Btbd9
Tmem184c
Gm10801
Fitm2
Ncapg2
Gm11836
L2hgdh
[truncated: 3,332 more rows]

## Sheet: SenNet (Suryadevara et al)
gene ID		Cellular senescence markers in mouse central nervous system from SenNet
Axl		17 of 42 detected in our data
Bcl2
Cdkn1a
Cdkn2d
Csf1
Csf2ra
Glb1
Hmgb1
Igf1
Lgals3
Lgals3bp
Mif
Mtor
Pcna	protein
Satb1
Spp1
Timp2
Ccl2
Ccl3
Ccl4
Ccl5
Cdkn2a
Cdkn2b
Cxcl1
Cxcl8
H2ax
Il1A
Il1B
Il27
Il6
Lmnb1
Macroh2a1	protein
Mmp12
Mmp3	human
Plaur
Serpine1
Sting1
Tgfb1	human
Tnf
Tp53
4-HNE	protein
SA-β-Gal	NA
