# Supplementary material for: Spatial transcriptomics of the aging mouse brain reveals origins of inflammation in the white matter
Source: Nat Commun. 2025 Apr 4;16:3231. doi: 10.1038/s41467-025-58466-2 (PMC11971433; doi:10.1038/s41467-025-58466-2)
Supplement: Supplementary file 10 — Supplementary Data 8 [file 41467_2025_58466_MOESM10_ESM.xlsx]

## Sheet: all 25 cell types
		ABC	ARP	ASC	CPC	DC	EC	EPC	Hb_VC	HypEPC	MAC	MG	MNC	NendC	NEUR_immature	NEUR_mature	NEUT	NRP	NSC	OEG	OLG	OPC	PC	TNC	VLMC	VSMC
Y1MA		0.00326959	0.0636553	0.0459492	0.0141293	0.00267201	0.0105763	0.00439551	0.017502	0.00291499	0.00303302	0.0137433	0.00140921	0.482519	0.00321206	0.137847	0.00191202	0.0038834	0.0166854	0.0045988	0.122111	0.0156248	0.00835668	0.00292519	0.00432447	0.0127496
Y1MB		0.00387793	0.0581488	0.0545837	0.0146219	0.00268675	0.0109921	0.00693158	0.0240808	0.00855122	0.00383101	0.0187004	0.00159312	0.44145	0.00313449	0.141765	0.00378353	0.00470526	0.013648	0.00604864	0.110097	0.0253326	0.0116915	0.00451036	0.00550832	0.0197251
Y1M	average	0.00357376	0.060902	0.0502665	0.0143756	0.00267938	0.0107842	0.00566354	0.0207914	0.0057331	0.00343202	0.0162218	0.00150117	0.461985	0.00317328	0.139806	0.00284777	0.00429433	0.0151667	0.00532372	0.116104	0.0204787	0.0100241	0.00371778	0.0049164	0.0162373
Y2FA		0.00121855	0.0337153	0.0306423	0.00644893	0.00128058	0.00549626	0.00145527	0.00927264	0.000165256	0.00147926	0.00613532	0.000473391	0.548219	0.00180649	0.213657	0.000594687	0.00107806	0.00954493	0.00158832	0.11356	0.00382528	0.00242321	0.000609601	0.00161966	0.00369124
Y2FB		0.00210549	0.0376256	0.0337904	0.0132595	0.00135371	0.00440942	0.00266238	0.0196785	0.000384569	0.00188402	0.00702341	0.000680167	0.573951	0.00256663	0.165537	0.00110278	0.00266222	0.0133317	0.00273664	0.0981147	0.00483386	0.00263546	0.001032	0.00338145	0.00325689
Y2F	average	0.00166202	0.0356705	0.0322164	0.00985422	0.00131714	0.00495284	0.00205883	0.0144756	0.000274913	0.00168164	0.00657937	0.000576779	0.561085	0.00218656	0.189597	0.000848735	0.00187014	0.0114383	0.00216248	0.105837	0.00432957	0.00252934	0.000820798	0.00250056	0.00347406
Y2MA		0.00338201	0.0700681	0.0447566	0.0191478	0.00223224	0.00941004	0.00671034	0.0200511	0.00518611	0.00279537	0.0146531	0.0011874	0.460834	0.0031175	0.131265	0.00214463	0.00421382	0.0141072	0.00386975	0.130415	0.0155829	0.00739795	0.00390746	0.0055793	0.0179848
Y2MB		0.00421241	0.070935	0.044493	0.024709	0.00259823	0.0088196	0.0125946	0.028368	0.00895593	0.00334765	0.0175381	0.00151091	0.428233	0.0032105	0.136865	0.00396274	0.00571952	0.0135489	0.00552141	0.112288	0.0211043	0.00909623	0.00438823	0.00763582	0.0203438
Y2M	average	0.00379721	0.0705016	0.0446248	0.0219284	0.00241524	0.00911482	0.00965245	0.0242095	0.00707102	0.00307151	0.0160956	0.00134916	0.444534	0.003164	0.134065	0.00305369	0.00496667	0.0138281	0.00469558	0.121352	0.0183436	0.00824709	0.00414784	0.00660756	0.0191643
Y1FA		0.00214711	0.0287899	0.0307256	0.0105579	0.00146498	0.0031832	0.00286129	0.0239095	0.000779715	0.00162193	0.00762886	0.000550435	0.580926	0.00258805	0.173412	0.000622109	0.00454997	0.00890418	0.00209733	0.0932617	0.00602494	0.00267364	0.00112303	0.00328521	0.00631152
Y1FB		0.00348359	0.065218	0.049723	0.0261286	0.00251691	0.00990308	0.00629896	0.0283271	0.00246168	0.00331492	0.0146534	0.00151385	0.461317	0.00297894	0.153843	0.00260891	0.00413515	0.0130911	0.00503787	0.108047	0.011159	0.00642653	0.00292796	0.00494596	0.00993784
Y1F	average	0.00281535	0.047004	0.0402243	0.0183432	0.00199094	0.00654314	0.00458012	0.0261183	0.0016207	0.00246843	0.0111411	0.00103214	0.521122	0.00278349	0.163628	0.00161551	0.00434256	0.0109976	0.0035676	0.100654	0.00859196	0.00455008	0.00202549	0.00411559	0.00812468
M2MA		0.00362348	0.0555765	0.0500218	0.0114952	0.00228994	0.0109346	0.00424234	0.0201834	0.00396776	0.00309912	0.0199942	0.00143509	0.49814	0.00283107	0.142173	0.00213798	0.00412692	0.0115492	0.0041052	0.0970055	0.0113241	0.00851548	0.00281388	0.0058701	0.0225443
M2MB		0.00346278	0.054754	0.0560649	0.0132137	0.00259421	0.0125636	0.00342238	0.0267641	0.00574401	0.00346475	0.0237354	0.00159463	0.464937	0.00316266	0.13697	0.00313951	0.00479622	0.0132481	0.00512056	0.108555	0.0152397	0.0104955	0.00322479	0.00415681	0.0195751
M2M	average	0.00354313	0.0551653	0.0530433	0.0123544	0.00244207	0.0117491	0.00383236	0.0234737	0.00485589	0.00328194	0.0218648	0.00151486	0.481539	0.00299687	0.139572	0.00263875	0.00446157	0.0123986	0.00461288	0.10278	0.0132819	0.00950549	0.00301934	0.00501345	0.0210597
M1FA		0.00220456	0.0425463	0.0301815	0.0268319	0.00152913	0.00615775	0.00531855	0.0146462	0.000339874	0.00194483	0.00726377	0.00087705	0.529336	0.00225201	0.163553	0.00101515	0.00140327	0.0135892	0.00207188	0.132357	0.00326845	0.00297528	0.00120566	0.00280117	0.00433078
M1FB		0.00281597	0.0528361	0.0436606	0.0224902	0.00225389	0.00495536	0.00564198	0.0335181	0.00281979	0.00275184	0.0146976	0.00102265	0.514752	0.00246459	0.129036	0.00128823	0.0055697	0.0132632	0.00357526	0.110118	0.00998719	0.00405103	0.00226882	0.00444414	0.00971819
M1F	average	0.00251026	0.0476912	0.036921	0.024661	0.00189151	0.00555655	0.00548026	0.0240822	0.00157983	0.00234834	0.0109807	0.000949847	0.522044	0.0023583	0.146295	0.00115169	0.00348648	0.0134262	0.00282357	0.121237	0.00662782	0.00351316	0.00173724	0.00362266	0.00702449
M2FA		0.00125571	0.0417248	0.0377874	0.00485338	0.00153283	0.00778881	0.00168712	0.00912073	0.000205585	0.00171049	0.00841484	0.000720563	0.522104	0.00156514	0.181881	0.00109361	0.000743245	0.0107756	0.00132181	0.149627	0.00386857	0.00315253	0.000759246	0.00124958	0.00505666
M2FB		0.00347558	0.063724	0.0578453	0.0138658	0.00269149	0.0103172	0.00482763	0.0232921	0.00863244	0.0037763	0.0255703	0.00188335	0.441561	0.00292101	0.136388	0.00625465	0.00435966	0.0112486	0.00593891	0.101547	0.0209435	0.00955216	0.00352676	0.00585872	0.0299987
M2F	average	0.00236564	0.0527244	0.0478163	0.0093596	0.00211216	0.00905298	0.00325738	0.0162064	0.00441901	0.00274339	0.0169926	0.00130196	0.481832	0.00224307	0.159135	0.00367413	0.00255145	0.0110121	0.00363036	0.125587	0.012406	0.00635234	0.002143	0.00355415	0.0175277
M1MA		0.00340775	0.0682172	0.0394925	0.0328985	0.00243849	0.00727315	0.00660033	0.0315867	0.00179491	0.00317888	0.0163254	0.00133375	0.480713	0.00275172	0.129875	0.0017527	0.00433033	0.0161615	0.00335774	0.116324	0.00705108	0.00566964	0.00260063	0.00528759	0.00957667
M1MB		0.00353867	0.0679924	0.0449854	0.0468929	0.00241043	0.00846468	0.00999466	0.029798	0.00696829	0.0034149	0.020652	0.001391	0.444144	0.0031708	0.128367	0.00322618	0.00585779	0.0135484	0.00503623	0.100389	0.0123306	0.00880199	0.00376358	0.0069068	0.0179541
M1M	average	0.00347321	0.0681048	0.0422389	0.0398957	0.00242446	0.00786891	0.0082975	0.0306923	0.0043816	0.00329689	0.0184887	0.00136237	0.462429	0.00296126	0.129121	0.00248944	0.00509406	0.0148549	0.00419698	0.108357	0.00969086	0.00723582	0.0031821	0.00609719	0.0137654
O2FA		0.00414224	0.0917348	0.0329415	0.0167885	0.00984946	0.00415555	0.00259729	0.0391501	0.00106818	0.00977879	0.0225497	0.00525696	0.447295	0.00229341	0.110495	0.00556288	0.00447739	0.0161945	0.00514805	0.142611	0.00674594	0.00453149	0.00164867	0.00520771	0.00777493
O2FB		0.00424923	0.099383	0.0473134	0.012548	0.00658631	0.00679592	0.00295945	0.0395553	0.00282475	0.0056081	0.0325548	0.00515555	0.415512	0.00285159	0.114623	0.00871422	0.00543547	0.0151059	0.00731159	0.118724	0.0132809	0.00699955	0.0025385	0.00621385	0.0171548
O2F	average	0.00419574	0.0955589	0.0401274	0.0146683	0.00821789	0.00547573	0.00277837	0.0393527	0.00194647	0.00769345	0.0275522	0.00520625	0.431404	0.0025725	0.112559	0.00713855	0.00495643	0.0156502	0.00622982	0.130668	0.0100134	0.00576552	0.00209359	0.00571078	0.0124649
O2MA		0.00343373	0.0787106	0.0499388	0.0127081	0.00355777	0.00736698	0.00437057	0.0242662	0.00599904	0.00348048	0.0236311	0.00180478	0.45634	0.00264397	0.130337	0.00358177	0.00551401	0.0105415	0.00501468	0.107327	0.0153622	0.00628679	0.00321912	0.00722496	0.0273382
O2MB		0.00417893	0.0787178	0.0517318	0.0228026	0.00386412	0.0131972	0.00826785	0.0153102	0.00999138	0.00449944	0.0250541	0.00326042	0.416217	0.00347087	0.126664	0.00818272	0.00420943	0.0114985	0.00667988	0.114513	0.0155646	0.00994583	0.00410597	0.00898893	0.0290833
O2M	average	0.00380633	0.0787142	0.0508353	0.0177554	0.00371095	0.0102821	0.00631921	0.0197882	0.00799521	0.00398996	0.0243426	0.0025326	0.436279	0.00305742	0.1285	0.00588225	0.00486172	0.01102	0.00584728	0.11092	0.0154634	0.00811631	0.00366254	0.00810694	0.0282108
O1MA		0.0022508	0.0750964	0.0362477	0.00847843	0.00522667	0.00745063	0.00423227	0.0267301	0.00100244	0.00524295	0.0202094	0.00295718	0.478597	0.00225828	0.117864	0.00315316	0.0032875	0.0171017	0.00351538	0.150471	0.00610988	0.00591136	0.00201141	0.00412661	0.0104676
O1MB		0.00288937	0.0775617	0.0455233	0.00981945	0.00611409	0.0104472	0.00465194	0.0280703	0.00249751	0.00484583	0.0254903	0.003106	0.445604	0.00285379	0.121521	0.00565016	0.00433598	0.0155431	0.0048274	0.134054	0.0115296	0.00801798	0.00238682	0.00461225	0.0180469
O1M	average	0.00257009	0.076329	0.0408855	0.00914894	0.00567038	0.00894893	0.00444211	0.0274002	0.00174998	0.00504439	0.0228499	0.00303159	0.4621	0.00255604	0.119693	0.00440166	0.00381174	0.0163224	0.00417139	0.142262	0.00881975	0.00696467	0.00219911	0.00436943	0.0142573
O1FA		0.00398555	0.0852014	0.0280028	0.0196576	0.00757643	0.00395393	0.00382047	0.0466894	0.000923092	0.00785096	0.0201965	0.00406788	0.452252	0.00202754	0.122007	0.00491628	0.00440363	0.0178013	0.00468759	0.139614	0.00444601	0.00384154	0.00240799	0.0049503	0.00471957
O1FB		0.00334156	0.0906473	0.037217	0.0149567	0.00653647	0.00544444	0.0105861	0.0471256	0.00396444	0.00494678	0.0228884	0.00313403	0.443569	0.00253029	0.122109	0.00486842	0.00719668	0.0158575	0.00522723	0.112258	0.0100837	0.00482036	0.00303734	0.00535621	0.0122978
O1F	average	0.00366355	0.0879243	0.0326099	0.0173072	0.00705645	0.00469918	0.00720328	0.0469075	0.00244377	0.00639887	0.0215425	0.00360096	0.44791	0.00227892	0.122058	0.00489235	0.00580015	0.0168294	0.00495741	0.125936	0.00726485	0.00433095	0.00272267	0.00515326	0.0085087
