# Supplementary material for: Spatial transcriptomics of the aging mouse brain reveals origins of inflammation in the white matter
Source: Nat Commun. 2025 Apr 4;16:3231. doi: 10.1038/s41467-025-58466-2 (PMC11971433; doi:10.1038/s41467-025-58466-2)
Supplement: Supplementary file 11 — Supplementary Data 9 [file 41467_2025_58466_MOESM11_ESM.xlsx]

## Sheet: pseudobulk
gene ID	pseudobulk_female_log2FC	pseudobulk_male_log2FC	source
2810455O05Rik	-0.593631	0.0884252	female_down
4921524J17Rik	-0.590581	-0.19096	female_down
Bc1	-0.787217	0.828304	female_down
Ciart	-0.729076	-0.167694	female_down
Dbp	-0.655938	-0.3964	female_down
Erh	-0.614561	-0.0254074	female_down
Gm10076	-0.626855	0.108333	female_down
Gstp1	-0.84319	0.488243	female_down
Hmgb3	-0.646193	-0.11876	female_down
Pde10a	-0.618453	-0.260906	female_down
Plppr4	-0.609367	-0.0581463	female_down
Rab33a	-0.62702	-0.173251	female_down
Tpbg	-0.789377	-0.192632	female_down
Gpr88	-0.808336	-0.728552	female_down_male_down
Hcrt	-1.07241	-3.74273	female_down_male_down
Nrep	-0.824038	-0.786156	female_down_male_down
Penk	-0.671545	-0.628286	female_down_male_down
Pmch	-0.961876	-3.68904	female_down_male_down
Lrrc17	-1.06223	0.770737	female_down_male_up
Tatdn1	-0.915376	0.661412	female_down_male_up
Abhd4	0.591969	0.147874	female_up
Adamtsl4	0.8765	0.29554	female_up
Adipor2	0.62811	0.417077	female_up
Ahnak	0.76552	0.433067	female_up
Aldh1l1	0.653719	0.166316	female_up
Ankrd13a	0.59915	0.164481	female_up
Anxa2	1.24062	0.549079	female_up
Anxa5	0.834472	0.354127	female_up
Apoe	1.2782	0.580725	female_up
Aqp4	0.691506	0.138582	female_up
Arpc1b	0.993812	0.298392	female_up
Atf5	0.768268	0.121391	female_up
Axl	0.623253	0.315677	female_up
Bcam	0.65045	0.200987	female_up
Bcas1	0.807825	0.0638287	female_up
Btg2	0.822604	0.0462963	female_up
Cavin1	0.591839	0.531101	female_up
Cbs	0.639032	0.170336	female_up
Ccdc3	0.905069	0.290656	female_up
Cd63	1.05387	0.344641	female_up
Cd82	0.641269	0.0578289	female_up
Cd9	0.94257	0.270816	female_up
Cdc42ep2	0.713056	0.00286204	female_up
Cdk5rap2	0.871596	0.415679	female_up
Cebpd	0.986195	0.467855	female_up
Cldn5	0.725867	0.0877487	female_up
Clic1	1.21348	0.403521	female_up
Clu	0.677649	0.1656	female_up
Cntn2	0.709076	0.00623443	female_up
Col16a1	0.59893	0.139458	female_up
Cotl1	0.640539	0.211428	female_up
Crlf2	0.719974	0.440575	female_up
Csf1r	0.688185	0.141126	female_up
Ctdsp1	0.589069	0.263352	female_up
Ctsa	0.640659	0.149806	female_up
Daam2	0.599792	0.293971	female_up
Dbndd2	0.650145	0.41828	female_up
Dcxr	0.607897	0.505563	female_up
Dhrs3	0.841993	0.205165	female_up
Dtx4	0.607978	-0.0860648	female_up
Efemp2	0.764592	0.251224	female_up
Eng	0.7598	0.0838466	female_up
Enpp6	0.741579	0.174657	female_up
Ermn	0.615553	0.425461	female_up
Ezr	0.608932	0.44515	female_up
Fah	0.901126	0.458745	female_up
Fam129b	0.889186	0.20747	female_up
Fcrls	1.11582	0.0208436	female_up
Flt1	0.608327	0.214999	female_up
Fos	0.712881	-0.521203	female_up
Frmd8	0.636609	0.0641068	female_up
Fth1	0.676753	0.480302	female_up
Ftl1	0.768195	0.186597	female_up
Fuca1	0.588884	0.357834	female_up
Fxyd5	1.2927	0.405693	female_up
Galnt6	1.37212	0.432829	female_up
Gjb1	0.910588	0.270524	female_up
Gm19935	0.785602	0.1817	female_up
Gpr34	0.592502	0.179315	female_up
Gpt	0.732155	0.161607	female_up
Gpx3	0.738292	-0.0356413	female_up
Grn	0.844424	0.268508	female_up
Gsn	0.623999	-0.14208	female_up
Gstk1	0.648719	0.286115	female_up
Gstm1	0.72779	0.436382	female_up
Hapln2	1.07625	0.551632	female_up
Hba-a1	0.876914	0.322393	female_up
Hba-a2	0.695708	0.286744	female_up
Hbb-bs	0.716452	0.398898	female_up
Hbb-bt	0.615841	0.205871	female_up
Hexa	0.945927	0.143706	female_up
Hexb	0.928786	0.571058	female_up
Hspb1	0.962667	0.0150265	female_up
Hspb8	0.870283	0.392796	female_up
Ifi27	1.13574	0.560477	female_up
Ifitm2	0.7028	0.153951	female_up
Igf2	0.63724	0.000269285	female_up
Igfbp5	0.702861	0.458864	female_up
Ighm	1.56738	0.182515	female_up
Itih3	0.86233	0.192694	female_up
Itpkb	0.811466	0.366972	female_up
Junb	0.637181	-0.455088	female_up
Klf2	0.637399	-0.319006	female_up
Lamb2	0.745621	0.121981	female_up
Lbh	0.848703	0.483423	female_up
Lgals1	0.653977	0.424643	female_up
Lgi4	1.12771	0.483862	female_up
Lpl	0.854378	0.305923	female_up
Lrch4	0.61012	0.111444	female_up
Ly6a	0.601342	0.345288	female_up
Magt1	0.632284	0.52314	female_up
Man2b1	0.816584	0.531541	female_up
Matn4	0.656785	0.309058	female_up
Mgst1	0.604344	0.572824	female_up
Mobp	0.904885	-0.0264591	female_up
Nfe2l2	0.596879	0.43364	female_up
Nkx6-2	0.818992	0.365584	female_up
Npc2	0.900233	0.197141	female_up
Nxn	0.623421	0.0203632	female_up
Ogdhl	0.606894	0.347037	female_up
Olfml3	0.999281	0.0474118	female_up
Oplah	0.60958	0.178143	female_up
Osbpl7	0.595033	0.199832	female_up
Padi2	1.02625	0.115984	female_up
Pbxip1	0.844986	0.413868	female_up
Pcolce	1.00207	0.147992	female_up
Pcsk6	0.670099	0.527089	female_up
Pdlim4	0.936872	0.319781	female_up
Pglyrp1	0.733326	0.107631	female_up
Pkp4	0.925756	0.354794	female_up
Plcd4	0.649763	0.227205	female_up
Plekhb1	0.736365	0.166469	female_up
Pmp22	0.799025	0.53761	female_up
Ppp1r14a	0.804417	0.100989	female_up
Ppp1r3c	0.608136	-0.0894434	female_up
Prdx6	0.621402	0.310436	female_up
Prelp	0.81791	0.345372	female_up
Prlr	1.03385	0.253432	female_up
Pth1r	0.61215	0.18022	female_up
Rapgef3	0.619878	0.0663538	female_up
Rftn1	0.7529	0.410582	female_up
Rhoc	0.635424	0.121947	female_up
Rlbp1	0.604879	0.0174238	female_up
Rnase4	0.79205	0.576736	female_up
Rrbp1	0.747724	0.245546	female_up
S100a1	0.619265	0.187139	female_up
S100a13	0.751646	0.237285	female_up
S100b	0.619843	0.487629	female_up
Sec14l5	0.602843	0.29311	female_up
Selplg	0.62837	0.175458	female_up
Serpinb6a	0.593563	0.231251	female_up
Skap2	0.707276	0.465865	female_up
Slc12a4	0.60725	-0.0630923	female_up
Slc14a1	0.949364	0.460352	female_up
Smim1	0.597672	0.116127	female_up
Smoc1	0.688485	0.528888	female_up
Sncg	0.632035	0.522595	female_up
Sorbs3	0.634755	0.389584	female_up
Sox10	0.655589	0.0946586	female_up
Srgn	0.7638	0.516675	female_up
Stat1	0.801569	0.360824	female_up
Stat3	0.639983	0.350531	female_up
Syngr2	0.765097	0.32086	female_up
Tagln2	1.00641	0.17933	female_up
Tapbp	0.836612	0.476302	female_up
Tcirg1	1.10059	0.383872	female_up
Tcn2	0.670996	0.169079	female_up
Tgfbr1	0.659087	0.223165	female_up
Tgfbr2	0.680724	0.473801	female_up
Tmbim1	0.681179	0.145763	female_up
Tmem119	0.74317	0.212281	female_up
Tmem176a	1.53679	0.456051	female_up
Tmem176b	1.03355	0.339127	female_up
Tmem63a	0.65105	0.0381125	female_up
Tmem98	0.643462	0.225528	female_up
Tns1	0.653486	0.38255	female_up
Tppp3	0.885318	0.458786	female_up
Trp53inp2	0.632366	-0.064611	female_up
Uap1l1	0.75438	0.410824	female_up
Ucp2	0.954227	0.312477	female_up
Unc93b1	1.17025	0.485766	female_up
Vamp8	0.882507	0.554726	female_up
Vsir	0.887038	0.309405	female_up
Vwa1	0.597055	0.153562	female_up
Wipf1	0.641074	0.311579	female_up
Zcchc24	0.689392	0.388712	female_up
A2m	2.43817	2.04198	female_up_male_up
Abca8a	1.36512	1.24181	female_up_male_up
AC149090.1	1.1837	0.991543	female_up_male_up
Aebp1	1.03377	0.624612	female_up_male_up
Aif1	1.59686	0.881436	female_up_male_up
Anln	0.887756	0.651855	female_up_male_up
Anxa3	1.08264	0.606346	female_up_male_up
Apod	1.79411	1.66775	female_up_male_up
B2m	1.13731	0.901405	female_up_male_up
Bst2	1.65755	0.98677	female_up_male_up
C1qa	2.38882	1.16675	female_up_male_up
C1qb	2.369	1.08007	female_up_male_up
C1qc	1.91057	1.06997	female_up_male_up
C4b	4.4027	3.83331	female_up_male_up
Cd52	2.6751	1.88951	female_up_male_up
Cd68	2.11788	1.17594	female_up_male_up
Cd74	3.29704	1.37028	female_up_male_up
Chil1	1.2167	0.730389	female_up_male_up
Cox8b	1.48766	0.950578	female_up_male_up
Crip1	0.729412	0.605863	female_up_male_up
Csf1	1.0877	0.683101	female_up_male_up
Ctsd	1.55078	0.683015	female_up_male_up
Ctsh	1.55302	0.70021	female_up_male_up
Ctss	1.76677	1.1103	female_up_male_up
Ctsz	1.7848	0.948464	female_up_male_up
Cx3cr1	0.964054	0.77131	female_up_male_up
Cyba	2.0262	1.01717	female_up_male_up
D730003I15Rik	0.610762	0.593718	female_up_male_up
Efemp1	0.802042	0.879233	female_up_male_up
Fcer1g	1.74197	0.897925	female_up_male_up
Fcgr3	1.37423	0.782675	female_up_male_up
Fxyd1	1.20545	0.723618	female_up_male_up
Gfap	2.99221	1.74103	female_up_male_up
Gm42418	0.932778	0.841366	female_up_male_up
Gpnmb	3.3524	2.25235	female_up_male_up
H2-D1	1.67583	1.35135	female_up_male_up
H2-K1	1.88943	1.10658	female_up_male_up
Ifi27l2a	2.15027	1.59101	female_up_male_up
Ifitm3	1.48169	0.715563	female_up_male_up
Il33	0.711054	0.784784	female_up_male_up
Itgb5	1.33802	0.619544	female_up_male_up
Klk6	2.37435	1.12396	female_up_male_up
Laptm5	1.56942	0.745546	female_up_male_up
Lgals3	3.38452	2.24311	female_up_male_up
Lgals3bp	2.03838	1.28633	female_up_male_up
Ly86	1.14803	0.954387	female_up_male_up
Lyz2	4.21279	2.79064	female_up_male_up
Mpeg1	2.07869	1.27361	female_up_male_up
Msn	1.33311	0.707469	female_up_male_up
Neat1	1.80042	1.32724	female_up_male_up
Ntn5	0.853827	0.698648	female_up_male_up
Nupr1	1.35927	0.656765	female_up_male_up
Pcdhb9	0.759576	0.979346	female_up_male_up
Phyhd1	0.811219	0.903792	female_up_male_up
Pld4	1.56837	0.690695	female_up_male_up
Ptpn18	0.870102	0.75529	female_up_male_up
S100a4	2.57512	1.44035	female_up_male_up
S100a6	1.85648	1.20846	female_up_male_up
Serpina3n	3.75113	2.76082	female_up_male_up
Spp1	2.00496	1.09619	female_up_male_up
Sult1a1	0.684222	0.868286	female_up_male_up
Tnfrsf1a	1.06138	0.710545	female_up_male_up
Trem2	2.1348	1.2042	female_up_male_up
Trf	1.01517	0.63289	female_up_male_up
Tspo	1.4798	1.01943	female_up_male_up
Tyrobp	2.13003	1.08979	female_up_male_up
Vim	2.17404	1.5397	female_up_male_up
Vwf	0.957094	0.665626	female_up_male_up
Arc	0.583265	-1.08407	male_down
Arhgap36	-0.204315	-0.796898	male_down
Atp6ap1l	-0.506888	-0.590679	male_down
Avp	-0.317325	-2.81307	male_down
Egr1	-0.0116773	-0.715533	male_down
Egr4	0.0513212	-0.687384	male_down
Fabp7	-0.218678	-0.608387	male_down
Gal	0.115887	-1.70548	male_down
Gamt	0.0587221	-0.712724	male_down
Gnb4	-0.293617	-0.617926	male_down
Gpr17	-0.327192	-1.55862	male_down
Klf10	-0.288575	-0.615072	male_down
Lrrc10b	-0.210564	-0.621198	male_down
Mia	-0.176018	-0.747142	male_down
Mpzl1	-0.11016	-0.617336	male_down
Ncan	-0.297701	-0.681023	male_down
Nr4a1	0.549727	-0.711889	male_down
Nr4a3	-0.000814551	-0.602215	male_down
Nts	-0.426709	-0.626153	male_down
Oxt	-0.873421	-2.8608	male_down
Pkig	-0.191786	-0.902973	male_down
Rgs9	-0.261383	-0.643914	male_down
Robo3	-0.182585	-0.621933	male_down
Sox11	-0.365949	-0.648642	male_down
Spata2l	-0.243683	-0.660391	male_down
2310010J17Rik	0.282613	0.587349	male_up
B230209E15Rik	0.429729	1.00093	male_up
Cbln4	-0.259309	0.589815	male_up
Cmip	-0.110498	0.680954	male_up
Ctxn3	0.384108	1.18445	male_up
Etnppl	0.465905	0.984279	male_up
Glg1	0.0254375	0.593714	male_up
Gm5914	-0.0882682	0.675961	male_up
Hipk2	0.583857	1.16987	male_up
Hopx	0.306917	0.727984	male_up
Kazald1	0.392001	0.758422	male_up
Kcna1	0.0754306	0.824673	male_up
Kif5b	0.310539	0.609095	male_up
Mertk	-0.00581192	0.746452	male_up
Nos1ap	-0.137525	0.722343	male_up
Pabpc1	0.0497046	0.590735	male_up
Pcolce2	0.060361	0.735045	male_up
Plvap	0.121507	0.699999	male_up
Pou2f2	0.432059	0.603212	male_up
Rbm3	-0.447142	0.712599	male_up
Ttr	0.51671	0.587039	male_up
Zbtb20	0.420143	0.715316	male_up
Zc3h6	-0.165609	0.714021	male_up
Zfp536	0.151481	0.608214	male_up

## Sheet: fiber tracts
gene ID	fiber tracts_female_log2FC	fiber tracts_male_log2FC	source
0610009B22Rik	-0.646913	-0.272225	female_down
1500009L16Rik	-0.613152	-0.0548208	female_down
2810001G20Rik	-0.803771	0.0118457	female_down
2900097C17Rik	-0.60538	0.114969	female_down
6330403K07Rik	-0.671762	-0.122452	female_down
A2ml1	-0.622363	-0.221958	female_down
Abcg4	-0.719541	-0.050534	female_down
Abhd3	-0.926814	0.135763	female_down
Ache	-1.13838	0.05504	female_down
Acsl6	-0.610369	0.0187144	female_down
Acta2	-0.985727	0.0430982	female_down
Actr6	-0.723459	-0.111962	female_down
Acyp2	-0.859694	0.303708	female_down
Adarb2	-0.7198	0.130526	female_down
Adcy2	-0.658352	-0.200149	female_down
Adcy3	-0.946072	-0.128028	female_down
Adcy8	-0.781037	0.296911	female_down
AI593442	-0.833432	0.0751714	female_down
AI854703	-0.611675	0.0942216	female_down
Alg10b	-0.669223	0.0386003	female_down
Alg2	-0.619735	-0.230365	female_down
Amer3	-0.651119	-0.295575	female_down
Amn	-0.77283	0.280847	female_down
Ank1	-0.923878	0.197762	female_down
Ankrd34b	-1.17447	0.264871	female_down
Ankrd34c	-0.827847	0.48134	female_down
Ankrd6	-0.682557	-0.390213	female_down
Arhgap36	-1.40305	-0.579944	female_down
Arhgdig	-0.586687	-0.560599	female_down
Arhgef7	-0.595792	-0.213057	female_down
Armcx4	-0.632797	-0.131012	female_down
Armh4	-0.726262	-0.0355515	female_down
Arx	-0.989126	-0.0893139	female_down
Arxes1	-0.712733	-0.170372	female_down
Arxes2	-0.821647	-0.0193281	female_down
Atcay	-0.613172	-0.1995	female_down
Atl2	-0.601839	-0.127017	female_down
Atp1b1	-0.680757	0.00920776	female_down
Atp5g3	-0.604369	-0.00452342	female_down
Atp5md	-0.63253	-0.191058	female_down
Atpaf2	-0.601289	0.0331187	female_down
Avp	-2.65585	0.337815	female_down
AW551984	-1.62991	0.182821	female_down
B4galnt4	-0.670624	0.0576864	female_down
B630019K06Rik	-1.06572	0.126513	female_down
Baiap3	-0.90713	0.556972	female_down
Bc1	-0.819139	0.676639	female_down
Bend5	-0.701928	0.386269	female_down
Bend6	-1.04862	0.191234	female_down
Bex1	-0.82277	-0.246085	female_down
Bex2	-0.786528	-0.109087	female_down
Bex3	-0.679019	-0.261963	female_down
Bex4	-0.832703	-0.244422	female_down
Bhlhe22	-0.601281	0.284326	female_down
Blcap	-0.656087	0.0449282	female_down
Btbd11	-1.15866	0.217331	female_down
Btf3l4	-0.707203	0.222777	female_down
C1ql2	-0.910951	-0.0122655	female_down
C530008M17Rik	-0.612992	-0.191833	female_down
Cables1	-0.698877	-0.120585	female_down
Cables2	-0.883542	-0.16402	female_down
Cacna1g	-0.621225	0.290927	female_down
Cacna1i	-0.704299	-0.283726	female_down
Cacna2d2	-0.716838	0.351605	female_down
Cacybp	-0.607904	-0.350655	female_down
Cadps	-0.677197	0.0486854	female_down
Calb1	-0.711379	0.03348	female_down
Calb2	-0.693078	0.491475	female_down
Caly	-0.657765	-0.0506852	female_down
Cartpt	-1.75741	2.12975	female_down
Cbarp	-0.714794	0.0643067	female_down
Cbln4	-1.0043	0.122941	female_down
Ccdc177	-0.612364	0.184011	female_down
Ccdc184	-0.734138	0.15935	female_down
Ccdc85a	-0.78297	0.409325	female_down
Ccn2	-0.616835	-0.362153	female_down
Cd200	-0.752518	0.0323425	female_down
Cdh13	-0.743505	0.0610271	female_down
Cdh22	-0.679407	0.0967609	female_down
Celf6	-0.828792	0.434543	female_down
Cend1	-0.767265	0.0222373	female_down
Chac2	-0.721508	-0.355487	female_down
Chchd4	-0.611394	-0.171809	female_down
Chga	-0.784164	-0.214049	female_down
Churc1	-0.599429	0.0176831	female_down
Ciart	-0.909231	-0.151224	female_down
Cited1	-0.645617	-0.159678	female_down
Ckmt1	-0.693041	-0.143772	female_down
Clstn2	-0.629759	-0.0473595	female_down
Clstn3	-0.636889	-0.107886	female_down
Clvs2	-0.768264	-0.0759538	female_down
Cmpk1	-0.605173	-0.335006	female_down
Cntn6	-0.630706	-0.038112	female_down
Cntnap4	-0.994911	0.0637813	female_down
Cntnap5a	-0.740772	0.15084	female_down
Coch	-1.14277	-0.423883	female_down
Col25a1	-1.08094	0.136601	female_down
Coro6	-0.60273	0.203373	female_down
Cox11	-0.815963	-0.0671875	female_down
Cox7b	-0.644431	-0.116411	female_down
Cplx1	-0.587632	0.00791494	female_down
Cptp	-0.637271	-0.004731	female_down
Crhr1	-1.02758	0.0101811	female_down
Crtac1	-0.87075	-0.364912	female_down
Cstf2	-0.597133	-0.00423503	female_down
Cthrc1	-0.975864	-0.0679653	female_down
Ctxn2	-0.992433	0.475058	female_down
Cxxc4	-0.656985	0.226429	female_down
Cycs	-0.833923	-0.363119	female_down
Cygb	-0.898161	0.319791	female_down
Cyp4x1	-0.765544	0.105236	female_down
D030056L22Rik	-0.654814	-0.503263	female_down
D630045J12Rik	-0.59074	-0.492927	female_down
Dbp	-0.781869	-0.45632	female_down
Dcaf12l1	-0.709954	0.0837235	female_down
Dcaf17	-0.632716	0.123916	female_down
Dipk1a	-0.620749	0.0166526	female_down
Dipk1b	-0.933547	0.0319666	female_down
Disp2	-1.18294	0.0370106	female_down
Dlk1	-1.12484	0.38078	female_down
Dlx6	-0.649472	-0.22532	female_down
Dmac2	-0.665607	-0.0145576	female_down
Dnajc12	-0.973475	-0.0985441	female_down
Dnajc27	-0.774507	-0.0383105	female_down
Dnajc6	-0.793036	-0.124319	female_down
Dner	-0.682032	-0.111711	female_down
Dpp10	-0.668291	-0.045632	female_down
Dpp6	-0.709431	0.114957	female_down
Drd2	-0.694565	-0.0301699	female_down
Dut	-0.829387	-0.324299	female_down
Dync1i1	-0.852061	0.059261	female_down
Dzank1	-0.785853	0.163754	female_down
E2f6	-0.605285	0.42065	female_down
Ecel1	-1.80356	0.470133	female_down
Eef1e1	-0.787317	0.00943059	female_down
Efhd1	-0.661596	-0.397183	female_down
Efnb2	-0.7147	-0.102739	female_down
Eif5a2	-0.63471	0.411685	female_down
Elavl2	-0.63795	0.170316	female_down
Elavl4	-0.626989	0.350595	female_down
Elfn1	-0.719893	-0.295743	female_down
Elmod1	-0.671136	-0.0852592	female_down
Esrrg	-1.71166	0.374232	female_down
Fam174a	-0.639857	-0.241001	female_down
Fam216a	-0.80913	-0.206698	female_down
Fam57b	-0.717528	-0.554692	female_down
Fam92a	-0.621133	0.104108	female_down
Fbxl2	-0.610237	-0.238182	female_down
Fbxo11	-0.641459	0.138304	female_down
Fbxo25	-0.596897	-0.145584	female_down
Fgf11	-1.19925	-0.154476	female_down
Fgf12	-0.7156	-0.176829	female_down
Fgf9	-1.21264	0.211508	female_down
Fhod3	-0.758966	-0.459496	female_down
Fkbp1b	-0.64632	-0.22281	female_down
Fkbp3	-0.588842	-0.0361248	female_down
Fndc5	-0.866157	-0.0798825	female_down
Fstl5	-1.00554	-0.415608	female_down
Gabra1	-0.821647	0.317186	female_down
Gabra3	-0.638554	-0.171387	female_down
Gabrg1	-0.788541	0.201133	female_down
Gabrg2	-0.864873	0.158607	female_down
Gad1	-1.42941	0.0633346	female_down
Gad2	-1.02482	0.1082	female_down
Gal	-1.5433	-0.0232826	female_down
Galnt11	-0.721102	-0.143387	female_down
Gap43	-0.636584	0.0110321	female_down
Gdap1	-0.593123	0.248333	female_down
Glra2	-0.905561	0.347112	female_down
Glra3	-0.987172	0.4298	female_down
Glrb	-0.723278	-0.335402	female_down
Glrx	-0.603864	0.0181141	female_down
Gls2	-0.689096	-0.0749313	female_down
Gm10076	-0.783124	-0.198192	female_down
Gm13205	-1.31074	-0.433194	female_down
Gng4	-0.633517	-0.361389	female_down
Gnpnat1	-0.707391	-0.270662	female_down
Got1	-0.661752	0.0372973	female_down
Gpr158	-0.627833	-0.169945	female_down
Gpr85	-0.638609	-0.324929	female_down
Gprasp2	-0.751826	0.14309	female_down
Grb10	-1.12214	0.167304	female_down
Grem2	-0.768834	0.232792	female_down
Grin2d	-0.760361	-0.211812	female_down
Grin3a	-0.634263	-0.135616	female_down
Grsf1	-0.896752	-0.049657	female_down
Gspt2	-0.651987	-0.0871411	female_down
Gstm5	-0.605704	-0.336488	female_down
Gstp1	-1.23344	0.277372	female_down
Gtf2a2	-0.617674	-0.362049	female_down
H2afx	-0.726506	-0.303004	female_down
Hap1	-0.772867	0.775376	female_down
Hapln4	-0.864142	-0.0791327	female_down
Hccs	-0.58875	-0.00162042	female_down
Heatr5b	-0.685702	-0.378741	female_down
Hmgb3	-0.702917	-0.43529	female_down
Hmgxb3	-0.649069	-0.281905	female_down
Hnmt	-0.816235	0.215232	female_down
Hpcal1	-0.632594	0.323028	female_down
Hprt	-0.796544	0.10139	female_down
Hs3st4	-0.675918	-0.0700628	female_down
Hsd11b1	-0.902766	-0.2399	female_down
Htr2c	-0.660088	0.196774	female_down
Impact	-0.753951	0.241195	female_down
Ina	-0.84381	0.186299	female_down
Iqcb1	-0.585849	0.184805	female_down
Isoc1	-0.609117	-0.00702672	female_down
Itfg1	-0.69986	-0.249789	female_down
Itga3	-0.725149	-0.0674086	female_down
Kcnab3	-1.03041	-0.0549952	female_down
Kcnb2	-0.633939	0.257483	female_down
Kcnc1	-0.612488	0.344823	female_down
Kcnc2	-0.588259	0.25203	female_down
Kcnh2	-0.840271	0.00422666	female_down
Kcnip1	-1.24714	0.0424309	female_down
Kcnip4	-0.645197	0.195455	female_down
Kcnk4	-0.945514	0.0667369	female_down
Kcnk9	-0.705489	0.180593	female_down
Kctd8	-1.16172	-0.0724672	female_down
Kit	-0.618283	-0.54482	female_down
Klhl13	-0.621393	-0.258798	female_down
Klhl7	-0.839305	-0.0672904	female_down
Krt1	-0.642044	0.124695	female_down
Krt222	-0.688841	-0.251562	female_down
Large1	-0.732017	-0.370693	female_down
Larp1b	-0.617308	-0.206675	female_down
Lgi2	-1.58639	-0.257462	female_down
Lmtk2	-0.879103	-0.161213	female_down
Lnx1	-0.708731	0.245709	female_down
Lonrf2	-0.694742	-0.00440773	female_down
Lpcat4	-0.719561	0.341711	female_down
Lrfn5	-0.881446	0.111752	female_down
Lrp11	-0.865752	0.0896637	female_down
Lrrc17	-1.2947	0.591043	female_down
Lrrc3b	-0.782681	0.146545	female_down
Lrrc55	-0.615292	-0.214719	female_down
Lrrtm1	-0.707466	-0.110266	female_down
Lrrtm3	-0.648297	0.0465561	female_down
Lsm5	-0.608404	-0.0227014	female_down
Luzp1	-0.599885	0.196514	female_down
Lypd1	-0.612419	0.265499	female_down
Maged1	-0.623637	-0.106167	female_down
Magee1	-0.679012	-0.0683407	female_down
Man1a	-0.885546	-0.490902	female_down
Map6d1	-0.632606	-0.429484	female_down
Mast1	-0.711391	0.11008	female_down
Mcts2	-0.713858	-0.0194676	female_down
Mdh1	-0.618001	-0.155132	female_down
Med21	-0.669016	-0.356271	female_down
Med31	-0.81322	-0.288047	female_down
Megf11	-0.916125	0.370448	female_down
Mgst3	-0.650948	0.0645645	female_down
Minar2	-0.639648	0.183937	female_down
Mllt11	-0.891409	-0.19945	female_down
Mpc1	-0.702083	-0.318446	female_down
Mrap2	-0.640553	-0.363457	female_down
Mrpl41	-0.585257	-0.122265	female_down
Mrpl53	-0.614635	-0.462732	female_down
Mrpl9	-0.651249	0.124338	female_down
Mrps36	-0.63343	-0.30717	female_down
Mthfd2l	-0.68279	-0.41303	female_down
Mtmr7	-0.587848	0.389908	female_down
Nap1l2	-0.851452	0.309819	female_down
Nap1l3	-0.710946	0.0970017	female_down
Nap1l5	-0.884928	0.297333	female_down
Ndrg4	-0.698818	0.0919107	female_down
Ndufa1	-0.59943	-0.112051	female_down
Ndufa4	-0.664127	-0.142901	female_down
Ndufa6	-0.587429	-0.166685	female_down
Ndufab1	-0.686358	-0.224904	female_down
Ndufaf5	-0.674342	-0.216586	female_down
Ndufb1-ps	-0.810586	-0.0767454	female_down
Ndufb3	-0.608217	-0.0998547	female_down
Ndufb4	-0.636574	-0.125533	female_down
Ndufb5	-0.610047	-0.276838	female_down
Ndufb6	-0.753658	-0.222512	female_down
Ndufv2	-0.627953	-0.00944084	female_down
Necap1	-0.80257	-0.199418	female_down
Nefh	-0.979334	0.197876	female_down
Nefl	-0.697236	0.182398	female_down
Nefm	-0.841182	0.214154	female_down
Nell1	-1.12297	-0.032473	female_down
Ngb	-1.12787	0.173438	female_down
Nkiras1	-0.602863	-0.0387982	female_down
Nmd3	-0.635284	-0.00823044	female_down
Nnat	-0.840881	-0.300635	female_down
Nr2f2	-0.648268	0.473506	female_down
Nrarp	-0.981434	-0.447932	female_down
Nrip2	-0.809365	0.430206	female_down
Nrip3	-0.678405	0.343659	female_down
Nrsn1	-0.639286	-0.343728	female_down
Nrsn2	-0.920727	0.244974	female_down
Nsg1	-0.690016	-0.108472	female_down
Nt5m	-0.611703	-0.164834	female_down
Nudt10	-0.719137	-0.170902	female_down
Nudt11	-0.743369	0.0382585	female_down
Nxph1	-0.651955	-0.0199272	female_down
Olfm3	-0.841333	-0.00873674	female_down
Oprl1	-0.726076	-0.361927	female_down
Orc6	-0.733307	-0.0824209	female_down
Osbpl6	-0.621851	-0.00729675	female_down
P4ha2	-0.638263	0.050882	female_down
Pafah1b3	-0.634152	0.0770448	female_down
Pam16	-0.639013	-0.354522	female_down
Patj	-1.00688	0.272907	female_down
Pbx3	-0.775636	-0.0107657	female_down
Pcbd1	-0.726762	0.273698	female_down
Pcdh11x	-0.673581	0.107629	female_down
Pcp4	-0.652652	-0.386507	female_down
Pcp4l1	-0.69911	-0.0516405	female_down
Pdcl3	-0.611914	0.00817977	female_down
Peg3	-0.756213	0.143425	female_down
Per2	-0.65022	-0.198952	female_down
Pfdn4	-0.803763	-0.226076	female_down
Pfkfb2	-0.646663	-0.357474	female_down
Pip5k1b	-0.640816	-0.0223315	female_down
Pitpnm3	-0.61638	0.263807	female_down
Plcb4	-0.647678	0.353879	female_down
Plcxd2	-0.612642	-0.0424102	female_down
Pld5	-0.837008	0.339897	female_down
Plppr3	-0.920777	0.245935	female_down
Pnck	-0.846744	0.210523	female_down
Pnma2	-0.603753	-0.502329	female_down
Pnoc	-1.06303	0.216284	female_down
Polr2d	-0.655686	-0.210791	female_down
Polr2h	-0.625805	-0.0671439	female_down
Ppa1	-0.674116	-0.14305	female_down
Ppia	-0.61954	-0.166548	female_down
Ppil3	-0.63916	-0.211242	female_down
Ppm1e	-0.943327	-0.299441	female_down
Ppp2r2b	-0.670144	0.0507433	female_down
Prps1	-0.616789	-0.0202566	female_down
Pvalb	-1.61085	0.325084	female_down
Qrsl1	-0.622631	-0.0697926	female_down
Rab27b	-0.668476	0.0442668	female_down
Rab28	-0.636309	-0.117492	female_down
Rab9b	-0.708117	0.362102	female_down
Ramac	-0.923566	0.113073	female_down
Ramp3	-1.06116	-0.0858838	female_down
Rap1gap	-0.68254	-0.354753	female_down
Rasgrp2	-0.607454	0.0485915	female_down
Reep1	-0.879328	0.0391242	female_down
Relch	-0.616651	-0.223465	female_down
Rell2	-0.776718	0.00946	female_down
Reln	-0.885614	-0.222247	female_down
Relt	-0.613904	0.406251	female_down
Rem2	-0.618757	-0.281635	female_down
Resp18	-1.32139	-0.0385247	female_down
Rheb	-0.607072	-0.020648	female_down
Rit2	-0.808171	0.227795	female_down
Rnf2	-0.596596	0.0578312	female_down
Rnf227	-0.796326	0.0850705	female_down
Rpl17	-0.585961	-0.137378	female_down
Rpl22l1	-0.753181	-0.0381335	female_down
Rpl23a	-0.789434	-0.0469269	female_down
Rpl27	-0.661038	-0.0813479	female_down
Rpl9	-0.657476	-0.345049	female_down
Rps27	-0.966243	-0.106006	female_down
Rps28	-0.778095	-0.00472497	female_down
Rps29	-0.806961	-0.0249008	female_down
Rtca	-0.609968	0.0210767	female_down
Rundc3b	-0.83755	-0.119684	female_down
Rwdd2a	-0.772365	0.368846	female_down
Sacm1l	-0.629306	-0.00959117	female_down
Sacs	-0.589581	0.0921953	female_down
Sarnp	-0.586954	0.0053822	female_down
Scg2	-1.20362	0.324308	female_down
Sdhaf3	-0.791513	-0.105566	female_down
Sdhaf4	-0.694741	-0.442665	female_down
Sept6	-0.672642	-0.120575	female_down
Serp2	-0.731815	-0.208956	female_down
Setdb1	-0.701926	0.114514	female_down
Sez6	-0.609018	-0.22841	female_down
Sez6l	-0.816398	0.00788715	female_down
Sgpp2	-1.06431	0.0739107	female_down
Sh3bgrl2	-0.737378	-0.0924131	female_down
Sh3gl1	-0.65979	-0.30514	female_down
Shd	-1.02342	-0.0124896	female_down
Shisal1	-0.832243	-0.426089	female_down
Six3	-1.10482	0.527338	female_down
Slbp	-0.695082	-0.17796	female_down
Slc12a5	-0.691628	0.264856	female_down
Slc1a1	-0.653947	-0.437903	female_down
Slc24a3	-0.744016	0.0934741	female_down
Slc25a22	-0.803973	-0.43657	female_down
Slc2a13	-0.630886	0.0745972	female_down
Slc2a3	-0.632542	-0.201146	female_down
Slc32a1	-1.08275	-0.0792961	female_down
Slc6a1	-0.585969	0.239032	female_down
Slc6a11	-0.875865	-0.0258384	female_down
Slc6a15	-0.660155	-0.0778543	female_down
Slc7a14	-0.697638	0.206876	female_down
Slc7a3	-0.643752	-0.26415	female_down
Slc8a3	-0.627233	0.208006	female_down
Slco1a4	-0.638707	-0.336804	female_down
Slitrk1	-0.655344	0.0884552	female_down
Smim17	-0.91662	-0.191548	female_down
Smim18	-1.04981	-0.233293	female_down
Smim26	-0.597779	-0.196273	female_down
Snap47	-0.652101	-0.108053	female_down
Sncg	-0.732295	0.108038	female_down
Snhg6	-0.779563	-0.13243	female_down
Snhg8	-0.689165	-0.114652	female_down
Snrk	-0.729983	0.0618104	female_down
Snrnp40	-0.633046	-0.22895	female_down
Snrpe	-0.652406	-0.0647898	female_down
Snx7	-0.701056	0.0533745	female_down
Sox1	-0.707777	-0.264762	female_down
Srsf12	-0.752327	0.267371	female_down
St6gal2	-0.724854	-0.154519	female_down
Steap2	-0.753178	0.138387	female_down
Stmn2	-0.689336	-0.166671	female_down
Stmn3	-0.925012	-0.255995	female_down
Stradb	-0.866707	-0.187422	female_down
Sucla2	-0.711459	0.00691828	female_down
Sult4a1	-0.675621	-0.101879	female_down
Syndig1	-0.962869	-0.00766976	female_down
Syngr3	-0.850912	-0.190372	female_down
Syt2	-1.14286	0.0286457	female_down
Tagap1	-0.765822	-0.281848	female_down
Tarsl2	-0.596592	-0.0791935	female_down
Tatdn1	-1.12583	0.517407	female_down
Tbc1d7	-0.768956	-0.187178	female_down
Tbp	-0.618547	-0.26241	female_down
Tceal1	-0.588041	-0.155934	female_down
Tctn2	-0.740811	-0.56823	female_down
Tekt5	-0.614075	0.280562	female_down
Tfrc	-0.604916	-0.0572856	female_down
Tmem130	-0.705376	0.17969	female_down
Tmem132e	-0.742291	-0.0840371	female_down
Tmem255a	-0.946025	0.253269	female_down
Tmem59l	-0.638244	0.0881776	female_down
Tmsb15b2	-0.664289	-0.279285	female_down
Tnfaip6	-0.645419	-0.168119	female_down
Togaram1	-0.592127	-0.229903	female_down
Tomm5	-0.588536	-0.424857	female_down
Tpbg	-0.678368	-0.117977	female_down
Tpd52l1	-0.763082	0.298589	female_down
Tpm2	-0.785454	0.744349	female_down
Tram1l1	-0.91885	-0.351378	female_down
Trappc11	-0.589429	-0.289243	female_down
Trappc2	-0.667367	-0.164565	female_down
Trappc6b	-0.645994	-0.014169	female_down
Trh	-1.54503	0.182526	female_down
Trim32	-0.602467	-0.162453	female_down
Trpc3	-1.16598	0.24525	female_down
Tsc22d3	-0.950226	-0.39197	female_down
Tspan13	-0.644928	0.0692746	female_down
Tspan6	-0.651343	-0.496834	female_down
Tsr2	-0.618531	0.0137394	female_down
Tubb2a	-0.618617	-0.0568219	female_down
Tubb3	-0.60976	0.195808	female_down
Tunar	-0.585313	0.232971	female_down
Ube2g1	-0.621604	-0.499749	female_down
Ube2ql1	-0.622009	-0.144453	female_down
Ubfd1	-0.654952	-0.309161	female_down
Uchl3	-0.778185	-0.234309	female_down
Uchl5	-0.668614	0.0137985	female_down
Ufsp1	-1.07667	-0.353284	female_down
Unkl	-0.675613	-0.134662	female_down
Uqcrb	-0.62841	-0.218542	female_down
Uqcrh	-0.61788	-0.240391	female_down
Usf1	-0.871337	-0.224722	female_down
Usp29	-0.833726	0.397189	female_down
Vamp1	-0.929089	0.197972	female_down
Vat1l	-0.837311	-0.0585759	female_down
Vgf	-0.750206	-0.328197	female_down
Vstm2a	-0.997436	-0.160676	female_down
Vstm2b	-0.951628	-0.0582736	female_down
Vstm2l	-0.741374	-0.0941571	female_down
Vwc2	-1.0747	0.218609	female_down
Wdr37	-0.670116	-0.0820211	female_down
Wdr6	-0.703173	0.303323	female_down
Wee1	-0.747062	-0.0667023	female_down
Whrn	-0.779405	-0.496717	female_down
Yars2	-0.646118	0.0206971	female_down
Zcchc12	-0.918269	0.253978	female_down
Zdbf2	-0.668404	0.205754	female_down
Zdhhc2	-0.616785	-0.280423	female_down
Zfpm2	-0.81929	0.121078	female_down
Zic1	-0.604969	0.357315	female_down
Zscan18	-0.736334	-0.405464	female_down
Zwint	-1.02094	0.154306	female_down
Ccdc153	-0.759946	-0.934705	female_down_male_down
Cplx3	-0.955538	-1.0329	female_down_male_down
Ctps	-0.760707	-1.10584	female_down_male_down
Dleu7	-1.30451	-0.86081	female_down_male_down
Fam155a	-0.936372	-0.648339	female_down_male_down
Gm13889	-0.763255	-0.905345	female_down_male_down
Gsto1	-0.687857	-0.608057	female_down_male_down
Hacd1	-0.716388	-0.898073	female_down_male_down
Hcrt	-2.71822	-2.35507	female_down_male_down
Hes5	-0.737542	-1.15442	female_down_male_down
Hist3h2ba	-0.670853	-0.615736	female_down_male_down
Hmgn2	-0.809377	-0.744947	female_down_male_down
Itm2a	-0.843673	-0.951532	female_down_male_down
Lims2	-0.603973	-0.915145	female_down_male_down
Lingo2	-0.629328	-0.715502	female_down_male_down
Marcksl1	-0.661425	-1.02494	female_down_male_down
Mex3b	-0.69941	-0.630736	female_down_male_down
Mpzl1	-0.62892	-1.21865	female_down_male_down
Nrep	-1.18392	-0.9928	female_down_male_down
Oxt	-3.17128	-1.93283	female_down_male_down
Pmch	-3.25101	-3.09732	female_down_male_down
Rab33a	-1.63556	-0.964389	female_down_male_down
Sbk1	-0.670332	-0.701984	female_down_male_down
Sema6a	-0.594289	-0.888191	female_down_male_down
Serf1	-0.604782	-0.619981	female_down_male_down
Serinc5	-0.794377	-1.05066	female_down_male_down
Sh3gl3	-0.688524	-1.19924	female_down_male_down
Slc25a38	-0.645217	-0.842576	female_down_male_down
Slc30a10	-0.786563	-0.613431	female_down_male_down
Slc38a2	-0.630079	-0.63819	female_down_male_down
Smco3	-0.751419	-0.596241	female_down_male_down
Sox11	-0.657986	-1.3967	female_down_male_down
Sst	-0.710467	-0.698225	female_down_male_down
Tiam2	-0.651736	-0.710652	female_down_male_down
Tmem163	-1.597	-1.40396	female_down_male_down
Tspan2	-0.606487	-0.631566	female_down_male_down
Ttc9	-0.729947	-0.650003	female_down_male_down
Ust	-0.689846	-0.738095	female_down_male_down
Cbln1	-1.19505	0.687089	female_down_male_up
Slc35g2	-0.655188	0.653305	female_down_male_up
2900060B14Rik	0.882398	0.567271	female_up
Adamtsl4	0.80136	0.415712	female_up
Adora1	0.64246	0.0699036	female_up
Aebp1	1.27955	0.55515	female_up
Aldh1l1	1.04567	0.502136	female_up
Amdhd2	0.935117	0.118693	female_up
Ampd3	0.710318	0.303321	female_up
Ankrd13a	0.832067	0.199963	female_up
Anxa5	1.15069	0.438253	female_up
Aqp4	0.99432	0.500671	female_up
Arfgap2	0.651261	-0.162563	female_up
Arhgdia	0.873973	0.189153	female_up
Arpc1b	1.1821	0.164969	female_up
Arrb2	0.616384	0.331268	female_up
Ascc2	0.674249	-0.0929417	female_up
Asl	0.762727	0.173979	female_up
Atf5	1.40424	0.454897	female_up
Aup1	0.697293	0.0331653	female_up
Blvrb	0.94245	0.213791	female_up
Calr	0.813168	0.188827	female_up
Camk1	0.596648	0.0715993	female_up
Cavin1	0.670572	0.487337	female_up
Cavin3	0.59742	0.197542	female_up
Cd34	0.93214	0.56404	female_up
Cd63	1.3585	0.406626	female_up
Cd9	0.935286	0.124258	female_up
Cdc42ep2	0.747682	-0.158181	female_up
Cdk5rap3	0.681997	0.432764	female_up
Cebpg	0.626325	0.123804	female_up
Cenpb	0.712046	0.143705	female_up
Chst11	0.685874	-0.0995717	female_up
Clic1	1.53113	0.464737	female_up
Clu	0.964786	0.34568	female_up
Cnn3	0.734754	0.171963	female_up
Cntn2	0.6977	-0.219681	female_up
Col16a1	0.889822	0.31756	female_up
Coro1a	0.8952	0.3251	female_up
Cox8b	1.21985	0.191301	female_up
Creld2	0.724489	-0.506548	female_up
Crip2	0.602949	0.0972147	female_up
Crlf1	0.613998	0.224292	female_up
Csf2ra	0.924525	0.405491	female_up
Csk	0.747181	-0.0130731	female_up
Cst3	0.63675	0.492039	female_up
Ctsa	1.1005	0.289753	female_up
D730003I15Rik	0.65048	0.412023	female_up
Dbndd2	0.597656	0.338823	female_up
Dhrs3	1.41209	0.236314	female_up
Dnm2	0.610119	0.460813	female_up
Dpp7	0.778698	0.200088	female_up
Dtx4	0.846062	0.284631	female_up
Dusp6	0.609523	0.27494	female_up
Efemp2	0.785853	0.266865	female_up
Emp2	0.696597	-0.480775	female_up
Endod1	0.610511	0.175284	female_up
Enpp6	0.67688	0.0369345	female_up
Ephb1	0.597442	-0.0201977	female_up
Ephb3	0.640423	-0.552752	female_up
Ezr	0.810406	0.190808	female_up
Fah	1.10991	0.51231	female_up
Fam107a	0.942799	0.578074	female_up
Fam129b	1.12569	0.399238	female_up
Fam131b	0.908675	0.446603	female_up
Fam160b2	0.698242	-0.0587586	female_up
Fam171a1	0.623074	0.467046	female_up
Fam189a2	0.779508	0.52134	female_up
Fcgrt	0.696121	-0.136088	female_up
Fcrls	2.36236	0.532632	female_up
Fkbp15	0.682455	0.0165389	female_up
Flnb	0.585567	0.0302315	female_up
Fos	0.963938	0.303752	female_up
Foxo1	0.595472	0.43917	female_up
Fth1	0.730821	0.369103	female_up
Ftl1	1.11811	0.0880756	female_up
Fuca1	0.911457	0.513818	female_up
Fxyd7	0.900094	0.315132	female_up
Galnt6	1.49666	0.352712	female_up
Gan	0.788716	0.196599	female_up
Gatb	0.626212	0.118545	female_up
Gba	0.907431	0.114719	female_up
Gdf11	0.619908	0.236118	female_up
Gjb1	0.747176	0.119178	female_up
Glmp	0.600403	0.346641	female_up
Gm19935	0.828923	-0.387818	female_up
Gm2a	0.967345	0.469552	female_up
Gm47283	0.779617	-0.287331	female_up
Gns	0.785867	0.4807	female_up
Golm1	0.975396	0.319114	female_up
Gpam	0.897873	0.429605	female_up
Gpd1	0.600207	0.401868	female_up
Gpr146	0.637978	0.396646	female_up
Gpr34	1.13892	0.575954	female_up
Gps2	0.614547	-0.0026014	female_up
Gpt	0.723263	0.0890931	female_up
Gstm1	0.829937	0.354374	female_up
Hadha	0.59399	0.108689	female_up
Hapln2	0.816687	0.357232	female_up
Hhatl	0.721147	0.310727	female_up
Hspb8	0.91554	0.553367	female_up
Ifi27	0.977231	0.413902	female_up
Igfbp7	0.618068	0.388174	female_up
Ighm	3.12901	0.340841	female_up
Il11ra1	0.709121	-0.0148317	female_up
Il17ra	0.974282	0.253915	female_up
Il6st	0.604123	0.0650259	female_up
Itpk1	0.679391	0.361391	female_up
Itpkb	0.687828	0.527886	female_up
Jade2	0.593572	0.198026	female_up
Junb	1.26381	-0.0897762	female_up
Kcna6	0.678842	0.0400698	female_up
Kctd10	0.640563	0.230319	female_up
Klf6	0.642544	0.458361	female_up
Lamb2	0.881904	0.155727	female_up
Lars2	0.631555	0.518416	female_up
Ldhd	0.64687	-0.192268	female_up
Lhfpl2	0.678142	-0.0539243	female_up
Lrch4	0.834597	0.374778	female_up
Lst1	0.784432	0.344067	female_up
Ly6e	0.674113	0.396886	female_up
Magt1	0.771494	0.454534	female_up
Matn4	1.03064	0.30466	female_up
Mcl1	0.677013	0.250328	female_up
Mfsd12	0.665048	0.47	female_up
Mgll	0.780625	0.22023	female_up
Micu2	0.717881	0.0876545	female_up
Mlc1	0.783865	0.16503	female_up
Mmgt2	0.663314	0.278382	female_up
Mob1a	0.703872	0.0785623	female_up
Mobp	0.750998	-0.316786	female_up
Mt3	0.696851	0.1439	female_up
Myh9	0.683065	0.397978	female_up
Myo9b	0.67646	0.209216	female_up
Nacc2	0.596243	0.336065	female_up
Nat9	0.782154	0.116176	female_up
Ncam2	0.719365	0.567161	female_up
Necap2	0.636715	-0.0946714	female_up
Nek6	0.998336	0.533328	female_up
Nkx6-2	0.665203	0.17566	female_up
Npc2	1.07781	0.0964424	female_up
Nr4a1	0.864058	-0.0492914	female_up
Nxn	0.644509	-0.0830263	female_up
Oaf	0.671011	0.3884	female_up
Olfml3	1.44409	0.452103	female_up
Oplah	0.680886	0.172827	female_up
Orai1	0.674162	0.235539	female_up
Osbpl7	0.751184	0.368187	female_up
P2rx4	0.948486	0.524767	female_up
Padi2	0.922593	-0.0992851	female_up
Pamr1	0.651892	-0.103754	female_up
Paqr4	0.677694	0.310619	female_up
Pck2	0.599277	0.203995	female_up
Pcolce	1.07191	-0.252494	female_up
Pdlim4	1.10057	0.387877	female_up
Pih1d1	0.657483	0.142645	female_up
Pkn1	0.614507	0.052813	female_up
Pkp4	1.39474	0.491822	female_up
Pla2g15	0.80942	0.208256	female_up
Plcd4	0.972591	0.433206	female_up
Pld2	0.642913	-0.357007	female_up
Plekha2	0.599176	-0.334832	female_up
Plekho1	0.697999	0.440899	female_up
Plod3	0.693384	-0.228132	female_up
Plxdc2	0.653667	0.316085	female_up
Plxnb1	0.786634	-0.134833	female_up
Plxnb2	0.924813	0.34725	female_up
Pmp22	0.649032	0.524347	female_up
Poc1a	0.811869	-0.200225	female_up
Pon2	0.606458	0.114653	female_up
Ppp1r3c	0.655595	-0.177595	female_up
Prelp	0.698929	0.0471502	female_up
Prlr	1.24625	-0.0642409	female_up
Psen1	0.722341	0.17793	female_up
Psen2	0.59701	0.241179	female_up
Psme1	0.864525	0.439188	female_up
Pth1r	0.830418	0.29968	female_up
Ptpn1	0.709412	0.377398	female_up
Ptpn23	0.596047	0.108645	female_up
Ptpre	0.667782	0.37317	female_up
Rassf3	0.626971	0.438062	female_up
Rbp1	0.651871	0.0213584	female_up
Rcbtb2	0.647866	-0.155446	female_up
Rell1	0.622318	0.0994439	female_up
Rflnb	0.65851	0.641313	female_up
Rftn1	0.624208	0.358806	female_up
Rgl1	0.603748	0.365695	female_up
Rgl2	0.66823	-0.138327	female_up
Rgs9	0.833414	-0.46656	female_up
Rhoc	0.720398	0.14793	female_up
Rrbp1	1.25289	0.496369	female_up
Rxra	0.660485	0.132942	female_up
Rxrg	1.40316	0.349013	female_up
S100a1	0.67331	0.0908195	female_up
S100a10	0.988592	0.576557	female_up
S100a13	0.8153	0.318684	female_up
Selplg	0.964084	0.450654	female_up
Sept9	0.742509	0.51273	female_up
Serpinb6a	0.888697	0.543753	female_up
Sipa1	0.895104	0.371786	female_up
Slc25a10	1.00923	0.290956	female_up
Slc38a10	0.619797	0.0594068	female_up
Slc44a2	0.588396	0.481137	female_up
Slc4a7	0.600677	0.174875	female_up
Slx1b	0.63116	0.261173	female_up
Smg9	0.736081	-0.0532814	female_up
Snx8	0.64342	-0.043942	female_up
Spsb1	0.716829	0.0200928	female_up
Srrm2	0.735394	0.532247	female_up
Stard8	0.657021	0.16216	female_up
Stat1	1.01187	0.584906	female_up
Stxbp2	0.836819	0.431358	female_up
Supt3	0.609724	0.164612	female_up
Syngr2	0.77568	0.259069	female_up
Synpo	0.722308	0.366789	female_up
Tagln2	1.29279	0.423778	female_up
Tcirg1	1.36272	0.548807	female_up
Tcn2	0.595151	0.0939773	female_up
Tcof1	0.748824	0.429147	female_up
Tgfbr1	1.08929	0.575568	female_up
Timp2	0.943178	0.555758	female_up
Tmem119	0.980016	0.519416	female_up
Tmem268	0.660346	0.431791	female_up
Tns1	0.640154	0.523987	female_up
Tppp3	0.985928	0.387621	female_up
Trib1	1.00917	0.534404	female_up
Trp53inp2	1.02774	0.162215	female_up
Trpm4	0.680901	0.277313	female_up
Ubn1	0.784602	-0.0844242	female_up
Vamp8	1.00878	0.52698	female_up
Vwa1	0.670372	0.415124	female_up
Vwf	0.869505	0.521756	female_up
Wdr81	0.835885	-0.0189451	female_up
Wipf1	0.594989	0.213476	female_up
Xist	0.705215	-0.341987	female_up
Zcchc24	0.634755	0.272309	female_up
Zfp579	0.823155	-0.0762641	female_up
Zyx	0.659149	0.426677	female_up
Mvd	0.628302	-0.77476	female_up_male_down
A2m	2.79423	2.53038	female_up_male_up
Abca1	0.886462	0.798026	female_up_male_up
Abca8a	1.28116	1.38167	female_up_male_up
AC149090.1	1.19092	0.967413	female_up_male_up
Adam11	0.743958	0.897892	female_up_male_up
Adipor2	0.618867	0.609795	female_up_male_up
Ahnak	1.10993	0.79408	female_up_male_up
Aif1	2.39395	1.52272	female_up_male_up
Akap13	0.617272	0.863812	female_up_male_up
Ankrd11	0.65577	0.74241	female_up_male_up
Anxa2	1.60588	0.738606	female_up_male_up
Anxa3	1.66373	1.23301	female_up_male_up
Apod	1.94945	1.83591	female_up_male_up
Apoe	2.00539	1.12142	female_up_male_up
Arhgap15	0.959658	0.721567	female_up_male_up
Atp1a2	0.674851	0.702287	female_up_male_up
Aven	0.882802	0.620608	female_up_male_up
Axl	1.06727	0.902219	female_up_male_up
B2m	1.72582	1.50202	female_up_male_up
Bst2	1.81333	1.19886	female_up_male_up
C1qa	3.06034	1.81955	female_up_male_up
C1qb	3.05457	1.68201	female_up_male_up
C1qc	2.54566	1.7165	female_up_male_up
C4b	4.60886	4.13846	female_up_male_up
Cadps2	0.648045	0.777336	female_up_male_up
Ccdc3	2.13774	0.591318	female_up_male_up
Ccnd1	1.27548	0.779942	female_up_male_up
Cd151	0.762534	0.586575	female_up_male_up
Cd52	3.05468	2.54499	female_up_male_up
Cd68	3.22649	2.00068	female_up_male_up
Cd74	3.81292	2.29953	female_up_male_up
Cd83	0.876504	0.946194	female_up_male_up
Cdk5rap2	1.00049	0.678629	female_up_male_up
Cebpb	1.20635	1.08302	female_up_male_up
Cebpd	2.2746	1.53954	female_up_male_up
Chil1	1.55444	1.26526	female_up_male_up
Cotl1	1.4174	0.881428	female_up_male_up
Creg1	1.00561	0.774055	female_up_male_up
Crip1	0.833281	0.677627	female_up_male_up
Crlf2	1.80054	1.42063	female_up_male_up
Csf1	1.22136	0.868977	female_up_male_up
Csf1r	0.956234	0.620724	female_up_male_up
Ctsb	1.25177	0.691959	female_up_male_up
Ctsd	2.63566	1.46348	female_up_male_up
Ctsh	2.08282	1.10785	female_up_male_up
Ctss	2.06731	1.53191	female_up_male_up
Ctsz	2.40784	1.41119	female_up_male_up
Cx3cr1	1.67553	1.50975	female_up_male_up
Cxcl14	0.826271	0.665434	female_up_male_up
Cyb5r1	0.894631	0.592349	female_up_male_up
Cyb5r3	1.03853	0.673194	female_up_male_up
Cyba	2.62232	1.33621	female_up_male_up
Cyp2d22	0.668844	0.721469	female_up_male_up
Dhrs1	1.25165	0.6757	female_up_male_up
Efemp1	0.888971	1.0284	female_up_male_up
Ephx1	0.64988	0.730595	female_up_male_up
Fcer1g	2.26858	1.37378	female_up_male_up
Fcgr3	1.71211	1.24631	female_up_male_up
Fosl2	0.821226	0.855506	female_up_male_up
Fxyd1	1.62548	1.05091	female_up_male_up
Fxyd5	2.27787	1.25402	female_up_male_up
Gadd45a	1.22491	1.16038	female_up_male_up
Gfap	2.93827	1.71092	female_up_male_up
Gm42418	1.67123	1.39975	female_up_male_up
Gpnmb	5.00878	3.62866	female_up_male_up
Gpx3	1.1643	1.92989	female_up_male_up
Grn	1.52951	0.835001	female_up_male_up
Gusb	0.873324	0.670654	female_up_male_up
H2-D1	2.3934	2.10019	female_up_male_up
H2-DMa	1.34716	0.897406	female_up_male_up
H2-K1	2.43247	1.54391	female_up_male_up
Hbegf	0.827806	0.692586	female_up_male_up
Hexa	1.72426	0.784612	female_up_male_up
Hexb	1.36699	1.12124	female_up_male_up
Hipk2	0.88158	1.41199	female_up_male_up
Hopx	0.649598	0.906908	female_up_male_up
Hspb1	1.76389	0.827276	female_up_male_up
Ifi27l2a	2.06408	1.79138	female_up_male_up
Ifitm3	1.67072	0.814983	female_up_male_up
Ifngr1	0.758422	0.619297	female_up_male_up
Igfbp5	1.16762	0.635708	female_up_male_up
Il33	0.621248	0.766218	female_up_male_up
Itgav	0.933989	0.613434	female_up_male_up
Itgb5	1.78171	1.05813	female_up_male_up
Itih5	0.662835	1.19269	female_up_male_up
Itpr2	0.917614	0.630341	female_up_male_up
Kcnq1ot1	0.725914	0.7872	female_up_male_up
Kcns1	1.14788	0.933528	female_up_male_up
Klk6	2.617	1.5328	female_up_male_up
Klk8	1.1181	0.920459	female_up_male_up
Laptm5	2.24648	1.3819	female_up_male_up
Lbh	1.40748	1.31135	female_up_male_up
Lgals1	1.19574	0.822376	female_up_male_up
Lgals3	3.91509	2.55175	female_up_male_up
Lgals3bp	2.83729	2.06187	female_up_male_up
Lgi4	1.67605	0.840536	female_up_male_up
Lmna	0.837127	0.777929	female_up_male_up
Lpl	3.08365	1.83138	female_up_male_up
Ly86	1.34765	1.2092	female_up_male_up
Lyz2	4.8984	3.49985	female_up_male_up
Maf	0.679111	0.719611	female_up_male_up
Mafb	1.36071	1.27912	female_up_male_up
Man2b1	1.63714	1.00185	female_up_male_up
Mfap3l	0.909528	0.699938	female_up_male_up
Mgst1	0.610016	0.621756	female_up_male_up
Mpeg1	2.77461	2.06907	female_up_male_up
Msn	1.68154	1.0075	female_up_male_up
Msrb1	1.11344	1.15806	female_up_male_up
Mt1	0.688475	0.612084	female_up_male_up
Mt2	0.596085	0.642823	female_up_male_up
Nbl1	0.845314	0.790986	female_up_male_up
Ndst1	0.928541	0.634575	female_up_male_up
Neat1	1.9314	1.39937	female_up_male_up
Net1	1.174	1.11931	female_up_male_up
Nfix	0.666047	0.605561	female_up_male_up
Nol3	1.01498	0.983532	female_up_male_up
Nrp1	1.34685	1.18941	female_up_male_up
Nrp2	0.704624	0.87603	female_up_male_up
Ntn5	1.12871	0.736289	female_up_male_up
Nupr1	2.2002	1.63318	female_up_male_up
Ogdhl	0.9234	1.4987	female_up_male_up
Pbxip1	1.26319	0.763196	female_up_male_up
Pcdhb9	0.852199	1.01419	female_up_male_up
Pdgfa	0.599742	0.717938	female_up_male_up
Pdia4	0.668621	0.736933	female_up_male_up
Phyhd1	0.954533	1.08558	female_up_male_up
Pik3cd	0.588827	0.721591	female_up_male_up
Pld4	1.99776	1.02235	female_up_male_up
Plvap	1.02594	1.27218	female_up_male_up
Pou2f2	1.56671	1.79254	female_up_male_up
Prdx6	1.13198	0.633702	female_up_male_up
Prss23	1.19605	0.798912	female_up_male_up
Ptgs1	0.872701	0.832729	female_up_male_up
Ptpn18	1.60451	1.10365	female_up_male_up
Rnase4	1.32174	0.766677	female_up_male_up
S100a4	3.62419	2.08634	female_up_male_up
S100a6	2.52564	1.63674	female_up_male_up
S100b	0.723581	0.649113	female_up_male_up
Sat1	0.692956	0.821794	female_up_male_up
Sdc4	0.829595	0.652367	female_up_male_up
Serpina3n	5.51369	4.81832	female_up_male_up
Shisa5	1.04851	0.603679	female_up_male_up
Skap2	0.818071	0.661867	female_up_male_up
Slc14a1	1.05907	0.623798	female_up_male_up
Smoc1	0.83442	0.716836	female_up_male_up
Sox9	0.752289	0.702777	female_up_male_up
Spp1	1.98755	2.62091	female_up_male_up
Srgn	1.08834	0.927488	female_up_male_up
Stat3	0.981405	0.707883	female_up_male_up
Sun2	0.866285	0.655451	female_up_male_up
Taf3	0.82697	0.918304	female_up_male_up
Tapbp	1.38053	0.760268	female_up_male_up
Tgfbr2	0.913092	0.861094	female_up_male_up
Tle3	1.01858	0.641624	female_up_male_up
Tmem176a	2.15755	1.14716	female_up_male_up
Tmem176b	1.15819	0.673206	female_up_male_up
Tmem86a	0.629282	0.800228	female_up_male_up
Tnfrsf1a	1.31048	1.14234	female_up_male_up
Trem2	2.94397	1.96939	female_up_male_up
Trf	0.984934	0.650913	female_up_male_up
Tspan4	0.657004	0.841856	female_up_male_up
Tspo	1.76661	1.16699	female_up_male_up
Tyrobp	2.71058	1.65006	female_up_male_up
Uap1l1	1.49847	0.837175	female_up_male_up
Ucp2	1.13916	0.596243	female_up_male_up
Unc93b1	1.45108	0.588575	female_up_male_up
Vim	3.0139	2.01003	female_up_male_up
Vsir	1.27673	0.906007	female_up_male_up
Zbtb20	0.724858	1.0458	female_up_male_up
Zfp703	0.725774	0.629258	female_up_male_up
1700094D03Rik	-0.287603	-0.90196	male_down
Aacs	-0.191106	-0.810343	male_down
Abhd5	-0.143519	-0.648382	male_down
Acss2	-0.209665	-0.691769	male_down
Ahsa2	-0.177566	-0.745327	male_down
Arc	-0.0922424	-0.879069	male_down
Arhgap33	-0.0931726	-0.70648	male_down
Atg2b	-0.415951	-0.702796	male_down
Birc2	-0.372942	-0.816087	male_down
Brdt	-0.41447	-0.595521	male_down
Calml4	-0.50159	-1.08654	male_down
Caskin2	-0.148755	-0.79765	male_down
Ccdc28b	-0.02866	-0.676013	male_down
Cd24a	-0.36944	-0.776112	male_down
Cfap69	-0.342065	-0.834126	male_down
Chadl	-0.556184	-0.768761	male_down
Clic6	-0.26676	-0.681058	male_down
Col9a3	0.0933961	-0.750656	male_down
Cort	-0.013787	-0.678068	male_down
Cryab	0.283218	-0.633798	male_down
Csrnp2	-0.467955	-0.788856	male_down
Cyb561d2	0.173621	-0.697922	male_down
Cyp51	-0.0798724	-0.783277	male_down
Dctpp1	-0.237241	-0.62317	male_down
Desi1	-0.0583404	-0.970357	male_down
Dgat2	-0.388257	-0.618441	male_down
Dhcr24	-0.0588437	-0.640662	male_down
Dhcr7	-0.00270707	-0.93296	male_down
Dhx35	-0.501286	-0.725754	male_down
Dkkl1	0.0476346	-0.837827	male_down
Dok4	-0.374802	-0.632276	male_down
Dusp11	0.0469339	-0.655557	male_down
Dusp14	-0.430451	-0.610094	male_down
Ecrg4	-0.40972	-1.01596	male_down
Egr4	-0.316194	-0.816154	male_down
Eml1	-0.0706021	-0.894296	male_down
Emx1	-0.182434	-0.812189	male_down
Fa2h	0.0852065	-0.620574	male_down
Fabp7	-0.0636696	-0.653395	male_down
Fam183b	-0.21683	-1.08649	male_down
Fyn	-0.527481	-0.636293	male_down
Gadd45g	0.331776	-0.647867	male_down
Gal3st1	-0.194837	-0.750547	male_down
Gamt	-0.0194592	-1.14952	male_down
Gm26917	-0.0745515	-0.68207	male_down
Gnb4	-0.184278	-0.708094	male_down
Gng8	-0.518925	-0.637942	male_down
Gpr17	-0.505237	-2.30129	male_down
Gpr88	-0.154277	-0.666558	male_down
Gramd3	-0.173531	-0.976921	male_down
Gzf1	-0.11779	-0.736145	male_down
H2afy2	-0.35557	-0.632763	male_down
Hist3h2a	-0.241716	-0.657408	male_down
Hmgcs1	-0.271302	-0.841121	male_down
Hs3st2	-0.185325	-0.720223	male_down
Hspa1a	0.174475	-0.781789	male_down
Hspa1b	0.402082	-1.39449	male_down
Ick	-0.466097	-0.619722	male_down
Idh1	-0.217492	-0.687397	male_down
Idi1	-0.0831713	-0.605908	male_down
Igsf8	-0.42059	-0.608147	male_down
Inppl1	0.223701	-0.881204	male_down
Ints13	-0.10671	-0.628823	male_down
Islr2	-0.280219	-0.877065	male_down
Itih3	0.031427	-0.645087	male_down
Jcad	-0.471792	-0.848759	male_down
Kl	-0.257863	-0.626718	male_down
Klf2	0.0291296	-0.749754	male_down
Kptn	0.0583099	-0.656859	male_down
Lbp	-0.0111572	-0.818142	male_down
Leprot	-0.29248	-0.835623	male_down
Lpar1	-0.116705	-0.655861	male_down
Mal	-0.402894	-0.594554	male_down
Mcam	-0.184342	-0.728563	male_down
Mia	-0.522916	-1.56255	male_down
Mog	-0.2447	-0.777795	male_down
Msmo1	0.135981	-0.663812	male_down
Mycbp	-0.253492	-0.691298	male_down
Myoc	-0.366618	-0.618683	male_down
Nasp	-0.240126	-0.600748	male_down
Nfasc	0.18462	-0.585479	male_down
Nkd1	-0.469805	-0.712943	male_down
Npy	-0.217743	-0.878871	male_down
Nudt4	-0.430643	-0.877834	male_down
Opalin	-0.193962	-0.676618	male_down
Otub2	-0.576432	-0.660664	male_down
Ovol2	0.13752	-0.777779	male_down
Pacs2	0.336108	-0.660833	male_down
Pantr1	-0.417056	-0.690588	male_down
Parvb	-0.0148123	-0.753427	male_down
Phldb1	-0.0770394	-0.586147	male_down
Plekhh1	-0.0629767	-0.596024	male_down
Prcd	0.0536096	-0.897184	male_down
Prickle1	-0.509392	-0.617996	male_down
Prkcq	-0.262933	-0.692598	male_down
Pxdn	-0.105601	-0.685638	male_down
Qdpr	-0.00553123	-0.604697	male_down
Rabl2	-0.307412	-0.595645	male_down
Rarres2	-0.0485263	-0.779162	male_down
Rasgef1b	-0.0613269	-0.686836	male_down
Rbp4	-0.11723	-0.682373	male_down
Rgs16	-0.51093	-0.609823	male_down
Riiad1	0.206201	-0.959873	male_down
Rras2	-0.536399	-1.15234	male_down
Rsph1	-0.21691	-0.814476	male_down
Sbf1	-0.245803	-0.704249	male_down
Sema4f	-0.0504182	-0.781575	male_down
Sema5b	-0.175856	-0.652223	male_down
Serpinb1a	-0.303803	-0.70245	male_down
Sgk1	-0.0125856	-0.608645	male_down
Sh3bp4	-0.238581	-0.656505	male_down
Slc13a4	-0.0942307	-0.697906	male_down
Slc22a23	-0.303919	-0.671096	male_down
Stard3	-0.078146	-0.590854	male_down
Stmn1	-0.17268	-0.59138	male_down
Tjap1	-0.0795242	-0.596965	male_down
Tmeff2	-0.553352	-0.974365	male_down
Tmem107	-0.365942	-0.880251	male_down
Tmem132a	0.0409975	-0.592713	male_down
Tmem141	-0.378841	-0.874023	male_down
Ttc9b	-0.375411	-0.670489	male_down
Ugt8a	-0.0281484	-0.707248	male_down
Unc5b	-0.0590597	-0.621056	male_down
Zdhhc9	0.177003	-0.79587	male_down
1700017B05Rik	0.515141	0.663946	male_up
Adam9	0.0526814	0.738865	male_up
Add3	0.227279	0.621896	male_up
Akap12	-0.334622	0.599901	male_up
Amotl1	0.398114	0.678816	male_up
Ankrd12	0.273263	0.725194	male_up
Ar	0.0492051	0.865587	male_up
Arid1b	0.000901296	0.637748	male_up
Arid4a	0.41667	0.712975	male_up
Arid4b	0.256222	0.610109	male_up
Atn1	0.353268	0.587689	male_up
B230209E15Rik	0.577996	1.01048	male_up
B3galnt1	-0.163828	0.589631	male_up
Bod1l	0.430262	0.923712	male_up
C1ql3	0.0416658	1.08269	male_up
Cacng5	0.520998	0.744174	male_up
Camk1d	0.334983	0.644217	male_up
Ccdc136	-0.03515	0.608744	male_up
Ccdc88a	0.102518	0.591458	male_up
Cd302	0.404565	0.841005	male_up
Cdr1os	0.42593	0.766114	male_up
Chst8	0.280615	0.605905	male_up
Cir1	0.262466	0.663959	male_up
Cirbp	-0.292747	0.644559	male_up
Cmbl	0.574447	0.996249	male_up
Cmip	0.52657	0.727509	male_up
Cox6a2	0.415702	0.729354	male_up
Cpeb1	0.340415	0.602774	male_up
Cpne8	0.473137	0.642306	male_up
Cwf19l2	0.323566	0.719265	male_up
Eif5b	0.56501	0.816924	male_up
Eps8l2	0.0715635	0.604359	male_up
Etnppl	-0.102192	1.36447	male_up
Fam133b	0.0270742	0.732196	male_up
Fkbp5	0.0504047	0.65146	male_up
Ggact	0.177958	0.823293	male_up
Glg1	0.575013	0.822358	male_up
Grin2b	0.149394	0.657995	male_up
Grp	-0.570343	0.820091	male_up
Gstt1	0.115533	0.682294	male_up
Hes1	-0.399946	0.814567	male_up
Htra1	0.187073	0.685767	male_up
Ier3	0.150568	0.673836	male_up
Ifngr2	-0.0767143	0.632163	male_up
Ildr2	0.399134	0.702509	male_up
Irf2bpl	0.111181	0.607862	male_up
Katnal1	0.581595	0.616133	male_up
Kazald1	-0.0357736	0.892744	male_up
Kcna1	0.210501	1.00882	male_up
Kif3a	0.201581	0.628807	male_up
Kif5b	0.246808	0.769649	male_up
Klhdc8a	-0.0521825	1.1372	male_up
Knop1	0.367492	0.606158	male_up
Lefty1	0.445246	0.849015	male_up
Map7d2	-0.352643	0.702161	male_up
Medag	0.253732	0.829222	male_up
Mertk	0.330115	1.12116	male_up
Mgp	-0.246913	0.728001	male_up
Mpp6	0.325322	0.606174	male_up
Mtdh	0.471469	0.634454	male_up
Mylip	0.40651	0.758874	male_up
N6amt1	0.220408	0.767821	male_up
Ncor1	0.209645	0.632477	male_up
Nexmif	-0.0441529	0.825516	male_up
Nfia	0.427283	0.637939	male_up
Nipbl	0.438708	0.703366	male_up
Nos1ap	0.239455	1.0526	male_up
Npas3	0.106659	0.719753	male_up
Ntm	0.31034	0.702853	male_up
Pabpc1	0.274152	0.83924	male_up
Pkib	0.297732	0.819398	male_up
Plxdc1	0.116032	0.725615	male_up
Pou3f1	0.243918	1.06657	male_up
Ppargc1a	-0.453013	0.587106	male_up
Ppig	0.320719	0.680375	male_up
Prkcd	0.0158309	0.590584	male_up
Prrc2c	0.178332	0.605108	male_up
Prune2	-0.0969477	0.722171	male_up
Rbm25	0.301121	0.879665	male_up
Rbm3	-0.409062	0.967741	male_up
Rbms1	0.553674	0.683949	male_up
Rock1	0.443451	0.635677	male_up
Rora	-0.300238	0.626038	male_up
Rpl10-ps3	0.538246	0.813652	male_up
Rreb1	0.312218	0.837444	male_up
Sash1	0.286829	0.738611	male_up
Scn1a	-0.303491	0.848428	male_up
Siglech	0.510421	0.661141	male_up
Slc1a3	0.4626	0.60473	male_up
Slc39a14	0.579781	0.694776	male_up
Slc4a4	-0.13719	0.699218	male_up
Snhg9	-0.132679	0.608236	male_up
Spock1	0.0715126	0.617837	male_up
Sult1a1	0.343379	1.03975	male_up
Synpo2	-0.017154	0.626819	male_up
Taf1d	-0.39712	0.647355	male_up
Thoc2	0.293198	0.685935	male_up
Tmem215	0.0137813	1.07328	male_up
Tmf1	-0.0543536	0.606352	male_up
Tmie	0.192603	0.829527	male_up
Uba52	-0.531216	0.633416	male_up
Ubash3b	-0.0713321	0.717298	male_up
Unc13c	-0.576334	0.625908	male_up
Unc5d	-0.284816	0.591372	male_up
Zc3h6	-0.0755293	0.958925	male_up
Zfhx3	0.262669	1.21337	male_up
Zfhx4	-0.213505	0.752904	male_up
Zfp36l2	0.407807	0.637528	male_up
Zfp536	0.0768092	0.68512	male_up

## Sheet: hippocampus
gene ID	hippocampus_female_log2FC	hippocampus_male_log2FC	source
9130024F11Rik	-0.850278	-0.112556	female_down
Actr6	-0.602372	0.0531142	female_down
Adcy8	-0.613808	0.172627	female_down
Adgrl2	-0.904014	-0.543122	female_down
Ccn2	-0.824323	-0.574402	female_down
Ccn3	-1.0325	-0.140919	female_down
Cdh10	-0.636739	0.180895	female_down
Cdh6	-0.61688	-0.182206	female_down
Ciart	-0.674879	-0.197532	female_down
Dbp	-0.680879	-0.334183	female_down
Dcc	-0.639535	-0.299333	female_down
Eml6	-0.695674	-0.236602	female_down
Erh	-0.830672	0.0590418	female_down
F2r	-0.74068	-0.216349	female_down
Fezf2	-0.587805	-0.507103	female_down
Gap43	-0.597161	-0.452918	female_down
Gstp1	-0.622254	-0.0244335	female_down
H2afx	-0.590998	-0.195842	female_down
Hmgn2	-0.610986	-0.472775	female_down
Ifnar1	-0.613357	-0.0866243	female_down
Kcnh7	-0.786597	-0.199453	female_down
Ldb2	-0.744089	-0.516529	female_down
Lrrc17	-0.596617	0.466039	female_down
Mal2	-0.678416	-0.295145	female_down
Man1a	-0.768874	-0.303721	female_down
Marcksl1	-0.596094	-0.285321	female_down
Meis2	-0.735187	-0.193793	female_down
Mex3b	-0.645286	0.178205	female_down
Nyap2	-0.799905	-0.213511	female_down
Pi4kb	-0.591574	-0.143896	female_down
Plekha7	-0.627657	-0.0733608	female_down
Rab33a	-0.661611	-0.19013	female_down
Satb2	-0.651221	-0.257518	female_down
Sema3a	-0.620491	-0.310774	female_down
Tfrc	-0.61057	-0.220046	female_down
Tpbg	-0.877559	-0.572812	female_down
Tshz2	-0.629007	-0.166863	female_down
Wnt4	-1.05314	-0.261257	female_down
Gal	-0.670543	-0.774175	female_down_male_down
Gm19410	-0.850692	-0.698757	female_down_male_down
Grp	-1.55327	-0.945434	female_down_male_down
Hcrt	-0.951871	-2.09862	female_down_male_down
Nrep	-0.719632	-0.643937	female_down_male_down
Pmch	-0.62623	-1.98022	female_down_male_down
Sst	-0.587332	-0.6066	female_down_male_down
Sstr2	-0.696752	-0.671039	female_down_male_down
Tnnt1	-0.997348	-0.992792	female_down_male_down
Abca8a	0.84866	0.562784	female_up
Abhd14b	0.605342	0.0965066	female_up
Ace	1.04788	-0.266629	female_up
Adamtsl4	1.22123	0.0627079	female_up
Aebp1	0.837768	0.172679	female_up
Ahnak	0.720502	0.175283	female_up
Aif1	1.29874	0.566408	female_up
Aldh1l1	0.731835	0.0762793	female_up
Aldoc	0.600039	0.112264	female_up
Anxa2	1.35336	0.0260907	female_up
Anxa3	0.720706	0.45446	female_up
Anxa5	0.677685	0.272567	female_up
Apoe	0.77013	0.419933	female_up
Arpc1b	0.828353	-0.0470496	female_up
Axl	0.610478	0.246278	female_up
Bcam	0.858354	0.186236	female_up
Bcas1	0.858727	0.0549347	female_up
Btg2	0.585041	0.180858	female_up
C1ql1	0.639898	-0.153565	female_up
Cacng4	0.669643	0.293872	female_up
Cbs	0.684221	-0.0469203	female_up
Cd63	0.847308	0.198392	female_up
Cd82	0.72292	0.0120761	female_up
Cd9	0.830039	0.0590348	female_up
Cdc42ep2	0.652647	-0.156049	female_up
Cdkn1c	0.590336	-0.258069	female_up
Cldn5	0.753771	0.224932	female_up
Clic1	0.931598	-0.0362585	female_up
Cntn2	0.645959	-0.186289	female_up
Col16a1	0.638689	0.351768	female_up
Cox8b	1.72673	-0.208388	female_up
Csf1	0.761136	0.281902	female_up
Csf1r	0.814443	0.246566	female_up
Ctdsp1	0.651872	0.184982	female_up
Ctla2a	0.620252	0.214067	female_up
Ctsd	0.943048	0.236058	female_up
Ctsh	1.37064	0.428439	female_up
Ctsz	1.27425	0.447178	female_up
Cyba	1.6378	0.54966	female_up
Cyp4f15	0.628402	0.147392	female_up
Ddit4l	0.630757	-0.110948	female_up
Decr1	0.616183	0.209933	female_up
Dhrs3	0.903853	0.0591053	female_up
Dtx4	0.624825	-0.158547	female_up
Efemp2	0.76094	-0.0237989	female_up
Elovl7	0.79822	-0.358769	female_up
Eng	0.811294	0.188503	female_up
Enpp2	1.18709	-0.372593	female_up
Erbin	0.598872	0.514359	female_up
Ermn	0.613166	0.444182	female_up
Ezr	0.634121	0.438569	female_up
Fah	0.850653	0.268891	female_up
Fam129b	0.845509	0.312677	female_up
Fam189a2	0.789335	0.232515	female_up
Fcer1g	1.43814	0.548305	female_up
Fcgr3	1.34777	0.525557	female_up
Fcgrt	0.591272	-0.233938	female_up
Fcrls	0.595462	-0.222186	female_up
Flt1	0.787695	0.15012	female_up
Foxn3	0.599948	0.457482	female_up
Frmd8	0.619136	-0.0283451	female_up
Fxyd1	0.993087	0.371343	female_up
Fxyd5	1.43946	0.225823	female_up
Galnt6	1.22343	0.246289	female_up
Gjb1	1.07481	0.0638493	female_up
Gjc2	0.59421	-0.536892	female_up
Gm19935	0.614197	-0.0667798	female_up
Gpx3	0.814085	0.283189	female_up
Grn	0.698175	0.0877612	female_up
Gsn	0.649011	-0.239853	female_up
Hapln2	1.07919	0.252793	female_up
Hba-a1	0.803975	0.0552556	female_up
Hba-a2	0.665175	-0.0344255	female_up
Hbb-bs	0.754768	0.140694	female_up
Hbb-bt	0.624286	0.0180627	female_up
Hexa	0.759509	-0.0739185	female_up
Hexb	0.746501	0.433018	female_up
Hspb1	1.06712	-0.17672	female_up
Ier3	0.594908	0.227296	female_up
Ifi27	0.935672	0.15618	female_up
Ifitm2	0.626409	-0.371726	female_up
Ifitm3	1.88491	0.540325	female_up
Igf2	0.625895	-0.267487	female_up
Igfbp2	0.725166	-0.30978	female_up
Igfbp6	0.774923	-0.065648	female_up
Igfbp7	0.896338	0.0876181	female_up
Il17ra	0.712544	-0.13284	female_up
Itgb4	0.924333	-0.0210759	female_up
Itgb5	1.153	0.256035	female_up
Itih3	0.806291	0.303115	female_up
Itpkb	0.588661	0.222684	female_up
Kcnj16	0.630277	-0.032396	female_up
Lamb2	0.75157	0.14678	female_up
Laptm5	1.30068	0.581588	female_up
Lgals3	2.60732	0.40491	female_up
Lgi4	0.827077	0.513255	female_up
Ltc4s	0.667959	-0.0593425	female_up
Ly6a	0.649486	0.403405	female_up
Man2b1	0.831035	0.272787	female_up
Mgst1	0.674665	0.192965	female_up
Micall1	0.595659	-0.0735671	female_up
Mobp	0.79477	0.0410266	female_up
Mpeg1	1.48939	0.516963	female_up
Msn	1.22078	0.25693	female_up
Mylk	0.637792	0.449661	female_up
Necap2	0.600656	0.0494333	female_up
Nkx6-2	0.944325	0.00988473	female_up
Npc2	0.793694	-0.00725372	female_up
Ntn5	0.671153	0.631744	female_up
Nupr1	1.04119	0.401818	female_up
Olfml3	1.07899	-0.136577	female_up
Padi2	0.922218	0.339758	female_up
Paqr6	0.828641	0.189102	female_up
Pbxip1	0.765098	0.311355	female_up
Pcolce	0.956695	-0.152514	female_up
Pdlim4	0.690339	0.233917	female_up
Pglyrp1	0.695352	-0.102831	female_up
Plaat3	0.613401	0.302482	female_up
Plcd4	0.676088	0.146086	female_up
Plekhb1	0.726437	0.213408	female_up
Plekhg3	0.64651	0.203349	female_up
Pmp22	0.740504	0.504854	female_up
Ppp1r14a	0.841647	-0.0249007	female_up
Prelp	0.892211	0.499292	female_up
Prlr	2.77046	0.42621	female_up
Prr5l	0.742818	0.15106	female_up
Pth1r	0.802089	0.432421	female_up
Ptpn18	1.24746	0.472216	female_up
Rapgef3	0.722802	-0.0494407	female_up
Rbp1	0.698467	-0.0666904	female_up
Rhoc	0.59057	-0.25983	female_up
Rnase4	0.678537	0.558253	female_up
Rrbp1	0.629751	0.161185	female_up
S100a13	0.898708	0.053285	female_up
S100a16	0.636891	0.115588	female_up
S100a4	2.11377	0.23415	female_up
S100a6	1.80971	0.582209	female_up
S100b	0.594556	0.442619	female_up
Scd1	0.637712	0.100351	female_up
Scrg1	0.586641	0.091753	female_up
Sec14l5	0.607769	-0.102107	female_up
Selplg	0.635573	0.38082	female_up
Six3	0.611237	0.177241	female_up
Skap2	0.592091	0.278391	female_up
Slc12a4	0.683188	0.087216	female_up
Slc13a4	0.814671	0.0874495	female_up
Slc14a1	0.756446	0.340882	female_up
Sox9	0.714767	0.39329	female_up
Sparc	0.747317	0.265383	female_up
Srgn	0.820861	0.359385	female_up
Stard8	0.728382	0.271379	female_up
Stat1	0.781341	0.240617	female_up
Syngr2	0.697172	0.402759	female_up
Tagln2	0.79761	0.0642849	female_up
Tapbp	0.611671	0.404399	female_up
Tcirg1	0.902662	0.198699	female_up
Tcn2	0.879096	0.323272	female_up
Tmem119	0.839869	0.355807	female_up
Tmem176a	1.62852	0.352471	female_up
Tmem176b	1.07195	0.158761	female_up
Tmem63a	0.586938	-0.251453	female_up
Tmem98	0.760908	0.285598	female_up
Tns1	0.729022	0.176754	female_up
Tppp3	0.911913	0.196009	female_up
Trf	1.23343	0.455601	female_up
Tspo	1.52884	0.506275	female_up
Tyrobp	1.62566	0.553219	female_up
Uap1l1	0.650736	-0.00548889	female_up
Ucp2	0.730974	-0.158199	female_up
Unc93b1	1.22396	0.547855	female_up
Vamp8	0.73699	0.20658	female_up
Vsir	0.883687	0.129838	female_up
Vwa1	0.61138	0.277083	female_up
Wipf1	0.66857	0.239477	female_up
Zcchc24	0.589078	0.489281	female_up
Arc	0.643216	-1.04914	female_up_male_down
Calml4	1.33693	-1.01267	female_up_male_down
Clic6	2.17922	-0.810364	female_up_male_down
Ecrg4	1.2502	-0.829522	female_up_male_down
Folr1	1.10966	-0.91619	female_up_male_down
Fos	0.850624	-0.71566	female_up_male_down
Rarres2	0.655402	-0.641202	female_up_male_down
Rdh5	0.632026	-0.898019	female_up_male_down
Ttr	2.41495	-0.867203	female_up_male_down
A2m	2.01221	1.31559	female_up_male_up
AC149090.1	1.01274	0.783473	female_up_male_up
Anln	0.771347	0.70125	female_up_male_up
Apod	1.74992	1.32404	female_up_male_up
B230209E15Rik	0.613745	0.992834	female_up_male_up
B2m	0.992084	0.721894	female_up_male_up
Bst2	1.61014	0.773672	female_up_male_up
C1qa	1.98438	0.676276	female_up_male_up
C1qb	1.84571	0.686327	female_up_male_up
C1qc	1.40836	0.658187	female_up_male_up
C4b	3.64573	2.93329	female_up_male_up
Cd52	2.51203	0.967493	female_up_male_up
Cd68	1.30561	0.622439	female_up_male_up
Cd74	3.37166	0.996749	female_up_male_up
Chil1	1.10081	0.685895	female_up_male_up
Ctss	1.5466	0.975724	female_up_male_up
Cx3cr1	0.799082	0.610997	female_up_male_up
Efemp1	0.657455	0.817988	female_up_male_up
Gfap	2.35107	1.06574	female_up_male_up
Gm42418	0.851528	0.602974	female_up_male_up
Gpnmb	1.55246	1.18848	female_up_male_up
H2-D1	1.48078	1.07329	female_up_male_up
H2-K1	1.75872	0.885524	female_up_male_up
Hipk2	0.783841	0.740557	female_up_male_up
Ifi27l2a	3.13259	1.61777	female_up_male_up
Ighm	2.39372	0.881037	female_up_male_up
Il33	0.766371	0.741031	female_up_male_up
Klk6	3.34325	1.34807	female_up_male_up
Lgals3bp	1.91775	0.804118	female_up_male_up
Ly86	1.16511	0.699286	female_up_male_up
Lyz2	2.95516	1.70915	female_up_male_up
Neat1	1.58689	1.00756	female_up_male_up
Phyhd1	0.625366	0.712734	female_up_male_up
Pld4	1.42828	0.730378	female_up_male_up
Serpina3n	1.62738	0.679867	female_up_male_up
Spp1	2.61327	0.919318	female_up_male_up
Tnfrsf1a	1.22586	0.644285	female_up_male_up
Trem2	1.53963	0.787424	female_up_male_up
Vim	1.74035	0.622617	female_up_male_up
Avp	-0.569685	-0.60373	male_down
C2cd4c	0.100475	-0.598211	male_down
Cacna1i	-0.00996224	-0.603511	male_down
Cbfa2t3	0.184758	-0.769059	male_down
Ccdc153	0.621096	-1.11	male_down
Ccdc28b	-0.152138	-0.619187	male_down
Cd24a	-0.0707975	-0.982008	male_down
Coch	-0.375993	-0.826362	male_down
Col1a2	-0.117859	-0.591867	male_down
Col9a3	0.33584	-0.776966	male_down
Cpne7	-0.0963558	-0.666481	male_down
Cyp51	0.409691	-0.658039	male_down
Dbndd1	0.228305	-0.682573	male_down
Dcx	-0.570251	-0.603324	male_down
Dkkl1	-0.315053	-0.633348	male_down
Dolpp1	-0.0839687	-0.623323	male_down
Dpysl5	0.0722449	-0.666294	male_down
Dusp6	0.026115	-0.634815	male_down
Fabp7	-0.30446	-0.644534	male_down
Gm47283	0.306352	-0.631165	male_down
Gnb4	-0.407032	-0.904601	male_down
Gpr17	-0.232998	-1.25048	male_down
Gpr88	-0.475774	-1.10927	male_down
Gramd3	-0.0194319	-0.731278	male_down
Hes5	-0.109428	-0.593277	male_down
Ier2	0.44287	-0.869651	male_down
Itm2a	-0.49663	-0.595885	male_down
Kctd9	0.395497	-0.632633	male_down
Mia	0.160141	-1.0908	male_down
Mmp15	0.27959	-0.588985	male_down
Mog	0.03503	-0.629439	male_down
Myl4	-0.409374	-1.08796	male_down
Nasp	-0.310939	-0.643717	male_down
Nr4a1	0.485342	-0.654945	male_down
Nts	0.0556588	-0.631564	male_down
Oxt	-0.180702	-2.29162	male_down
Pamr1	0.0316348	-0.675537	male_down
Patj	0.101259	-0.716312	male_down
Pdlim2	0.10238	-0.673584	male_down
Pkig	-0.0915721	-2.37452	male_down
Plk3	-0.0212083	-0.726551	male_down
Plxna3	-0.0725837	-0.724244	male_down
Ppard	0.183885	-0.58953	male_down
Pprc1	0.147403	-0.590991	male_down
Ptpro	-0.471447	-0.785725	male_down
Rac3	-0.0314529	-0.655776	male_down
Rgs16	-0.115449	-0.671101	male_down
Rnd1	-0.401668	-0.772679	male_down
Robo3	-0.10736	-0.839019	male_down
Rsph1	-0.000877239	-0.767179	male_down
Serf1	-0.229257	-0.762282	male_down
Sox11	-0.148626	-0.772593	male_down
Tmem163	-0.493723	-0.604938	male_down
Tmsb10	-0.317795	-0.589059	male_down
Trbc2	-0.221307	-0.893335	male_down
Trpc3	-0.292862	-0.695635	male_down
Bc1	-0.465237	0.732279	male_up
Camk2d	0.452809	0.600881	male_up
Cmip	0.348465	0.66132	male_up
Cyp2d22	0.238276	0.664012	male_up
D730003I15Rik	0.548092	0.593525	male_up
Etnppl	0.388565	1.56668	male_up
Fstl4	0.145277	0.656985	male_up
Gm5914	-0.331021	0.797316	male_up
Kcna1	0.459724	0.612114	male_up
Matn4	0.418517	0.655532	male_up
Naaa	0.128522	0.631945	male_up
Nos1ap	-0.114373	0.773983	male_up
Npas3	0.27155	0.616231	male_up
Pcdhb9	0.433793	0.935918	male_up
Retsat	0.44278	0.726056	male_up
Smyd4	-0.0221606	0.849878	male_up
Sncg	0.134876	0.707597	male_up
Sult1a1	0.576082	0.897913	male_up
Tmem255a	0.0925849	0.77772	male_up
Vwf	0.454559	0.630636	male_up
Zc3h6	-0.00537045	0.84078	male_up
Zfp36l2	0.564906	0.634508	male_up
Zfp536	0.249483	0.616389	male_up

## Sheet: thalamus
gene ID	thalamus_female_log2FC	thalamus_male_log2FC	source
4921524J17Rik	-0.734147	-0.0989814	female_down
Cbln2	-0.700004	0.42775	female_down
Cplx3	-0.615279	-0.390074	female_down
Crtac1	-0.785265	0.359003	female_down
Dbp	-0.598332	-0.319552	female_down
Erh	-0.747831	0.146207	female_down
Gm10076	-0.817353	0.175391	female_down
Hmgn2	-0.612598	0.0353686	female_down
Krt12	-0.724868	-0.116739	female_down
Lrrtm1	-0.585325	-0.247306	female_down
Mgst3	-0.615322	0.0492217	female_down
Pcbd1	-0.624533	0.180391	female_down
Rwdd2a	-0.610373	0.103597	female_down
Tpbg	-0.907308	0.00711075	female_down
Trpc3	-0.619852	-0.302292	female_down
Uchl3	-0.656222	0.0460315	female_down
Coch	-0.868526	-0.820879	female_down_male_down
Gpr88	-0.946114	-0.942527	female_down_male_down
Nrep	-0.616869	-0.929442	female_down_male_down
Oxt	-0.750393	-3.28217	female_down_male_down
Cbln1	-0.85878	1.51482	female_down_male_up
Cbln4	-0.984545	1.87842	female_down_male_up
Ctxn3	-1.671	3.6104	female_down_male_up
Gstp1	-1.02114	0.786428	female_down_male_up
Lypd6	-0.953323	1.6174	female_down_male_up
Lypd6b	-1.06693	2.01389	female_down_male_up
Pdyn	-0.64236	0.810708	female_down_male_up
Rprm	-0.609962	0.63678	female_down_male_up
Acvrl1	0.586388	-0.066346	female_up
Aebp1	0.844385	0.301813	female_up
Afdn	0.608984	0.0301446	female_up
Agt	0.643349	0.333695	female_up
Aldh2	0.59358	0.248471	female_up
Anxa2	0.793972	0.165165	female_up
Anxa3	0.912169	0.490723	female_up
Apoe	0.900668	0.233636	female_up
Aqp4	0.690347	-0.167991	female_up
Arpc1b	0.994445	0.320892	female_up
Atf5	0.620438	-0.107355	female_up
B230209E15Rik	1.07505	0.375066	female_up
Bcam	0.607535	0.0632195	female_up
Bcas1	0.794591	0.0657755	female_up
Btg2	0.727012	0.174319	female_up
C130074G19Rik	0.708185	-0.136592	female_up
Cabp1	0.584986	-0.000686806	female_up
Cadps2	0.595562	-0.117433	female_up
Cbs	0.739389	0.273199	female_up
Ccdc3	0.726592	-0.0930451	female_up
Ccdc88c	0.695515	0.262761	female_up
Ccnd1	0.970492	-0.023507	female_up
Cd34	0.926036	0.0615994	female_up
Cd63	0.856435	0.124173	female_up
Cd9	0.767918	0.123886	female_up
Cebpd	0.726574	0.194651	female_up
Cep290	0.671871	0.53872	female_up
Cldn5	0.921346	0.171505	female_up
Clic1	1.28715	0.321693	female_up
Clic6	1.26984	0.373448	female_up
Clu	0.743394	0.0837805	female_up
Coq8b	0.725322	0.0241473	female_up
Cotl1	0.620712	0.125865	female_up
Csf1	0.838753	0.492993	female_up
Csf1r	0.664885	0.0702235	female_up
Ctsd	1.2869	0.44424	female_up
Ctsh	1.40643	0.573802	female_up
Cx3cr1	1.07411	0.558319	female_up
Cxcl12	0.630941	0.276543	female_up
Daam2	0.627588	0.169179	female_up
Dcxr	0.712461	0.558539	female_up
Dkk3	0.691728	-0.0852902	female_up
Ecrg4	0.879086	-0.462209	female_up
Emp2	0.816258	-0.149144	female_up
Eng	0.95801	-0.0497776	female_up
Enpp6	0.8737	-0.0464498	female_up
Ephb1	0.792635	-0.0800844	female_up
Epop	0.591837	-0.174562	female_up
Ezr	0.74305	0.460012	female_up
Fam126a	0.684836	-0.161064	female_up
Fam129b	0.702186	-0.0380383	female_up
Fbxo32	0.664794	0.166683	female_up
Fcrls	1.15789	-0.0557592	female_up
Flrt1	0.74043	0.28389	female_up
Flt1	0.747192	0.153663	female_up
Fos	0.644167	-0.29443	female_up
Ftl1	0.655303	0.42078	female_up
Fxyd1	0.82012	0.251151	female_up
Fxyd5	1.21451	0.539961	female_up
Galnt6	0.921246	0.12484	female_up
Gjb1	0.666443	0.116804	female_up
Glg1	0.603604	0.447483	female_up
Gm19935	0.680467	0.279123	female_up
Gm19938	0.78411	-0.330271	female_up
Gm26917	0.704269	0.0729421	female_up
Gpm6b	0.672415	0.0877529	female_up
Gpr34	0.642241	-0.118135	female_up
Gpt	0.771192	0.0693914	female_up
Grm3	0.598767	0.0932917	female_up
Grn	0.846482	0.124084	female_up
Gstm1	0.686467	0.56651	female_up
Gucy1a1	0.612082	-0.249846	female_up
Hba-a2	0.71349	0.55815	female_up
Hbb-bt	0.618545	0.166812	female_up
Hexa	0.81324	-0.003731	female_up
Hexb	0.949443	0.448588	female_up
Hspb8	1.04111	-0.0244769	female_up
Ifi27	0.994528	0.578398	female_up
Ifitm3	0.747039	0.278088	female_up
Igf2	0.771316	-0.166954	female_up
Igfbp5	0.636463	0.00461399	female_up
Il17ra	0.802837	0.116681	female_up
Ipcef1	0.703351	-0.220256	female_up
Itgb4	0.610448	-0.234513	female_up
Itgb5	1.1857	0.53575	female_up
Itih3	1.17368	0.270675	female_up
Itpkb	0.777998	0.260827	female_up
Itpr2	0.591439	0.278047	female_up
Junb	0.835927	-0.39523	female_up
Kcnq1ot1	1.30249	0.149923	female_up
Kif5b	0.658092	0.331471	female_up
Kl	0.643726	0.0183786	female_up
Klf2	0.616917	-0.492652	female_up
Klk6	1.2178	-0.118438	female_up
Klk8	0.652459	-0.212952	female_up
Lamb2	0.700375	0.023459	female_up
Lamp5	0.614677	-0.321134	female_up
Laptm5	1.59629	0.514101	female_up
Lars2	0.873044	0.40787	female_up
Lbh	0.590291	0.186593	female_up
Lgals1	0.672316	0.526368	female_up
Lgi4	1.11959	0.188353	female_up
Lix1	0.804257	0.403966	female_up
Lpl	1.60076	-0.0449217	female_up
Lsm12	0.625076	0.158446	female_up
Maf	0.680604	0.462649	female_up
Magt1	0.83034	0.387226	female_up
Malat1	0.635021	0.5091	female_up
Man2b1	0.727247	0.554293	female_up
Marf1	0.66644	-0.0910642	female_up
Mmgt2	0.639142	0.0664504	female_up
Mobp	0.665969	-0.0723968	female_up
Msn	1.12929	0.46357	female_up
Ncam2	0.720543	0.401622	female_up
Nexmif	0.644429	0.235122	female_up
Nfix	0.716018	0.280828	female_up
Npc2	0.651498	0.185264	female_up
Nr4a1	0.752356	-0.306824	female_up
Nxn	0.733318	-0.0198372	female_up
Ogdhl	0.695349	0.0705685	female_up
Olfml3	0.912265	-0.126356	female_up
Otud7b	0.588313	-0.0194958	female_up
Padi2	1.224	0.0429778	female_up
Pbxip1	0.7955	0.0653	female_up
Pcolce	0.59617	-0.0770841	female_up
Pdlim4	0.763464	0.314796	female_up
Pglyrp1	0.629873	0.18846	female_up
Phyhip	0.685437	-0.114193	female_up
Pkp4	0.721484	0.137022	female_up
Plekhb1	0.700443	0.0650463	female_up
Plin3	0.658399	0.3036	female_up
Plxnb1	0.648978	-0.107121	female_up
Pmp22	0.6915	0.309867	female_up
Pon2	0.696235	0.299856	female_up
Pou2f2	1.16583	0.331444	female_up
Ppp1r14a	0.650526	0.0349556	female_up
Ppp1r3c	0.68835	-0.105863	female_up
Prelp	0.59513	0.0703418	female_up
Prlr	0.674344	-0.0504001	female_up
Psme1	0.606168	0.307105	female_up
Ptgs1	0.809553	0.340025	female_up
Ptpn18	0.966367	0.546597	female_up
Rapgef3	0.682056	0.0530222	female_up
Rftn1	0.880012	0.356121	female_up
Rgs5	0.670452	0.0487853	female_up
Rlbp1	0.649805	0.405999	female_up
Rpl10-ps3	0.689865	0.109852	female_up
Rsph1	0.643393	-0.648245	female_up
Rxra	0.647229	0.167423	female_up
Rxrg	1.27776	-0.11855	female_up
Samd4	0.74632	-0.0884542	female_up
Scara3	0.875452	0.061049	female_up
Scd1	0.641907	0.0975758	female_up
Scrg1	0.620484	0.0638439	female_up
Sft2d2	0.598135	0.157888	female_up
Sgtb	0.871899	0.480159	female_up
Skap2	0.944537	0.521914	female_up
Slc12a4	0.643975	0.00339743	female_up
Slc14a1	0.850961	0.318431	female_up
Slc5a3	0.682051	0.134956	female_up
Sorbs3	0.975569	0.07461	female_up
Sox10	0.589405	0.123734	female_up
Sox2ot	0.596331	-0.192196	female_up
Sox9	0.809197	0.357039	female_up
Stac2	0.632247	0.0322385	female_up
Stard8	0.685498	-0.387897	female_up
Stat1	0.680662	0.453531	female_up
Stat3	0.614608	0.214193	female_up
Sun2	0.622107	-0.0813985	female_up
Syt2	0.708638	0.575711	female_up
Taf15	0.595174	-0.0679618	female_up
Tagln2	0.904041	-0.0881441	female_up
Tapbp	0.644607	0.372611	female_up
Tcirg1	1.10334	0.185118	female_up
Tgfbr1	0.672513	0.197373	female_up
Tgfbr2	0.585703	0.362177	female_up
Tmem144	0.596867	0.296228	female_up
Tmem176a	1.47893	0.493549	female_up
Tmem176b	1.09715	0.153736	female_up
Tmem63a	0.589117	0.106338	female_up
Tmem98	0.636701	0.152807	female_up
Tnfrsf1a	0.984504	0.453758	female_up
Tns1	0.821898	0.43708	female_up
Tox2	0.611725	-0.156284	female_up
Ttr	1.25079	0.227906	female_up
Uap1l1	0.837402	0.355001	female_up
Ucp2	0.823906	0.210508	female_up
Unc5b	0.613447	0.0574107	female_up
Unc93b1	1.21071	0.484658	female_up
Vat1	0.667915	0.088212	female_up
Vsir	0.952867	0.250923	female_up
Wipi1	0.622068	0.0806605	female_up
Wnt7b	0.650046	-0.0681694	female_up
Xist	0.946418	-0.219094	female_up
Zbtb20	0.837874	0.484435	female_up
Zcchc24	0.635048	0.214474	female_up
Zeb2	0.674409	0.234338	female_up
Avp	1.17294	-2.30088	female_up_male_down
Nr4a2	0.631778	-0.631985	female_up_male_down
Tac2	0.975004	-1.91803	female_up_male_down
2900052N01Rik	0.729876	0.688723	female_up_male_up
2900060B14Rik	1.71451	0.702758	female_up_male_up
A2m	1.99381	1.53978	female_up_male_up
Abca8a	0.894741	1.0118	female_up_male_up
AC149090.1	1.01576	1.04321	female_up_male_up
Aif1	1.49877	0.6046	female_up_male_up
Anln	0.8759	0.682043	female_up_male_up
Apod	0.938921	0.917546	female_up_male_up
B2m	1.23499	0.81761	female_up_male_up
Bst2	1.22678	0.655183	female_up_male_up
C1qa	2.1319	0.886201	female_up_male_up
C1qb	2.18028	0.851797	female_up_male_up
C1qc	1.78823	0.854255	female_up_male_up
C4b	4.09372	3.1254	female_up_male_up
Cd52	2.56138	1.66237	female_up_male_up
Cd68	2.38318	1.29574	female_up_male_up
Cd74	3.25373	0.787613	female_up_male_up
Chil1	1.47319	0.807607	female_up_male_up
Cox8b	1.36599	0.890938	female_up_male_up
Ctss	1.75535	0.821294	female_up_male_up
Ctsz	1.68205	0.767668	female_up_male_up
Cyba	1.69787	0.963698	female_up_male_up
Efemp1	0.679674	0.799725	female_up_male_up
Fcer1g	1.68091	0.781785	female_up_male_up
Fcgr3	1.16539	0.738792	female_up_male_up
Gfap	3.67183	1.84774	female_up_male_up
Gm42418	1.65795	0.889959	female_up_male_up
Gpnmb	3.49505	1.89759	female_up_male_up
H2-D1	1.46582	1.10161	female_up_male_up
H2-K1	1.57418	0.696474	female_up_male_up
Hapln2	0.89918	0.645061	female_up_male_up
Hba-a1	0.878247	0.69225	female_up_male_up
Hbb-bs	0.712806	0.634878	female_up_male_up
Hipk2	0.745632	0.675425	female_up_male_up
Hopx	0.934128	1.09445	female_up_male_up
Ifi27l2a	1.55667	1.62835	female_up_male_up
Ighm	2.58882	0.817584	female_up_male_up
Lgals3	3.22589	1.57655	female_up_male_up
Lgals3bp	1.59898	0.865354	female_up_male_up
Ly86	1.4264	0.950579	female_up_male_up
Lyz2	3.82149	2.30843	female_up_male_up
Mafb	1.07397	0.614423	female_up_male_up
Mpeg1	2.09399	1.0484	female_up_male_up
Neat1	1.17698	0.969743	female_up_male_up
Nupr1	1.07767	0.638279	female_up_male_up
Pcdhb9	0.882902	0.994292	female_up_male_up
Pdlim1	0.65116	0.886747	female_up_male_up
Phyhd1	0.599821	0.877632	female_up_male_up
Pld4	1.54687	0.639674	female_up_male_up
Pou3f1	0.776628	0.838934	female_up_male_up
Pvalb	0.991268	1.09227	female_up_male_up
S100a4	0.866243	1.10836	female_up_male_up
S100a6	1.35355	0.630085	female_up_male_up
Serpina3n	4.14798	2.4531	female_up_male_up
Spp1	1.86655	0.624547	female_up_male_up
Trem2	2.02137	1.02978	female_up_male_up
Tspo	1.34161	0.957961	female_up_male_up
Tyrobp	1.97141	1.02705	female_up_male_up
Vim	1.21294	0.60233	female_up_male_up
Vwf	0.831622	0.684468	female_up_male_up
9130024F11Rik	0.13356	-0.685067	male_down
Akap5	0.0721733	-0.623364	male_down
Arhgap33	0.155553	-0.611019	male_down
Asic4	0.176162	-0.674113	male_down
Car10	0.0305246	-0.653071	male_down
Cckbr	0.344836	-0.619373	male_down
Col25a1	-0.104342	-0.59284	male_down
Cpne7	-0.43125	-0.657519	male_down
Dusp5	-0.133557	-0.60664	male_down
Egr1	0.0270088	-0.685996	male_down
Egr4	0.485511	-0.724221	male_down
Elfn1	0.201321	-0.585801	male_down
Fam183b	0.23423	-0.69962	male_down
Gdf11	0.0418701	-0.637481	male_down
Gnb4	0.137368	-0.783312	male_down
Gpr17	-0.237723	-1.39363	male_down
Grm2	-0.171878	-0.614138	male_down
Hcrt	-0.325228	-2.79692	male_down
Hrh1	0.00468176	-0.681598	male_down
Hs3st2	0.122021	-0.665956	male_down
Igsf1	-0.198018	-0.75104	male_down
Kcng1	0.118853	-0.64118	male_down
Kctd8	0.0550472	-0.721368	male_down
Lin7b	-0.28636	-0.599105	male_down
Lrrc55	0.21803	-1.29147	male_down
Lypd1	0.152132	-0.664112	male_down
Mdga1	0.231174	-1.05385	male_down
Mest	-0.0229501	-0.699021	male_down
Mia	0.433156	-0.839077	male_down
Myo16	-0.120589	-0.762992	male_down
Ncan	-0.158914	-0.722798	male_down
Nectin3	0.0330154	-0.679405	male_down
Panx1	-0.40315	-0.65838	male_down
Pde2a	0.402229	-0.694829	male_down
Penk	-0.0911361	-0.772713	male_down
Plppr1	-0.417433	-0.820551	male_down
Pmch	-0.208253	-3.25317	male_down
Rasgef1c	0.208336	-0.607587	male_down
Reln	-0.0201213	-0.616848	male_down
Robo3	0.0769398	-1.35403	male_down
Sema3e	0.0397796	-0.656605	male_down
Sertm1	-0.292664	-0.656266	male_down
Slit2	0.194745	-0.612101	male_down
Spata2l	-0.238519	-0.613218	male_down
Sstr2	0.162288	-0.956458	male_down
Sv2c	-0.010606	-0.703192	male_down
Synpr	0.0315729	-0.702644	male_down
Syt6	0.31565	-1.04767	male_down
Tac1	0.0297569	-0.621784	male_down
Tmem121b	0.000293529	-0.682144	male_down
Tmem132a	-0.123685	-0.782536	male_down
Trh	-0.294066	-0.66133	male_down
Trhde	-0.131102	-0.697863	male_down
Trib1	0.3972	-0.599491	male_down
Amd1	0.179211	0.651369	male_up
BC005561	0.314239	0.63108	male_up
Bc1	-0.125628	0.62021	male_up
C1ql3	0.569728	0.745114	male_up
Cd59a	-0.365995	0.949012	male_up
Cdr1os	0.405991	0.918558	male_up
D730003I15Rik	0.383652	0.702725	male_up
Flrt3	0.0445828	0.77143	male_up
Gm2694	-0.400863	1.03791	male_up
Gm28050	-0.0984409	0.747	male_up
Gm5914	-0.0726616	0.741764	male_up
Grp	-0.462335	1.08649	male_up
Kcng2	-0.359717	0.676351	male_up
Lhfpl2	0.406917	0.613648	male_up
Lrrc17	-0.520864	0.627748	male_up
Megf11	-0.269224	0.600746	male_up
Mertk	0.459287	0.949827	male_up
Nme7	-0.268185	0.794929	male_up
Pcolce2	0.128634	0.687852	male_up
Plvap	0.122943	0.704151	male_up
Strn3	0.437599	0.585388	male_up
Sulf1	0.0880638	0.744239	male_up
Sult1a1	0.570793	0.788673	male_up
Xpa	-0.0204429	0.629822	male_up

## Sheet: hypothalamus
gene ID	hypothalamus_female_log2FC	hypothalamus_male_log2FC	source
1500009L16Rik	-0.602786	-0.268354	female_down
1700094D03Rik	-0.857548	-0.245887	female_down
3110039M20Rik	-0.856631	-0.799888	female_down
A2ml1	-0.599254	0.407634	female_down
Acta1	-0.614223	-0.12253	female_down
Adgrb3	-0.614071	-0.079919	female_down
Amn	-0.688471	0.347546	female_down
Bc1	-1.26288	0.824063	female_down
Bcl11a	-0.613611	-0.213019	female_down
Bcl11b	-0.814409	-0.284432	female_down
Calml4	-1.17277	-0.283546	female_down
Camk1g	-0.702911	-0.307299	female_down
Ccdc153	-1.65764	0.155197	female_down
Cd24a	-0.711349	-0.141149	female_down
Cdh9	-0.836802	-0.17896	female_down
Cnksr2	-0.653509	0.0913329	female_down
Col25a1	-0.651839	-0.269782	female_down
Cpne5	-0.699224	-0.353499	female_down
Csmd1	-0.729586	-0.0535158	female_down
Cyp26b1	-0.938086	0.315443	female_down
Eid2b	-0.592566	0.0895805	female_down
Erh	-0.596683	0.0477013	female_down
Flrt3	-0.664792	0.201143	female_down
Fstl5	-0.695258	0.0634705	female_down
Gabrg1	-0.753072	-0.0238	female_down
Gda	-1.17287	-0.558816	female_down
Gm10076	-0.776996	0.177351	female_down
Gpr83	-0.588313	-0.0120842	female_down
Gria2	-0.607726	0.189163	female_down
Grip1	-0.73679	0.302814	female_down
Hmgb3	-0.764757	0.059873	female_down
Hnmt	-0.651917	0.251673	female_down
Hrk	-0.725519	-0.22513	female_down
Isca1	-0.597273	0.184994	female_down
Kcnh1	-0.64092	-0.440364	female_down
Kcnv1	-0.743274	-0.502465	female_down
Kctd8	-0.616139	0.344733	female_down
Klhl7	-0.692934	0.117973	female_down
Ldb2	-0.629209	-0.113313	female_down
Lnx1	-0.632595	0.179087	female_down
Lrrtm4	-0.647967	-0.342663	female_down
Lsm8	-0.604037	0.0186416	female_down
Lypd1	-0.666012	-0.333185	female_down
Meis2	-0.747611	-0.00853217	female_down
Neto1	-0.650164	-0.465739	female_down
Npy2r	-0.850758	-0.442922	female_down
Nrarp	-0.60138	0.0610979	female_down
Nudt11	-0.603253	-0.103292	female_down
Orc6	-0.607278	0.271505	female_down
Pcdh8	-0.616836	-0.462244	female_down
Pi4kb	-0.61608	-0.0551478	female_down
Plppr1	-0.722415	-0.280993	female_down
Plppr4	-0.659908	-0.0393254	female_down
Reln	-0.829347	-0.577937	female_down
Rsph1	-0.929035	-0.0391998	female_down
Rundc3b	-0.602942	-0.186054	female_down
Scg2	-0.705997	0.105028	female_down
Sema3a	-0.611399	-0.41587	female_down
Sema3c	-0.591778	-0.0665351	female_down
Sema4a	-0.596693	-0.0494345	female_down
Sh3gl1	-0.624947	0.121517	female_down
Slitrk5	-0.601231	0.0189524	female_down
Smim18	-0.612244	-0.0196508	female_down
Srsf12	-0.640474	-0.0762636	female_down
Syt16	-0.782329	-0.098659	female_down
Tfrc	-0.646501	0.120044	female_down
Tmem215	-0.94899	-0.473572	female_down
Tox3	-0.60236	0.120489	female_down
Trpm7	-0.59428	0.258693	female_down
Tshz3	-0.651407	-0.313112	female_down
Tusc3	-0.706931	-0.164922	female_down
Usf1	-0.72188	0.167675	female_down
Xk	-0.620539	-0.0497825	female_down
Adora2a	-0.989395	-1.15343	female_down_male_down
Ankrd63	-1.06069	-0.734852	female_down_male_down
Cartpt	-1.26923	-1.69347	female_down_male_down
Ctxn1	-0.623176	-0.732256	female_down_male_down
Drd1	-0.708554	-0.614165	female_down_male_down
Ecel1	-0.743319	-0.980621	female_down_male_down
Foxg1	-1.23569	-0.976516	female_down_male_down
Gpr88	-1.25686	-1.38812	female_down_male_down
Hcrt	-1.55843	-4.25376	female_down_male_down
Icam5	-0.940554	-1.0618	female_down_male_down
Itpka	-0.64872	-0.768546	female_down_male_down
Kcnh3	-1.40871	-0.882018	female_down_male_down
Lmo3	-0.787696	-0.706097	female_down_male_down
Nts	-1.15889	-0.585798	female_down_male_down
Pdyn	-0.850285	-1.82648	female_down_male_down
Penk	-0.79146	-1.02455	female_down_male_down
Pmch	-1.3734	-3.84557	female_down_male_down
Rgs14	-0.80018	-0.817909	female_down_male_down
Rprml	-1.11742	-1.05616	female_down_male_down
Spink8	-0.65348	-0.891413	female_down_male_down
Sst	-0.75079	-0.591045	female_down_male_down
Tmem158	-0.604527	-0.86495	female_down_male_down
Crhbp	-0.946061	0.792897	female_down_male_up
Gstp1	-0.684467	0.630617	female_down_male_up
Kcna1	-0.603228	0.946614	female_down_male_up
Lrrc17	-1.2835	0.960865	female_down_male_up
Mpped2	-0.621591	0.62198	female_down_male_up
Tatdn1	-1.06973	0.865295	female_down_male_up
Tenm2	-0.673016	0.717585	female_down_male_up
9330102E08Rik	0.678362	-0.217837	female_up
Abhd4	0.637517	0.192547	female_up
Acot11	0.645901	0.0249079	female_up
Acvrl1	0.679687	0.0482111	female_up
Adamtsl4	0.668282	-0.247906	female_up
Adipor2	0.957832	0.234124	female_up
Adora1	0.603065	0.0770874	female_up
Agpat4	0.63126	-0.471005	female_up
Aif1	1.47047	0.535795	female_up
Aldh1a1	1.2284	-0.102313	female_up
Anln	1.15511	0.313498	female_up
Anxa11	0.783759	0.0321899	female_up
Anxa3	1.17606	0.335184	female_up
Anxa5	0.848091	0.271187	female_up
Apln	0.8561	0.016026	female_up
Apoe	1.1586	0.336217	female_up
Arhgap23	0.629745	0.0928199	female_up
Arpc1b	0.765787	0.107551	female_up
Arrdc2	0.813205	0.078442	female_up
Atf5	0.644556	-0.0597772	female_up
Atp1b2	0.592495	-0.0374682	female_up
Aven	0.682348	0.281731	female_up
Axl	0.631328	0.000201412	female_up
B3galt5	0.664335	0.111327	female_up
Bcas1	0.921247	0.0624515	female_up
Bst2	1.80774	0.508093	female_up
C1ql1	0.975586	-0.224597	female_up
Car14	0.806724	0.296735	female_up
Carhsp1	0.632989	0.0240844	female_up
Ccdc3	1.04261	-0.162283	female_up
Cd34	0.858068	-0.0513923	female_up
Cd63	0.709249	0.216929	female_up
Cd74	3.42598	0.333981	female_up
Cd82	0.604503	-0.251458	female_up
Cd9	0.776317	-0.0331377	female_up
Cdk18	0.616472	0.179365	female_up
Cdk5rap2	0.708129	0.040581	female_up
Cebpd	1.39331	0.0777611	female_up
Chrna4	0.67674	-0.22954	female_up
Cited1	0.593716	-0.42696	female_up
Cldn5	0.869528	-0.096565	female_up
Clic1	1.2211	0.349933	female_up
Clu	0.63305	0.037084	female_up
Cntn2	0.881532	-0.0525686	female_up
Cox6a2	0.621432	-0.305757	female_up
Cox8b	1.0463	0.44642	female_up
Crip1	0.976924	0.416283	female_up
Crlf2	0.643887	0.354391	female_up
Cryab	0.729427	-0.41062	female_up
Csf1	0.863786	0.159915	female_up
Csf1r	0.646253	-0.225677	female_up
Csrp1	0.611193	0.075206	female_up
Ctsa	0.696779	0.0152504	female_up
Ctsd	1.28967	0.349327	female_up
Ctsh	1.52539	0.364825	female_up
Ctxn3	2.14428	0.290213	female_up
Cx3cr1	0.956485	0.536995	female_up
Cyp4f15	0.654081	-0.157305	female_up
Daam2	0.604143	0.276459	female_up
Dapk3	0.784496	-0.115774	female_up
Dbndd2	0.984291	0.186899	female_up
Dcxr	0.686106	0.235275	female_up
Ddc	0.886431	0.330415	female_up
Dhrs3	0.800345	0.230762	female_up
Diras1	0.603306	-0.21215	female_up
Dnm2	0.641885	0.12071	female_up
Dtx4	0.655039	-0.284723	female_up
Efemp1	0.71068	0.44851	female_up
Elovl1	0.780853	-0.245217	female_up
Eng	0.985426	0.131333	female_up
Epn3	0.749005	0.127564	female_up
Epop	0.884076	0.227899	female_up
Eps8l2	0.771239	0.488774	female_up
Fa2h	0.635034	-0.330618	female_up
Fah	0.968567	0.314101	female_up
Fam129b	0.801018	-0.118195	female_up
Fam160b2	0.689768	-0.20849	female_up
Fam189a2	0.759514	0.163731	female_up
Fam210b	0.683664	-0.0479196	female_up
Fbxo32	0.660071	0.0239082	female_up
Fcgr3	1.68639	0.391053	female_up
Fcrls	1.35337	-0.137037	female_up
Fn1	0.699667	-0.215339	female_up
Frmd8	0.60808	-0.0233482	female_up
Fth1	0.814008	0.202136	female_up
Ftl1	0.901706	0.107192	female_up
Fxyd1	0.937767	0.275592	female_up
Fxyd5	1.60776	0.192902	female_up
Galnt6	1.16964	-0.115008	female_up
Gjb1	0.96724	0.0200722	female_up
Gjc2	0.627574	-0.43258	female_up
Gm2115	0.747073	0.0710899	female_up
Gm2a	0.653732	-0.10087	female_up
Grn	0.890424	0.111662	female_up
Gstk1	0.79048	0.0344274	female_up
Gstm1	0.692729	0.356416	female_up
Gstm7	0.845646	0.0736366	female_up
Hapln2	1.27625	0.216194	female_up
Hba-a1	1.24113	-0.540833	female_up
Hba-a2	1.01663	-0.554766	female_up
Hbb-bs	1.09193	-0.396299	female_up
Hbb-bt	0.802329	-0.489627	female_up
Hcn2	0.679941	-0.352953	female_up
Hexa	0.863503	-0.0946114	female_up
Hexb	0.953809	0.318618	female_up
Hhatl	0.684208	0.370198	female_up
Homer3	0.928237	0.453624	female_up
Hspb1	1.1267	-0.554927	female_up
Hspb8	0.741312	-0.0199359	female_up
Ifi27	1.67127	0.495145	female_up
Ifitm2	1.2718	-0.105374	female_up
Ifitm3	1.384	0.499518	female_up
Ifngr1	0.663921	-0.191481	female_up
Igf2	1.27138	-0.32933	female_up
Igfbp2	0.79942	0.0427487	female_up
Igfbp7	0.686816	0.160155	female_up
Il17ra	0.933135	0.177391	female_up
Inf2	0.648282	-0.334376	female_up
Irf3	0.592129	-0.330956	female_up
Itgav	0.657987	0.269845	female_up
Itgb5	1.13166	0.174995	female_up
Itpk1	0.658227	0.137937	female_up
Itpkb	0.611144	0.235106	female_up
Kcna6	0.634227	-0.341053	female_up
Kcnab2	0.740611	-0.0361207	female_up
Kcnc3	0.748265	0.228074	female_up
Klf2	0.752722	-0.314592	female_up
Klk6	1.27147	-0.448739	female_up
Klk8	1.11084	0.212726	female_up
Laptm5	1.40609	0.356663	female_up
Lgi4	0.941862	0.176443	female_up
Litaf	0.734097	-0.0242201	female_up
Lmf1	0.661216	-0.171782	female_up
Ly6a	0.963815	0.17064	female_up
Ly6c1	0.779885	0.203764	female_up
Lypd6b	0.675961	-0.165002	female_up
Man2b1	0.75745	0.461772	female_up
Maob	0.683167	0.529505	female_up
Mbp	0.602953	-0.0445274	female_up
Mfap3l	0.647601	-0.117088	female_up
Mgp	1.09445	0.242505	female_up
Mobp	0.89065	-0.253388	female_up
Msn	1.00089	0.408735	female_up
Mt1	0.628344	0.355898	female_up
Mt3	0.658589	-0.0630861	female_up
Mthfd2	0.646337	-0.392188	female_up
Myo1d	0.592052	-0.170495	female_up
Myrf	0.74053	0.0917368	female_up
Nbl1	0.703688	0.17633	female_up
Nkx6-2	0.643407	0.12842	female_up
Npc2	0.803258	-0.000238766	female_up
Nr4a1	0.632607	-0.352338	female_up
Nupr1	1.57427	0.118805	female_up
Ogdhl	0.660102	0.357183	female_up
Olfml3	1.08294	-0.227083	female_up
Osbpl7	0.899351	-0.0339931	female_up
Pacs2	0.883406	-0.200752	female_up
Padi2	0.722602	-0.334916	female_up
Paqr4	0.605818	-0.155468	female_up
Pcolce	1.00968	0.00992589	female_up
Pdlim1	1.18155	0.25933	female_up
Pdlim4	0.764743	0.0820972	female_up
Pglyrp1	1.35033	-0.23897	female_up
Phgdh	0.599154	-0.0894696	female_up
Pkp4	0.700828	0.0924318	female_up
Pld4	1.54387	0.433968	female_up
Plekhb1	0.805399	0.0315026	female_up
Plekhg1	0.901131	0.350307	female_up
Plxnb3	0.595374	-0.126104	female_up
Pmp22	0.938927	0.164244	female_up
Podxl	0.719501	-0.00238846	female_up
Ppp1r14a	0.980619	-0.138647	female_up
Prr5l	0.587378	0.0418898	female_up
Prss23	0.631139	0.0959302	female_up
Ptgds	1.11274	0.263747	female_up
Pvalb	0.729611	0.115247	female_up
Rbp1	0.619629	0.279421	female_up
Ret	0.90019	0.106029	female_up
Rhoc	0.749075	-0.00665574	female_up
Rhou	0.644718	0.106557	female_up
Rlbp1	0.64757	0.0244423	female_up
Rph3a	0.671675	0.162885	female_up
Rras	0.66534	0.118179	female_up
Rrbp1	0.62097	-0.0571543	female_up
S100a1	0.770527	0.208366	female_up
S100a13	0.710234	-0.0668	female_up
Scd1	0.587285	0.00544477	female_up
Scrg1	0.596694	-0.210083	female_up
Sec14l5	0.915249	0.155885	female_up
Serpinb6a	0.725975	0.209966	female_up
Slc12a4	0.753022	-0.405655	female_up
Slc13a3	0.783871	-0.333351	female_up
Slc13a4	0.896214	-0.0440218	female_up
Slc14a1	0.676029	0.34363	female_up
Slc44a1	0.615227	-0.101163	female_up
Sod3	0.633982	-0.071066	female_up
Sox10	0.648181	-0.0189053	female_up
Spp1	1.68314	0.543953	female_up
Spsb1	0.706174	0.280508	female_up
Srgn	0.776464	0.142975	female_up
Stat1	0.647538	0.267978	female_up
Sulf1	0.749726	0.103501	female_up
Sult1a1	0.70575	0.574957	female_up
Syngr2	0.620243	0.0976485	female_up
Synj2	0.59115	-0.123949	female_up
Syt2	0.786547	-0.201184	female_up
Tagln2	1.02505	-0.128598	female_up
Tapbp	0.586786	0.304699	female_up
Tcirg1	0.918736	0.119426	female_up
Tcn2	0.833462	-0.0854022	female_up
Tgfa	0.712856	0.329581	female_up
Tgfbr2	0.805256	0.317735	female_up
Tmbim1	0.869437	0.0660787	female_up
Tmem119	0.684746	-0.119793	female_up
Tmem125	0.629916	0.158312	female_up
Tmem144	0.61657	-0.0392141	female_up
Tmem176a	1.12761	0.121825	female_up
Tmem176b	0.686152	0.071525	female_up
Tmem63a	0.808512	-0.200128	female_up
Tmem98	0.724541	-0.0699164	female_up
Trappc6a	0.640656	0.320689	female_up
Trf	0.777952	-0.0852918	female_up
Trp53inp2	0.595044	-0.444209	female_up
Uap1l1	0.613467	0.409097	female_up
Ucp2	0.633618	-0.113211	female_up
Unc93b1	1.2985	0.283762	female_up
Vamp1	0.60583	0.148452	female_up
Vamp8	1.04157	0.42928	female_up
Vegfa	0.590307	0.0107469	female_up
Vsir	0.949964	-0.115382	female_up
Vtn	0.879595	0.034352	female_up
Vwa1	0.822932	0.178163	female_up
Zfp553	0.592806	-0.149936	female_up
Elovl7	0.671836	-0.586704	female_up_male_down
Gsn	0.619492	-0.598256	female_up_male_down
Hspa1b	0.600164	-0.692196	female_up_male_down
A2m	1.88364	1.6697	female_up_male_up
Abca8a	1.73674	1.1885	female_up_male_up
AC149090.1	1.01958	0.86463	female_up_male_up
Apod	1.45034	0.747526	female_up_male_up
Arhgap15	0.603322	0.723379	female_up_male_up
B2m	1.16888	0.731875	female_up_male_up
C1qa	2.54864	0.844436	female_up_male_up
C1qb	2.52532	0.663786	female_up_male_up
C1qc	2.16371	0.725481	female_up_male_up
C4b	3.54518	2.42572	female_up_male_up
Cd52	2.72426	1.37658	female_up_male_up
Cd68	2.53538	1.16856	female_up_male_up
Cebpb	0.707409	0.597465	female_up_male_up
Chil1	1.18803	0.776308	female_up_male_up
Clic6	0.992164	0.908002	female_up_male_up
Ctla2a	1.17026	0.634624	female_up_male_up
Ctss	1.84419	0.867316	female_up_male_up
Ctsz	1.96027	0.764575	female_up_male_up
Cyba	1.87443	0.804916	female_up_male_up
Fcer1g	2.06892	0.782317	female_up_male_up
Gfap	2.79165	1.33725	female_up_male_up
Gm42418	0.903249	1.19191	female_up_male_up
Gpnmb	4.15715	2.38649	female_up_male_up
H2-D1	1.37639	0.977924	female_up_male_up
H2-K1	1.60488	0.721613	female_up_male_up
Ifi27l2a	2.26504	0.782442	female_up_male_up
Ighm	2.43777	1.07492	female_up_male_up
Kazald1	0.604597	0.878653	female_up_male_up
Lgals1	1.06844	0.65265	female_up_male_up
Lgals3	2.53208	2.27537	female_up_male_up
Lgals3bp	1.6119	0.894244	female_up_male_up
Lpl	1.64836	0.812203	female_up_male_up
Ly86	1.12771	0.681257	female_up_male_up
Lyz2	4.09292	2.38154	female_up_male_up
Mafb	0.869497	0.641857	female_up_male_up
Mpeg1	2.30917	1.05074	female_up_male_up
Neat1	1.58975	0.894115	female_up_male_up
Pcdhb9	0.965066	1.26268	female_up_male_up
Phyhd1	0.775462	0.911052	female_up_male_up
Ptpn18	0.85436	0.585023	female_up_male_up
S100a4	1.5213	0.809268	female_up_male_up
S100a6	1.63158	0.648643	female_up_male_up
Serpina3n	2.88456	1.63788	female_up_male_up
Tnfrsf1a	0.950866	0.63515	female_up_male_up
Trem2	2.26341	0.856297	female_up_male_up
Tspo	1.4027	0.838188	female_up_male_up
Ttr	1.23967	0.887986	female_up_male_up
Tyrobp	2.41136	0.839985	female_up_male_up
Vwf	1.65148	0.599943	female_up_male_up
Arhgap33	-0.185157	-0.60057	male_down
Arhgap36	-0.551575	-0.83799	male_down
Asic4	-0.312538	-0.885362	male_down
Avp	-0.392636	-4.00059	male_down
Banp	0.0899046	-0.623957	male_down
Bgn	0.847482	-0.602505	male_down
C1ql2	-0.139671	-0.617794	male_down
Ccdc28b	0.295731	-0.661957	male_down
Ccn2	-0.272822	-0.640549	male_down
Chrm1	-0.492204	-0.710037	male_down
Col1a2	0.175852	-0.642354	male_down
Cort	-0.326596	-0.97892	male_down
Dbpht2	-0.559443	-0.642189	male_down
Dhcr7	-0.0481189	-0.621863	male_down
Disp3	0.33794	-0.633673	male_down
Dlk2	-0.26709	-0.667639	male_down
Egr1	-0.068583	-1.02487	male_down
Egr3	-0.267594	-0.640486	male_down
Egr4	-0.222292	-0.764107	male_down
Fabp7	-0.495497	-0.622688	male_down
Gal	-0.0559609	-2.65752	male_down
Gamt	0.17153	-0.85488	male_down
Gnb4	-0.357318	-0.589677	male_down
Gpr17	-0.314213	-1.59534	male_down
Gramd3	-0.0792085	-0.689527	male_down
Hacd1	-0.387229	-0.597267	male_down
Hpcal4	-0.212527	-0.585717	male_down
Hs3st2	-0.38763	-0.668139	male_down
Igsf1	-0.11221	-0.670218	male_down
Inka2	0.270756	-0.612789	male_down
Jcad	-0.0104902	-0.592689	male_down
Kcnmb4	-0.157088	-0.609412	male_down
Lrrc10b	-0.298415	-0.745353	male_down
Mia	-0.937766	-0.784794	male_down
Miip	0.0585535	-0.6239	male_down
Mmp15	0.297392	-0.586588	male_down
Mog	0.176241	-0.64662	male_down
Myl4	0.0147118	-0.747026	male_down
Ncan	-0.141694	-0.878459	male_down
Npy	-0.478623	-0.884561	male_down
Nrep	-0.376954	-0.586158	male_down
Opalin	-0.310007	-0.628171	male_down
Oxt	-0.990064	-2.86736	male_down
Plxna3	-0.08564	-0.599792	male_down
Rab3b	-0.467062	-0.753082	male_down
Rasl10a	-0.337985	-0.708143	male_down
Serpinh1	0.110621	-0.817282	male_down
Slc7a10	0.018051	-0.599964	male_down
Spata2l	0.0225062	-0.984933	male_down
Tbr1	-0.220672	-0.865127	male_down
Tmem151b	0.560663	-0.58935	male_down
Tspan9	0.289738	-0.620727	male_down
Ttc9b	-0.15197	-0.645434	male_down
Ugt8a	0.434638	-0.636607	male_down
Ypel2	0.0483285	-0.595344	male_down
2310010J17Rik	0.274693	0.734945	male_up
2900052N01Rik	0.564295	0.775842	male_up
2900060B14Rik	0.221619	1.02614	male_up
Ankrd12	-0.408266	0.596613	male_up
B230209E15Rik	0.0385505	1.24341	male_up
Bdnf	-0.403548	0.629321	male_up
C1ql3	-0.537371	0.771627	male_up
Cacng2	-0.299292	0.724318	male_up
Celf4	-0.538022	0.606237	male_up
Cir1	-0.124833	0.647588	male_up
Cirbp	-0.35471	0.612307	male_up
Cmip	-0.477805	0.988372	male_up
Cnot3	-0.546212	0.764098	male_up
Eif2s2	-0.250668	0.618062	male_up
Etnppl	0.53771	0.803581	male_up
Fam133b	-0.330707	0.807111	male_up
Glg1	-0.387571	0.886534	male_up
Gm28050	0.127148	0.847042	male_up
Gm5914	-0.1665	0.592893	male_up
Gng8	-0.115911	1.08046	male_up
Helz	-0.327805	0.588503	male_up
Hipk2	0.117157	1.03509	male_up
Hopx	0.121724	0.751837	male_up
Kcnq1ot1	-0.0411663	0.770834	male_up
Medag	0.0272161	0.742663	male_up
Mertk	-0.0474134	0.748444	male_up
Mgst1	0.311366	0.658817	male_up
Mtif2	-0.413159	0.69752	male_up
N6amt1	0.00138622	0.627623	male_up
Necab2	-0.106717	0.66255	male_up
Neurod1	-0.278534	0.596583	male_up
Nme7	-0.155241	0.842356	male_up
Nos1ap	-0.0526077	0.874553	male_up
Nrn1	-0.197339	0.610913	male_up
Nrp1	-0.0553019	0.793284	male_up
Ntm	-0.334258	0.59327	male_up
Nudt16	-0.219945	0.707122	male_up
Nwd2	-0.243603	0.756961	male_up
Pabpc1	-0.146798	0.7756	male_up
Pcolce2	-0.196865	0.907685	male_up
Plvap	-0.141291	0.71567	male_up
Ppp2r3a	-0.132893	0.617935	male_up
Pura	-0.444997	0.610232	male_up
Rbfox1	-0.406446	0.792259	male_up
Rbm3	-0.494434	1.01759	male_up
Robo3	-0.165548	0.691657	male_up
Scn1a	-0.388452	0.725063	male_up
Sgtb	-0.476622	0.765018	male_up
Shox2	-0.508737	0.585236	male_up
Smyd4	-0.474096	0.722577	male_up
Sncg	0.582231	0.715698	male_up
Sox5	-0.102861	0.610865	male_up
Strn3	-0.417446	0.883261	male_up
Syt9	-0.216212	0.605633	male_up
Tox	-0.480457	0.587226	male_up
Uba52	-0.532195	0.664181	male_up
Ubxn2a	-0.122865	0.663637	male_up
Vim	0.491552	0.65369	male_up
Zbtb20	-0.221032	0.801638	male_up
Zc3h6	-0.274769	0.912389	male_up
Zfas1	0.0472668	0.784485	male_up
Zfhx3	-0.20755	0.601099	male_up
